# Supplementary material for: Identification of several lncRNA-mRNA pairs associated with marbling trait between Nanyang and Angus cattle
Source: BMC Genomics. 2024 Jul 16;25:696. doi: 10.1186/s12864-024-10590-x (PMC11250971; doi:10.1186/s12864-024-10590-x)
Supplement: Supplementary file 8 — Supplementary Material 8 [file 12864_2024_10590_MOESM8_ESM.xlsx]

## Sheet: all.counts.g1_vs_g2.edgeR_diffe
gene id	gene name	description	GO_id	GO_term	KO_ID	KO_Description	kegg_id	kegg_term	locus	X13_count	X51_count	X23_count	X25_count	X35_count	X15_count	X13_FPKM	X51_FPKM	X23_FPKM	X25_FPKM	X35_FPKM	X15_FPKM	g1	g2	log2FC	Pvalue	Qvalue	updown
ENSBTAG00000001864	NR4A3	nuclear receptor subfamily 4 group A member 3 [Source:HGNC Symbol;Acc:HGNC:7982]	GO:0002376|GO:0009987|GO:0005623|GO:0032502|GO:0008152|GO:0007610|GO:0001071|GO:0032991|GO:0005488|GO:0004871|GO:0050896|GO:0023052|GO:0040011|GO:0009058|GO:0009605|GO:0006955|GO:0005515|GO:0048520|GO:0050794|GO:0044238|GO:0051050|GO:0051716|GO:0048856|GO:0009653|GO:0008283|GO:0038023|GO:0003700|GO:0051234|GO:0044237|GO:0043234|GO:0004872|GO:0006807|GO:0019222|GO:0005622|GO:0044708|GO:0004879|GO:…	immune system process|cellular process|cell|developmental process|metabolic process|behavior|nucleic acid binding transcription factor activity|macromolecular complex|binding|signal transducer activity|response to stimulus|signaling|locomotion|biosynthetic process|response to external stimulus|immune response|protein binding|positive regulation of behavior|regulation of cellular process|primary m…	K08559	nuclear receptor subfamily 4 group A member 3[-]	bta05202	Transcriptional misregulation in cancer - Bos taurus (cow)	8:65341202-65373695	350	214	139	726	533	530	3.85839	2.42174	1.61942	8.22374	6.11633	6.29872	2.63319	6.8796	-1.38551	3.25e-05	0.0628046	DOWN
ENSBTAG00000014921	IL6	interleukin 6 [Source:HGNC Symbol;Acc:HGNC:6018]	GO:0016020|GO:0002376|GO:0009987|GO:0005623|GO:0032502|GO:0008152|GO:0005576|GO:0032991|GO:0005488|GO:0050896|GO:0023052|GO:0009058|GO:0009605|GO:0006955|GO:0005515|GO:0005886|GO:0051051|GO:0050794|GO:0002262|GO:0045058|GO:0044238|GO:0051050|GO:0051716|GO:0048856|GO:0009986|GO:0050793|GO:0009653|GO:0008283|GO:0051234|GO:0044237|GO:0043234|GO:0006807|GO:0002520|GO:0019222|GO:0009607|GO:0044767|GO:…	membrane|immune system process|cellular process|cell|developmental process|metabolic process|extracellular region|macromolecular complex|binding|response to stimulus|signaling|biosynthetic process|response to external stimulus|immune response|protein binding|plasma membrane|negative regulation of transport|regulation of cellular process|myeloid cell homeostasis|T cell selection|primary metabolic …	K05405	interleukin 6[-]	bta05200|bta04151|bta05166|bta04060|bta05168|bta05152|bta05164|bta05202|bta04630|bta04932|bta05161|bta05162|bta04068|bta05142|bta04931|bta04668|bta04620|bta04933|bta05146|bta04066|bta05323|bta04640|bta05132|bta05410|bta01521|bta05133|bta05321|bta04623|bta05134|bta05144|bta04672|bta04621|bta05332|bta05020	Pathways in cancer - Bos taurus (cow)|PI3K-Akt signaling pathway - Bos taurus (cow)|HTLV-I infection - Bos taurus (cow)|Cytokine-cytokine receptor interaction - Bos taurus (cow)|Herpes simplex infection - Bos taurus (cow)|Tuberculosis - Bos taurus (cow)|Influenza A - Bos taurus (cow)|Transcriptional misregulation in cancer - Bos taurus (cow)|Jak-STAT signaling pathway - Bos taurus (cow)|Non-alcoh…	4:31578311-31582667	34	92	25	164	352	129	0.768587	2.13488	0.597244	3.80931	8.2828	3.14368	1.1669	5.0786	-2.12174	0.000216672	0.159683	DOWN
ENSBTAG00000017333	PRX	periaxin [Source:HGNC Symbol;Acc:HGNC:13797]	GO:0005623|GO:0005488|GO:0005515|GO:0005622|GO:0043229|GO:0043227|GO:0005737|GO:0043231|GO:0005634	cell|binding|protein binding|intracellular|intracellular organelle|membrane-bounded organelle|cytoplasm|intracellular membrane-bounded organelle|nucleus	-	-	-	-	18:50017095-50025049	77	47	114	117	239	333	0.463482	0.290411	0.725184	0.723637	1.49748	2.16084	0.493026	1.46065	-1.56688	0.000213593	0.159683	DOWN
ENSBTAG00000033835	MPZ	myelin protein zero [Source:HGNC Symbol;Acc:HGNC:7225]	GO:0016020|GO:0005623|GO:0005488|GO:0005515|GO:0005886|GO:0043209|GO:0031224|GO:0071944|GO:0031226|GO:0016021|GO:0005887	membrane|cell|binding|protein binding|plasma membrane|myelin sheath|intrinsic component of membrane|cell periphery|intrinsic component of plasma membrane|integral component of membrane|integral component of plasma membrane	K06770	myelin protein zero[-]	bta04514	Cell adhesion molecules (CAMs) - Bos taurus (cow)	3:8229236-8234089	298	103	370	362	735	1126	3.79946	1.34809	4.98555	4.74252	9.75481	15.4768	3.3777	9.99138	-1.56464	0.000189015	0.159683	DOWN
ENSBTAG00000020755	SELP	selectin P [Source:HGNC Symbol;Acc:HGNC:10721]	GO:0016020|GO:0002376|GO:0009987|GO:0005623|GO:0005576|GO:0005488|GO:0050896|GO:0023052|GO:0040011|GO:0009605|GO:0031090|GO:0005515|GO:0005886|GO:0048870|GO:0050794|GO:0051716|GO:0009986|GO:0012505|GO:0005622|GO:0002682|GO:0040017|GO:0007155|GO:0005615|GO:0016043|GO:0006950|GO:0043229|GO:0097367|GO:0071944|GO:0030246|GO:0043227|GO:0002684|GO:0023051|GO:0050900|GO:0036094|GO:0040012|GO:0008289|GO:…	membrane|immune system process|cellular process|cell|extracellular region|binding|response to stimulus|signaling|locomotion|response to external stimulus|organelle membrane|protein binding|plasma membrane|cell motility|regulation of cellular process|cellular response to stimulus|cell surface|endomembrane system|intracellular|regulation of immune system process|positive regulation of locomotion|ce…	K06496	selectin, platele[-]	bta04514|bta05150|bta05144	Cell adhesion molecules (CAMs) - Bos taurus (cow)|Staphylococcus aureus infection - Bos taurus (cow)|Malaria - Bos taurus (cow)	16:38049259-38080862	158	196	165	391	559	264	1.17188	1.49229	1.29334	2.97985	4.31579	2.11089	1.31917	3.13551	-1.24907	0.000242019	0.16063	DOWN
ENSBTAG00000000071	PMP2	peripheral myelin protein 2 [Source:HGNC Symbol;Acc:HGNC:9117]	GO:0009987|GO:0005623|GO:0005576|GO:0005488|GO:0005215|GO:0005515|GO:0051234|GO:0005622|GO:0097159|GO:0016043|GO:0043227|GO:1903561|GO:0036094|GO:0008289|GO:0005496|GO:0005737|GO:0061024|GO:0070062|GO:0031982|GO:0005504|GO:0006810|GO:0031406|GO:0015485	cellular process|cell|extracellular region|binding|transporter activity|protein binding|establishment of localization|intracellular|organic cyclic compound binding|cellular component organization|membrane-bounded organelle|extracellular vesicle|small molecule binding|lipid binding|steroid binding|cytoplasm|membrane organization|extracellular exosome|vesicle|fatty acid binding|transport|carboxylic…	-	-	-	-	14:46801775-46806914	1	0	3	4	15	51	0.0166117	0	0.0526588	0.0682562	0.259299	0.913037	0.0230902	0.413531	-4.16264	0.000314629	0.176345	DOWN
ENSBTAG00000008333	ETV4	ETS variant 4 [Source:HGNC Symbol;Acc:HGNC:3493]	GO:0009987|GO:0005623|GO:0032502|GO:0008152|GO:0001071|GO:0005488|GO:0050896|GO:0040011|GO:0009058|GO:0009605|GO:0005515|GO:0050794|GO:0044238|GO:0048856|GO:0050793|GO:0009653|GO:0008283|GO:0003700|GO:0044237|GO:0006807|GO:0019222|GO:0005622|GO:0044767|GO:0097159|GO:0016043|GO:0009893|GO:0043229|GO:0043227|GO:0071704|GO:0009887|GO:0033600|GO:0048513|GO:0001763|GO:0006928|GO:0003676|GO:0035295|GO:…	cellular process|cell|developmental process|metabolic process|nucleic acid binding transcription factor activity|binding|response to stimulus|locomotion|biosynthetic process|response to external stimulus|protein binding|regulation of cellular process|primary metabolic process|anatomical structure development|regulation of developmental process|anatomical structure morphogenesis|cell proliferation…	K15592	ets translocation variant 4[-]	bta05202	Transcriptional misregulation in cancer - Bos taurus (cow)	19:44068484-44083638	70	42	91	119	287	155	0.862537	0.53125	1.18502	1.50668	3.68116	2.05895	0.859603	2.4156	-1.49064	0.000439793	0.20109	DOWN
ENSBTAG00000019049	AATK	apoptosis associated tyrosine kinase [Source:HGNC Symbol;Acc:HGNC:21]	GO:0003824|GO:0009987|GO:0008152|GO:0005488|GO:0005515|GO:0044238|GO:0044237|GO:0016740|GO:0097159|GO:0097367|GO:0071704|GO:0036094|GO:0000166|GO:0019538|GO:0001882|GO:0016772|GO:0043412|GO:0016773|GO:0006796|GO:0032549|GO:0016301|GO:0001883|GO:0017076|GO:0044267|GO:0036211|GO:0006464|GO:0005524|GO:0004672|GO:0016310|GO:0006468|GO:0004713	catalytic activity|cellular process|metabolic process|binding|protein binding|primary metabolic process|cellular metabolic process|transferase activity|organic cyclic compound binding|carbohydrate derivative binding|organic substance metabolic process|small molecule binding|nucleotide binding|protein metabolic process|nucleoside binding|transferase activity, transferring phosphorus-containing gro…	-	-	-	-	19:52181458-52196943	39	23	41	74	89	108	0.234233	0.141803	0.260237	0.456677	0.556418	0.699269	0.212091	0.570788	-1.42827	0.000834151	0.27046	DOWN
ENSBTAG00000048264	FLRT1	fibronectin leucine rich transmembrane protein 1 [Source:HGNC Symbol;Acc:HGNC:3760]	GO:0016020|GO:0009987|GO:0005623|GO:0032502|GO:0005576|GO:0005488|GO:0050896|GO:0040007|GO:0023052|GO:0030054|GO:0042995|GO:0005515|GO:0005886|GO:0050794|GO:0051716|GO:0048856|GO:0050793|GO:0005911|GO:0009653|GO:0016049|GO:0005622|GO:0048589|GO:0044297|GO:0044767|GO:0005615|GO:0031224|GO:0030055|GO:0044089|GO:0016043|GO:0071944|GO:0043227|GO:0010033|GO:0005737|GO:0051128|GO:0048468|GO:0048588|GO:…	membrane|cellular process|cell|developmental process|extracellular region|binding|response to stimulus|growth|signaling|cell junction|cell projection|protein binding|plasma membrane|regulation of cellular process|cellular response to stimulus|anatomical structure development|regulation of developmental process|cell-cell junction|anatomical structure morphogenesis|cell growth|intracellular|develop…	-	-	-	-	29:43048588-43050621	1	0	1	4	10	13	0.0120954	0	0.012776	0.0496989	0.125871	0.169457	0.00829044	0.115009	-3.79415	0.00117545	0.314207	DOWN
ENSBTAG00000038074	GJC3	gap junction protein gamma 3 [Source:HGNC Symbol;Acc:HGNC:17495]	GO:0016020|GO:0009987|GO:0005623|GO:0032502|GO:0032991|GO:0005488|GO:0030054|GO:0005515|GO:0005886|GO:0048856|GO:0005911|GO:0043234|GO:0044767|GO:0043209|GO:0031224|GO:0071944|GO:0050877|GO:0005921|GO:0042802|GO:0098797|GO:0016021|GO:0007275|GO:0007154|GO:0046983|GO:0007600|GO:0007399|GO:0008366|GO:0005922|GO:0042803|GO:0042552|GO:0050954|GO:0007605	membrane|cellular process|cell|developmental process|macromolecular complex|binding|cell junction|protein binding|plasma membrane|anatomical structure development|cell-cell junction|protein complex|single-organism developmental process|myelin sheath|intrinsic component of membrane|cell periphery|neurological system process|gap junction|identical protein binding|plasma membrane protein complex|int…	-	-	-	-	25:36995861-37002546	9	8	14	21	37	53	0.157653	0.143859	0.259184	0.377998	0.674683	1.0009	0.186899	0.684526	-1.87285	0.00156989	0.354246	DOWN
ENSBTAG00000004822	SOX10	SRY-box 10 [Source:HGNC Symbol;Acc:HGNC:11190]	GO:0000988|GO:0016020|GO:0009987|GO:0005623|GO:0032502|GO:0008152|GO:0001071|GO:0005488|GO:0050896|GO:0040007|GO:0023052|GO:0040011|GO:0009058|GO:0031090|GO:0005515|GO:0048870|GO:0019898|GO:0050794|GO:0044238|GO:0019867|GO:0051716|GO:0048856|GO:0050793|GO:0044877|GO:0043473|GO:0009653|GO:0008283|GO:0003700|GO:0044237|GO:0006807|GO:0019222|GO:0000989|GO:0005622|GO:0048589|GO:0044767|GO:0097159|GO:…	transcription factor activity, protein binding|membrane|cellular process|cell|developmental process|metabolic process|nucleic acid binding transcription factor activity|binding|response to stimulus|growth|signaling|locomotion|biosynthetic process|organelle membrane|protein binding|cell motility|extrinsic component of membrane|regulation of cellular process|primary metabolic process|outer membrane…	-	-	-	-	5:110261032-110280622	24	6	26	46	73	64	0.197483	0.0506766	0.226092	0.388928	0.625257	0.567719	0.158084	0.527301	-1.73794	0.001687	0.361872	DOWN
ENSBTAG00000039509	GPRC5A	G protein-coupled receptor class C group 5 member A [Source:HGNC Symbol;Acc:HGNC:9836]	GO:0016020|GO:0009987|GO:0005623|GO:0005576|GO:0005488|GO:0004871|GO:0050896|GO:0023052|GO:0005515|GO:0005886|GO:0050794|GO:0051716|GO:0038023|GO:0004872|GO:0005622|GO:0031224|GO:0043229|GO:0071944|GO:0043227|GO:1903561|GO:0004888|GO:0016021|GO:0070062|GO:0031982|GO:0007165|GO:0043231|GO:0007154|GO:0007186|GO:0004930	membrane|cellular process|cell|extracellular region|binding|signal transducer activity|response to stimulus|signaling|protein binding|plasma membrane|regulation of cellular process|cellular response to stimulus|signaling receptor activity|receptor activity|intracellular|intrinsic component of membrane|intracellular organelle|cell periphery|membrane-bounded organelle|extracellular vesicle|transmem…	-	-	-	-	5:97433255-97453094	36	19	18	72	61	68	0.431062	0.233541	0.227784	0.885856	0.760312	0.877776	0.297462	0.841315	-1.49994	0.00176169	0.368786	DOWN
ENSBTAG00000021481	CA14	carbonic anhydrase 14 [Source:HGNC Symbol;Acc:HGNC:1372]	GO:0003824|GO:0016829|GO:0016836|GO:0004089	catalytic activity|lyase activity|hydro-lyase activity|carbonate dehydratase activity	K01672	carbonic anhydrase[4.2.1.1]	-	-	3:20420023-20427199	1617	469	575	2198	1806	1787	17.6361	5.25097	6.62773	24.6328	20.5038	21.0114	9.83826	22.0493	-1.16426	0.00208794	0.381874	DOWN
ENSBTAG00000037811	CCL2	C-C motif chemokine ligand 2 [Source:HGNC Symbol;Acc:HGNC:10618]	GO:0002376|GO:0009987|GO:0032502|GO:0008152|GO:0007610|GO:0005576|GO:0005488|GO:0050896|GO:0023052|GO:0040011|GO:0009058|GO:0009605|GO:0006955|GO:0005515|GO:0048870|GO:0048520|GO:0050794|GO:0044238|GO:0051050|GO:0051716|GO:0048856|GO:0050793|GO:0009653|GO:0051234|GO:0044237|GO:0019222|GO:0040013|GO:0009607|GO:0044767|GO:0002682|GO:0051707|GO:0040017|GO:0007155|GO:0005615|GO:0016043|GO:0002683|GO:…	immune system process|cellular process|developmental process|metabolic process|behavior|extracellular region|binding|response to stimulus|signaling|locomotion|biosynthetic process|response to external stimulus|immune response|protein binding|cell motility|positive regulation of behavior|regulation of cellular process|primary metabolic process|positive regulation of transport|cellular response to …	K14624	C-C motif chemokine 2[-]	bta04060|bta05168|bta04062|bta05164|bta05142|bta04668|bta04933|bta05323|bta05144	Cytokine-cytokine receptor interaction - Bos taurus (cow)|Herpes simplex infection - Bos taurus (cow)|Chemokine signaling pathway - Bos taurus (cow)|Influenza A - Bos taurus (cow)|Chagas disease (American trypanosomiasis) - Bos taurus (cow)|TNF signaling pathway - Bos taurus (cow)|AGE-RAGE signaling pathway in diabetic complications - Bos taurus (cow)|Rheumatoid arthritis - Bos taurus (cow)|Malar…	19:16232968-16234839	189	137	62	236	453	248	6.00563	4.46882	2.08207	7.70557	14.9838	8.49545	4.18551	10.3949	-1.31241	0.00238572	0.414519	DOWN
ENSBTAG00000003650	NR4A2	nuclear receptor subfamily 4 group A member 2 [Source:HGNC Symbol;Acc:HGNC:7981]	GO:0009987|GO:0005623|GO:0032502|GO:0008152|GO:0007610|GO:0001071|GO:0005488|GO:0004871|GO:0050896|GO:0023052|GO:0040011|GO:0009058|GO:0009605|GO:0005515|GO:0048870|GO:0050794|GO:0044238|GO:0051716|GO:0007626|GO:0048856|GO:0009653|GO:0038023|GO:0003700|GO:0044237|GO:0004872|GO:0006807|GO:0019222|GO:0005622|GO:0044708|GO:0004879|GO:0044767|GO:0097159|GO:0016043|GO:0006950|GO:0009893|GO:0043229|GO:…	cellular process|cell|developmental process|metabolic process|behavior|nucleic acid binding transcription factor activity|binding|signal transducer activity|response to stimulus|signaling|locomotion|biosynthetic process|response to external stimulus|protein binding|cell motility|regulation of cellular process|primary metabolic process|cellular response to stimulus|locomotory behavior|anatomical s…	K08558	nuclear receptor subfamily 4 group A member 2[-]	bta04925	Aldosterone synthesis and secretion - Bos taurus (cow)	2:39999717-40017015	836	221	375	926	985	1050	7.17912	1.9482	3.40331	8.17091	8.80495	9.72058	4.17688	8.89881	-1.09119	0.00249377	0.416628	DOWN
ENSBTAG00000015094	VNN1	vanin 1 [Source:HGNC Symbol;Acc:HGNC:12705]	GO:0003824|GO:0002376|GO:0009987|GO:0032502|GO:0008152|GO:0005576|GO:0050896|GO:0023052|GO:0006955|GO:0050794|GO:0051716|GO:0048856|GO:0050793|GO:0044237|GO:0006807|GO:0002520|GO:0044767|GO:0002682|GO:0007155|GO:0016787|GO:0006950|GO:0023057|GO:0043227|GO:0002684|GO:0023051|GO:1903561|GO:0071704|GO:0060548|GO:0048513|GO:0045785|GO:0045597|GO:0010941|GO:0051186|GO:0045087|GO:0006979|GO:0050865|GO:…	catalytic activity|immune system process|cellular process|developmental process|metabolic process|extracellular region|response to stimulus|signaling|immune response|regulation of cellular process|cellular response to stimulus|anatomical structure development|regulation of developmental process|cellular metabolic process|nitrogen compound metabolic process|immune system development|single-organis…	K08069	pantetheine hydrolase[3.5.1.92]	-	-	9:71833315-71851906	1080	354	268	2124	755	1339	15.7452	5.29787	4.12917	31.8179	11.4576	21.0446	8.39073	21.4401	-1.35344	0.00329332	0.493288	DOWN
ENSBTAG00000013210	ADAMTS4	A disintegrin and metalloproteinase with thrombospondin motifs 4 precursor [Source:RefSeq peptide;Acc:NP_858053]	GO:0003824|GO:0031012|GO:0008152|GO:0005576|GO:0005488|GO:0005515|GO:0005578|GO:0044238|GO:0016787|GO:0005615|GO:0071704|GO:0008233|GO:0019899|GO:0019538|GO:0043169|GO:0006508|GO:0046872|GO:0002020|GO:0008237|GO:0046914|GO:0004175|GO:0004222|GO:0008270	catalytic activity|extracellular matrix|metabolic process|extracellular region|binding|protein binding|proteinaceous extracellular matrix|primary metabolic process|hydrolase activity|extracellular space|organic substance metabolic process|peptidase activity|enzyme binding|protein metabolic process|cation binding|proteolysis|metal ion binding|protease binding|metallopeptidase activity|transition m…	-	-	-	-	3:8322938-8331146	518	307	163	738	508	763	5.06156	3.07942	1.68324	7.40979	5.16707	8.03743	3.27474	6.87143	-1.06923	0.00357291	0.526096	DOWN
ENSBTAG00000004617	KIF19	kinesin family member 19 [Source:HGNC Symbol;Acc:HGNC:26735]	GO:0003824|GO:0009987|GO:0005623|GO:0008152|GO:0032991|GO:0005488|GO:0042995|GO:0005929|GO:0005515|GO:0044877|GO:0043234|GO:0005622|GO:0016787|GO:0097159|GO:0016043|GO:0043229|GO:0097367|GO:0036094|GO:0006928|GO:0000166|GO:0006996|GO:0005875|GO:0016817|GO:0008092|GO:0001882|GO:0007017|GO:0032403|GO:0005930|GO:0005874|GO:0005871|GO:0007018|GO:0005856|GO:0016818|GO:0008017|GO:0007010|GO:0032549|GO:…	catalytic activity|cellular process|cell|metabolic process|macromolecular complex|binding|cell projection|cilium|protein binding|macromolecular complex binding|protein complex|intracellular|hydrolase activity|organic cyclic compound binding|cellular component organization|intracellular organelle|carbohydrate derivative binding|small molecule binding|movement of cell or subcellular component|nucle…	-	-	-	-	19:57726115-57753535	3	0	2	5	16	13	0.0245938	0	0.0173242	0.0421198	0.136539	0.114892	0.0139727	0.0978502	-2.80797	0.00406928	0.539723	DOWN
ENSBTAG00000014465	SERPINE1	serpin family E member 1 [Source:HGNC Symbol;Acc:HGNC:8583]	GO:0002376|GO:0009987|GO:0031012|GO:0032502|GO:0008152|GO:0007610|GO:0005576|GO:0005488|GO:0050896|GO:0023052|GO:0040011|GO:0051918|GO:0009605|GO:0005515|GO:0048870|GO:0048520|GO:0050794|GO:0044238|GO:0051050|GO:0051716|GO:0048856|GO:0050793|GO:0009653|GO:0051234|GO:0044237|GO:0019222|GO:0040013|GO:0009607|GO:0044767|GO:0002682|GO:0051707|GO:0040017|GO:0007155|GO:0005615|GO:0016043|GO:0006950|GO:…	immune system process|cellular process|extracellular matrix|developmental process|metabolic process|behavior|extracellular region|binding|response to stimulus|signaling|locomotion|negative regulation of fibrinolysis|response to external stimulus|protein binding|cell motility|positive regulation of behavior|regulation of cellular process|primary metabolic process|positive regulation of transport|c…	K03982	plasminogen activator inhibitor 1[-]	bta04390|bta05142|bta04933|bta04066|bta04610|bta04115	Hippo signaling pathway - Bos taurus (cow)|Chagas disease (American trypanosomiasis) - Bos taurus (cow)|AGE-RAGE signaling pathway in diabetic complications - Bos taurus (cow)|HIF-1 signaling pathway - Bos taurus (cow)|Complement and coagulation cascades - Bos taurus (cow)|p53 signaling pathway - Bos taurus (cow)	25:36198560-36206859	1959	549	650	1741	2913	2247	16.3269	4.69696	5.72516	14.9095	25.2717	20.1888	8.91634	20.1233	-1.17435	0.00421158	0.54478	DOWN
ENSBTAG00000045704	IGSF11	immunoglobulin superfamily member 11 [Source:HGNC Symbol;Acc:HGNC:16669]	GO:0005576|GO:0005488|GO:0005515|GO:0043227|GO:1903561|GO:0070062|GO:0031982	extracellular region|binding|protein binding|membrane-bounded organelle|extracellular vesicle|extracellular exosome|vesicle	-	-	-	-	1:64357122-64488105	1	0	1	2	13	9	0.0128403	0	0.0135628	0.0263798	0.173699	0.124549	0.00880102	0.108209	-3.62001	0.00419012	0.54478	DOWN
ENSBTAG00000012319	KCNE5	potassium voltage-gated channel subfamily E regulatory subunit 5 [Source:HGNC Symbol;Acc:HGNC:6241]	GO:0016020|GO:0009987|GO:0005623|GO:0032991|GO:0005488|GO:0023052|GO:0005215|GO:0005515|GO:0005886|GO:0051051|GO:0050794|GO:0051050|GO:0016247|GO:0051234|GO:0043234|GO:0022857|GO:0031224|GO:0071944|GO:0071804|GO:0006928|GO:0044325|GO:0043271|GO:0034763|GO:0055085|GO:0031226|GO:1902495|GO:0030029|GO:0098797|GO:0016021|GO:0002027|GO:0003012|GO:0042391|GO:0003013|GO:0043270|GO:0007267|GO:0007154|GO:…	membrane|cellular process|cell|macromolecular complex|binding|signaling|transporter activity|protein binding|plasma membrane|negative regulation of transport|regulation of cellular process|positive regulation of transport|channel regulator activity|establishment of localization|protein complex|transmembrane transporter activity|intrinsic component of membrane|cell periphery|cellular potassium ion…	-	-	-	-	X:62455885-62457281	14	1	8	20	39	30	0.246478	0.0180766	0.148853	0.361802	0.714708	0.569378	0.137803	0.548629	-1.99323	0.00542189	0.607994	DOWN
ENSBTAG00000003349	JAKMIP2	janus kinase and microtubule interacting protein 2 [Source:HGNC Symbol;Acc:HGNC:29067]	GO:0005623|GO:0005488|GO:0005515|GO:0044877|GO:0012505|GO:0005622|GO:0043229|GO:0043227|GO:0005737|GO:0019899|GO:0005794|GO:0008092|GO:0032403|GO:0043231|GO:0019900|GO:0008017|GO:0015631	cell|binding|protein binding|macromolecular complex binding|endomembrane system|intracellular|intracellular organelle|membrane-bounded organelle|cytoplasm|enzyme binding|Golgi apparatus|cytoskeletal protein binding|protein complex binding|intracellular membrane-bounded organelle|kinase binding|microtubule binding|tubulin binding	-	-	-	-	7:60809074-60998968	0	0	0	1	7	4	0	0	0	0.00741981	0.0526168	0.031142	0	0.0303929	#NAME?	0.00640228	0.633855	DOWN
ENSBTAG00000047700	-	Uncharacterized protein [Source:UniProtKB/TrEMBL;Acc:G3MXB5]	GO:0002376|GO:0005576|GO:0032991|GO:0005488|GO:0050896|GO:0003823|GO:0006955|GO:0005515|GO:0042571|GO:0043234|GO:0005615|GO:0006959|GO:0002443|GO:0002250|GO:0002455|GO:0002460|GO:0002385|GO:0019724|GO:0016064	immune system process|extracellular region|macromolecular complex|binding|response to stimulus|antigen binding|immune response|protein binding|immunoglobulin complex, circulating|protein complex|extracellular space|humoral immune response|leukocyte mediated immunity|adaptive immune response|humoral immune response mediated by circulating immunoglobulin|adaptive immune response based on somatic re…	K06856	immunoglobulin heavy chain[-]	bta04151|bta05169|bta04020|bta05152|bta05202|bta05322|bta04145|bta04072|bta05162|bta04650|bta05146|bta05323|bta04064|bta04640|bta05414|bta04666|bta05140|bta04662|bta04664|bta05416|bta05150|bta05320|bta04672|bta05330|bta05143|bta05310|bta05340	PI3K-Akt signaling pathway - Bos taurus (cow)|Epstein-Barr virus infection - Bos taurus (cow)|Calcium signaling pathway - Bos taurus (cow)|Tuberculosis - Bos taurus (cow)|Transcriptional misregulation in cancer - Bos taurus (cow)|Systemic lupus erythematosus - Bos taurus (cow)|Phagosome - Bos taurus (cow)|Phospholipase D signaling pathway - Bos taurus (cow)|Measles - Bos taurus (cow)|Natural kill…	21:71453627-71454755	0	0	0	9	0	7	0	0	0	0.302456	0	0.246789	0	0.183082	#NAME?	0.00628775	0.633855	DOWN
ENSBTAG00000011700	PLLP	plasmolipin [Source:HGNC Symbol;Acc:HGNC:18553]	GO:0016020|GO:0005576|GO:0005488|GO:0005515|GO:0031224|GO:0043227|GO:1903561|GO:0016021|GO:0070062|GO:0031982	membrane|extracellular region|binding|protein binding|intrinsic component of membrane|membrane-bounded organelle|extracellular vesicle|integral component of membrane|extracellular exosome|vesicle	-	-	-	-	18:25342771-25348163	2	5	2	6	20	17	0.0516591	0.132607	0.0545931	0.159277	0.537837	0.473472	0.0796199	0.390195	-2.293	0.00664258	0.641194	DOWN
ENSBTAG00000006855	TDRD1	tudor domain containing 1 [Source:HGNC Symbol;Acc:HGNC:11712]	GO:0009987|GO:0005623|GO:0022414|GO:0032502|GO:0008152|GO:0032991|GO:0005488|GO:0000003|GO:0044702|GO:0005515|GO:0032259|GO:0044238|GO:0048856|GO:0044237|GO:0006807|GO:0019222|GO:0005622|GO:0019953|GO:0044767|GO:0043229|GO:0071704|GO:0003006|GO:0043046|GO:0048609|GO:0005737|GO:0048468|GO:1901360|GO:0006725|GO:0006139|GO:0007276|GO:0048869|GO:0046483|GO:0016458|GO:0007281|GO:0030529|GO:0010467|GO:…	cellular process|cell|reproductive process|developmental process|metabolic process|macromolecular complex|binding|reproduction|single organism reproductive process|protein binding|methylation|primary metabolic process|anatomical structure development|cellular metabolic process|nitrogen compound metabolic process|regulation of metabolic process|intracellular|sexual reproduction|single-organism dev…	-	-	-	-	26:34947479-34985364	1	0	0	14	0	9	0.00692623	0	0	0.0996076	0	0.0671833	0.00230874	0.055597	-4.58983	0.00734793	0.665313	DOWN
ENSBTAG00000016841	ATP10B	ATPase phospholipid transporting 10B (putative) [Source:HGNC Symbol;Acc:HGNC:13543]	GO:0016020|GO:0003824|GO:0009987|GO:0005623|GO:0008152|GO:0005488|GO:0005215|GO:0005515|GO:0005886|GO:0051234|GO:0012505|GO:0005622|GO:0051641|GO:0016787|GO:0097159|GO:0031224|GO:0016043|GO:0043229|GO:0097367|GO:0071944|GO:0043227|GO:0036094|GO:0045184|GO:0005737|GO:0000166|GO:0016817|GO:0001882|GO:0061024|GO:0005783|GO:0008104|GO:0097035|GO:0016021|GO:0010876|GO:0043231|GO:0006810|GO:0043169|GO:…	membrane|catalytic activity|cellular process|cell|metabolic process|binding|transporter activity|protein binding|plasma membrane|establishment of localization|endomembrane system|intracellular|cellular localization|hydrolase activity|organic cyclic compound binding|intrinsic component of membrane|cellular component organization|intracellular organelle|carbohydrate derivative binding|cell peripher…	-	-	-	-	7:74334045-74472502	2	0	4	6	13	13	0.010675	0	0.0225687	0.0329132	0.0722397	0.0748157	0.0110812	0.0599895	-2.43659	0.00785522	0.679027	DOWN
ENSBTAG00000008832	CCL1	C-C motif chemokine ligand 1 [Source:HGNC Symbol;Acc:HGNC:10609]	GO:0002376|GO:0009987|GO:0008152|GO:0005576|GO:0005488|GO:0050896|GO:0023052|GO:0040011|GO:0009605|GO:0006955|GO:0005515|GO:0048870|GO:0050794|GO:0044238|GO:0051716|GO:0044237|GO:0019222|GO:0005615|GO:0006950|GO:0009893|GO:0023051|GO:0071704|GO:0050900|GO:0043085|GO:0016477|GO:0010033|GO:0006928|GO:0072676|GO:0045087|GO:0006935|GO:0023014|GO:0010646|GO:0005102|GO:0019538|GO:0050790|GO:0006952|GO:…	immune system process|cellular process|metabolic process|extracellular region|binding|response to stimulus|signaling|locomotion|response to external stimulus|immune response|protein binding|cell motility|regulation of cellular process|primary metabolic process|cellular response to stimulus|cellular metabolic process|regulation of metabolic process|extracellular space|response to stress|positive r…	K05514	C-C motif chemokine, other[-]	bta04062	Chemokine signaling pathway - Bos taurus (cow)	19:16110980-16114069	43	110	44	140	245	103	1.79553	4.7151	1.94169	6.00685	10.6491	4.63657	2.81744	7.09752	-1.33293	0.00956315	0.759355	DOWN
ENSBTAG00000017044	MAG	myelin-associated glycoprotein precursor [Source:RefSeq peptide;Acc:NP_001035660]	GO:0016020|GO:0009987|GO:0005623|GO:0032502|GO:0005488|GO:0042995|GO:0005515|GO:0050794|GO:0048856|GO:0050793|GO:0043220|GO:0044767|GO:0043209|GO:0031224|GO:0048513|GO:0050877|GO:0030901|GO:0007420|GO:0016021|GO:0007275|GO:0031641|GO:0060322|GO:0031643|GO:0048857|GO:0043005|GO:0033270|GO:0051960|GO:0007399|GO:0007417|GO:0008366|GO:0030424|GO:0021762|GO:0042552	membrane|cellular process|cell|developmental process|binding|cell projection|protein binding|regulation of cellular process|anatomical structure development|regulation of developmental process|Schmidt-Lanterman incisure|single-organism developmental process|myelin sheath|intrinsic component of membrane|animal organ development|neurological system process|midbrain development|brain development|int…	K06771	myelin associated glycoprotein[-]	bta04514	Cell adhesion molecules (CAMs) - Bos taurus (cow)	18:46184320-46200720	1	2	7	13	14	13	0.011374	0.0233394	0.0841114	0.151888	0.165708	0.159351	0.0396083	0.158982	-2.00499	0.0097603	0.763897	DOWN
ENSBTAG00000008951	ALPL	alkaline phosphatase, liver/bone/kidney [Source:HGNC Symbol;Acc:HGNC:438]	GO:0016020|GO:0003824|GO:0009987|GO:0031012|GO:0005623|GO:0022414|GO:0032502|GO:0008152|GO:0005576|GO:0005488|GO:0050896|GO:0000003|GO:0009605|GO:0005515|GO:0005886|GO:0005578|GO:0044238|GO:0051716|GO:0048856|GO:0009653|GO:0044237|GO:0044767|GO:0016787|GO:0031224|GO:0071944|GO:0043227|GO:1903561|GO:0071704|GO:0003006|GO:0009887|GO:0048513|GO:0010033|GO:0009636|GO:0065010|GO:0007584|GO:0031225|GO:…	membrane|catalytic activity|cellular process|extracellular matrix|cell|reproductive process|developmental process|metabolic process|extracellular region|binding|response to stimulus|reproduction|response to external stimulus|protein binding|plasma membrane|proteinaceous extracellular matrix|primary metabolic process|cellular response to stimulus|anatomical structure development|anatomical structu…	K01077	alkaline phosphatase[3.1.3.1]	bta01100|bta00790	Metabolic pathways - Bos taurus (cow)|Folate biosynthesis - Bos taurus (cow)	2:131791680-131857642	123	75	69	186	103	240	1.21785	0.762296	0.722004	1.89232	1.06157	2.56174	0.900716	1.83854	-1.02942	0.0103171	0.793183	DOWN
ENSBTAG00000012604	NCMAP	non-compact myelin associated protein [Source:HGNC Symbol;Acc:HGNC:29332]	-	-	-	-	-	-	2:128916150-128930501	7	9	15	14	34	43	0.206681	0.272787	0.468044	0.424737	1.04495	1.36866	0.315837	0.946118	-1.58284	0.0119712	0.833329	DOWN
ENSBTAG00000006977	PLP1	proteolipid protein 1 [Source:HGNC Symbol;Acc:HGNC:9086]	GO:0016020|GO:0009987|GO:0005623|GO:0032502|GO:0008152|GO:0005488|GO:0050896|GO:0009058|GO:0005515|GO:0005886|GO:0044238|GO:0048856|GO:0044237|GO:0019222|GO:0044767|GO:0043209|GO:0031224|GO:0016043|GO:0006950|GO:0009893|GO:0071944|GO:0071704|GO:0048513|GO:0048468|GO:0030030|GO:0030901|GO:0048869|GO:0006082|GO:0044255|GO:0006952|GO:0007420|GO:0016021|GO:0007275|GO:0060322|GO:0048857|GO:0006629|GO:…	membrane|cellular process|cell|developmental process|metabolic process|binding|response to stimulus|biosynthetic process|protein binding|plasma membrane|primary metabolic process|anatomical structure development|cellular metabolic process|regulation of metabolic process|single-organism developmental process|myelin sheath|intrinsic component of membrane|cellular component organization|response to …	-	-	-	-	X:57865111-57880915	40	17	64	69	81	121	0.467579	0.203997	0.790636	0.82877	0.9856	1.52481	0.487404	1.11306	-1.19134	0.0122392	0.838958	DOWN
ENSBTAG00000038735	-	Lutropin subunit beta [Source:UniProtKB/Swiss-Prot;Acc:P04651]	GO:0005576|GO:0005488|GO:0005515|GO:0005615|GO:0005102|GO:0005179	extracellular region|binding|protein binding|extracellular space|receptor binding|hormone activity	K08521	luteinizing hormone beta polypeptide[-]	bta04080|bta04912|bta04917	Neuroactive ligand-receptor interaction - Bos taurus (cow)|GnRH signaling pathway - Bos taurus (cow)|Prolactin signaling pathway - Bos taurus (cow)	18:56026310-56027284	10	2	4	20	14	19	0.577339	0.118505	0.24407	1.18647	0.841375	1.18255	0.313305	1.07013	-1.77215	0.013834	0.870888	DOWN
ENSBTAG00000011960	GOT1	glutamic-oxaloacetic transaminase 1 [Source:HGNC Symbol;Acc:HGNC:4432]	GO:0003824|GO:0009987|GO:0005623|GO:0008152|GO:0005576|GO:0005488|GO:0050896|GO:0023052|GO:0009058|GO:0005515|GO:0050794|GO:0048037|GO:0044238|GO:0051716|GO:0009056|GO:0044237|GO:0006807|GO:0005622|GO:0016740|GO:0097159|GO:0016829|GO:0043229|GO:0043227|GO:1903561|GO:0071704|GO:0010033|GO:0005737|GO:0044262|GO:0042802|GO:0006082|GO:0006520|GO:0009725|GO:0010243|GO:0016830|GO:0070062|GO:0031982|GO:…	catalytic activity|cellular process|cell|metabolic process|extracellular region|binding|response to stimulus|signaling|biosynthetic process|protein binding|regulation of cellular process|cofactor binding|primary metabolic process|cellular response to stimulus|catabolic process|cellular metabolic process|nitrogen compound metabolic process|intracellular|transferase activity|organic cyclic compound…	K14454	aspartate aminotransferase, cytoplasmic[2.6.1.1]	bta01100|bta01200|bta01230|bta00330|bta00270|bta00250|bta00350|bta00360|bta01210|bta00220|bta00400	Metabolic pathways - Bos taurus (cow)|Carbon metabolism - Bos taurus (cow)|Biosynthesis of amino acids - Bos taurus (cow)|Arginine and proline metabolism - Bos taurus (cow)|Cysteine and methionine metabolism - Bos taurus (cow)|Alanine, aspartate and glutamate metabolism - Bos taurus (cow)|Tyrosine metabolism - Bos taurus (cow)|Phenylalanine metabolism - Bos taurus (cow)|2-Oxocarboxylic acid metab…	26:20285687-20310044	4855	1507	2468	9093	2471	6276	60.4896	19.2743	32.4969	116.411	32.0471	84.297	37.4203	77.5849	-1.05196	0.0145885	0.897807	DOWN
ENSBTAG00000023270	CDH19	cadherin 19 [Source:HGNC Symbol;Acc:HGNC:1758]	GO:0016020|GO:0005623|GO:0005488|GO:0005886|GO:0007155|GO:0031224|GO:0071944|GO:0016021|GO:0098609|GO:0043169|GO:0046872|GO:0098742|GO:0005509|GO:0007156	membrane|cell|binding|plasma membrane|cell adhesion|intrinsic component of membrane|cell periphery|integral component of membrane|cell-cell adhesion|cation binding|metal ion binding|cell-cell adhesion via plasma-membrane adhesion molecules|calcium ion binding|homophilic cell adhesion via plasma membrane adhesion molecules	-	-	-	-	24:10434674-10515343	20	30	23	36	51	85	0.192071	0.295747	0.233436	0.355247	0.509833	0.880007	0.240418	0.581696	-1.27472	0.0166823	0.925458	DOWN
ENSBTAG00000013534	GFAP	glial fibrillary acidic protein [Source:HGNC Symbol;Acc:HGNC:4235]	GO:0016020|GO:0009987|GO:0005623|GO:0032502|GO:0008152|GO:0005488|GO:0050896|GO:0023052|GO:0005198|GO:0042995|GO:0006914|GO:0005515|GO:0050794|GO:0044238|GO:0051716|GO:0009056|GO:0048856|GO:0050793|GO:0008283|GO:0051234|GO:0044237|GO:0019222|GO:0005622|GO:0044297|GO:0044767|GO:0043209|GO:0016043|GO:0006950|GO:0043229|GO:0097367|GO:0023051|GO:0071704|GO:0005737|GO:0051128|GO:0008284|GO:0001505|GO:…	membrane|cellular process|cell|developmental process|metabolic process|binding|response to stimulus|signaling|structural molecule activity|cell projection|autophagy|protein binding|regulation of cellular process|primary metabolic process|cellular response to stimulus|catabolic process|anatomical structure development|regulation of developmental process|cell proliferation|establishment of localiza…	K05640	glial fibrillary acidic protein[-]	bta04630	Jak-STAT signaling pathway - Bos taurus (cow)	19:45241325-45250609	7	7	23	21	39	41	0.0604087	0.0620089	0.209765	0.186214	0.350332	0.38143	0.110727	0.305992	-1.46648	0.0182189	0.934686	DOWN
ENSBTAG00000017529	CA8	carbonic anhydrase 8 [Source:HGNC Symbol;Acc:HGNC:1382]	GO:0003824|GO:0009987|GO:0005623|GO:0008152|GO:0005488|GO:0050896|GO:0023052|GO:0005515|GO:0050794|GO:0051716|GO:0044237|GO:0005622|GO:0016829|GO:0005737|GO:0006730|GO:0007165|GO:0007154|GO:0043169|GO:0016836|GO:0035556|GO:0046872|GO:0046914|GO:0048017|GO:0004089|GO:0048015|GO:0008270	catalytic activity|cellular process|cell|metabolic process|binding|response to stimulus|signaling|protein binding|regulation of cellular process|cellular response to stimulus|cellular metabolic process|intracellular|lyase activity|cytoplasm|one-carbon metabolic process|signal transduction|cell communication|cation binding|hydro-lyase activity|intracellular signal transduction|metal ion binding|tr…	K01672	carbonic anhydrase[4.2.1.1]	bta00910	Nitrogen metabolism - Bos taurus (cow)	14:27637561-27719848	37	20	17	56	61	47	0.47495	0.263542	0.230613	0.738621	0.815074	0.6504	0.323035	0.734698	-1.18546	0.0189988	0.941376	DOWN
ENSBTAG00000018116	MTFP1	mitochondrial fission process 1 [Source:HGNC Symbol;Acc:HGNC:26945]	GO:0016020|GO:0009987|GO:0005623|GO:0031090|GO:0005622|GO:0016043|GO:0043229|GO:0043227|GO:0005737|GO:0006996|GO:0031966|GO:0019866|GO:0043231|GO:0005743|GO:0005740|GO:0007005|GO:0005739|GO:0000266	membrane|cellular process|cell|organelle membrane|intracellular|cellular component organization|intracellular organelle|membrane-bounded organelle|cytoplasm|organelle organization|mitochondrial membrane|organelle inner membrane|intracellular membrane-bounded organelle|mitochondrial inner membrane|mitochondrial envelope|mitochondrion organization|mitochondrion|mitochondrial fission	-	-	-	-	17:71575829-71579430	307	84	127	661	118	409	6.61167	1.85707	2.89055	14.6274	2.64532	9.49583	3.78643	8.92286	-1.23667	0.0194041	0.946861	DOWN
ENSBTAG00000037945	CASKIN1	CASK interacting protein 1 [Source:HGNC Symbol;Acc:HGNC:20879]	GO:0005488|GO:0005515	binding|protein binding	-	-	-	-	25:1714641-1725252	21	6	15	29	19	71	0.121757	0.0357078	0.0919097	0.172769	0.114669	0.443776	0.0831249	0.243738	-1.55198	0.0209194	0.971152	DOWN
ENSBTAG00000003289	-	C-C motif chemokine [Source:UniProtKB/TrEMBL;Acc:E1BGB8]	GO:0002376|GO:0009987|GO:0008152|GO:0005576|GO:0005488|GO:0050896|GO:0023052|GO:0040011|GO:0009605|GO:0006955|GO:0005515|GO:0048870|GO:0050794|GO:0044238|GO:0051716|GO:0044237|GO:0019222|GO:0005615|GO:0006950|GO:0009893|GO:0023051|GO:0071704|GO:0050900|GO:0043085|GO:0016477|GO:0010033|GO:0006928|GO:0072676|GO:0045087|GO:0006935|GO:0009611|GO:0023014|GO:0010646|GO:0005102|GO:0019538|GO:0050790|GO:…	immune system process|cellular process|metabolic process|extracellular region|binding|response to stimulus|signaling|locomotion|response to external stimulus|immune response|protein binding|cell motility|regulation of cellular process|primary metabolic process|cellular response to stimulus|cellular metabolic process|regulation of metabolic process|extracellular space|response to stress|positive r…	K05408|K05408	C-C motif chemokine 3[-]|C-C motif chemokine 3[-]	bta04060|bta04060|bta04062|bta04062|bta05142|bta05142|bta04620|bta04620|bta05323|bta05323|bta05132|bta05132	Cytokine-cytokine receptor interaction - Bos taurus (cow)|Cytokine-cytokine receptor interaction - Bos taurus (cow)|Chemokine signaling pathway - Bos taurus (cow)|Chemokine signaling pathway - Bos taurus (cow)|Chagas disease (American trypanosomiasis) - Bos taurus (cow)|Chagas disease (American trypanosomiasis) - Bos taurus (cow)|Toll-like receptor signaling pathway - Bos taurus (cow)|Toll-like r…	19:14702490-14703961	0	0	0	6	0	4	0	0	0	0.247359	0	0.173034	0	0.140131	#NAME?	0.0216021	0.985133	DOWN
ENSBTAG00000000584	-	Uncharacterized protein [Source:UniProtKB/TrEMBL;Acc:E1B811]	GO:0016020|GO:0003824|GO:0008152|GO:0044238|GO:0016740|GO:0071704|GO:0016757|GO:0005975|GO:0016758	membrane|catalytic activity|metabolic process|primary metabolic process|transferase activity|organic substance metabolic process|transferase activity, transferring glycosyl groups|carbohydrate metabolic process|transferase activity, transferring hexosyl groups	-	-	-	-	3:195880-208733	0	0	0	0	6	2	0	0	0	0	0.055719	0.0192312	0	0.0249834	#NAME?	0.038522	1	DOWN
ENSBTAG00000001517	KRT18	keratin 18 [Source:HGNC Symbol;Acc:HGNC:6430]	GO:0009987|GO:0005623|GO:0005576|GO:0005488|GO:0050896|GO:0023052|GO:0005198|GO:0005515|GO:0050794|GO:0051716|GO:0051234|GO:0005622|GO:0051641|GO:0097159|GO:0016043|GO:0043229|GO:0071944|GO:0043227|GO:1903561|GO:0045184|GO:0060548|GO:0010256|GO:0010033|GO:0005737|GO:0003676|GO:0006996|GO:0010941|GO:0045103|GO:0097110|GO:0061024|GO:0008219|GO:0008104|GO:0070062|GO:0031982|GO:0005882|GO:0007165|GO:…	cellular process|cell|extracellular region|binding|response to stimulus|signaling|structural molecule activity|protein binding|regulation of cellular process|cellular response to stimulus|establishment of localization|intracellular|cellular localization|organic cyclic compound binding|cellular component organization|intracellular organelle|cell periphery|membrane-bounded organelle|extracellular v…	-	-	-	-	5:27171925-27175575	7	1	5	6	11	27	0.117358	0.0172141	0.0885892	0.103361	0.191968	0.487987	0.0743872	0.261105	-1.8115	0.0290556	1	DOWN
ENSBTAG00000002772	GAL3ST3	galactose-3-O-sulfotransferase 3 [Source:HGNC Symbol;Acc:HGNC:24144]	GO:0016020|GO:0003824|GO:0005623|GO:0008152|GO:0009058|GO:0031090|GO:0012505|GO:0005622|GO:0016740|GO:0031224|GO:0043229|GO:0043227|GO:0005737|GO:0005794|GO:0098588|GO:0016021|GO:0043231|GO:0008146|GO:0005795|GO:0000139|GO:0032580|GO:0050694|GO:0031985|GO:0001733	membrane|catalytic activity|cell|metabolic process|biosynthetic process|organelle membrane|endomembrane system|intracellular|transferase activity|intrinsic component of membrane|intracellular organelle|membrane-bounded organelle|cytoplasm|Golgi apparatus|bounding membrane of organelle|integral component of membrane|intracellular membrane-bounded organelle|sulfotransferase activity|Golgi stack|Gol…	-	-	-	-	29:44790176-44800852	0	0	0	4	1	2	0	0	0	0.0475035	0.012028	0.0249156	0	0.028149	#NAME?	0.0408991	1	DOWN
ENSBTAG00000003393	CCDC157	coiled-coil domain containing 157 [Source:HGNC Symbol;Acc:HGNC:33854]	-	-	-	-	-	-	17:71517208-71529379	6	3	3	15	12	8	0.0640186	0.0328573	0.0338341	0.164459	0.133281	0.0920219	0.04357	0.129921	-1.57622	0.0409809	1	DOWN
ENSBTAG00000003661	-	Uncharacterized protein [Source:UniProtKB/TrEMBL;Acc:G5E562]	GO:0016020|GO:0009987|GO:0051234|GO:0031224|GO:0055085|GO:0016021|GO:0006810	membrane|cellular process|establishment of localization|intrinsic component of membrane|transmembrane transport|integral component of membrane|transport	-	-	-	-	15:17642142-17655900	1	0	0	8	1	3	0.0224675	0	0	0.184635	0.0233749	0.0726439	0.00748918	0.0935512	-3.64288	0.0314818	1	DOWN
ENSBTAG00000004705	ILDR1	immunoglobulin like domain containing receptor 1 [Source:HGNC Symbol;Acc:HGNC:28741]	GO:0016020|GO:0009987|GO:0005623|GO:0005488|GO:0023052|GO:0030054|GO:0005515|GO:0005886|GO:0050794|GO:0051050|GO:0005911|GO:0051234|GO:0004872|GO:0051641|GO:0071944|GO:0023051|GO:0010817|GO:0032940|GO:0046883|GO:0010646|GO:0060341|GO:0046887|GO:0038024|GO:0007267|GO:0007154|GO:0051047|GO:0006810|GO:0030228|GO:0051046|GO:0061689|GO:0002793|GO:0046903|GO:0016192|GO:0090276|GO:0090277|GO:0042886|GO:…	membrane|cellular process|cell|binding|signaling|cell junction|protein binding|plasma membrane|regulation of cellular process|positive regulation of transport|cell-cell junction|establishment of localization|receptor activity|cellular localization|cell periphery|regulation of signaling|regulation of hormone levels|secretion by cell|regulation of hormone secretion|regulation of cell communication|…	-	-	-	-	1:67082115-67116669	1	0	0	2	2	8	0.00988031	0	0	0.0202987	0.0205675	0.0851849	0.00329344	0.042017	-3.67331	0.0293334	1	DOWN
ENSBTAG00000006324	NAB2	NGFI-A binding protein 2 [Source:HGNC Symbol;Acc:HGNC:7627]	GO:0009987|GO:0005623|GO:0032502|GO:0008152|GO:0005488|GO:0009058|GO:0005515|GO:0050794|GO:0044238|GO:0048856|GO:0050793|GO:0009653|GO:0044237|GO:0006807|GO:0019222|GO:0005622|GO:0044767|GO:0043229|GO:0043227|GO:0071704|GO:0009887|GO:0048513|GO:1901360|GO:0006725|GO:0006139|GO:0048869|GO:0031324|GO:0009890|GO:0046483|GO:0060348|GO:0001503|GO:0007275|GO:0008134|GO:0043231|GO:0009888|GO:0044249|GO:…	cellular process|cell|developmental process|metabolic process|binding|biosynthetic process|protein binding|regulation of cellular process|primary metabolic process|anatomical structure development|regulation of developmental process|anatomical structure morphogenesis|cellular metabolic process|nitrogen compound metabolic process|regulation of metabolic process|intracellular|single-organism develo…	-	-	-	-	5:56672011-56677995	859	220	510	1124	254	2317	8.51882	2.23967	5.34518	11.4537	2.62207	24.7714	5.36789	12.9491	-1.27042	0.0278856	1	DOWN
ENSBTAG00000006738	GPR68	G protein-coupled receptor 68 [Source:HGNC Symbol;Acc:HGNC:4519]	GO:0016020|GO:0002376|GO:0009987|GO:0005623|GO:0032502|GO:0004871|GO:0050896|GO:0023052|GO:0005886|GO:0050794|GO:0051050|GO:0051716|GO:0048856|GO:0050793|GO:0038023|GO:0051234|GO:0004872|GO:0002520|GO:0044767|GO:0002682|GO:0051641|GO:0031224|GO:0002683|GO:0071944|GO:0002684|GO:0023051|GO:0045184|GO:0048513|GO:0010033|GO:0048468|GO:0045597|GO:0061178|GO:0010817|GO:0032940|GO:0009268|GO:0048869|GO:…	membrane|immune system process|cellular process|cell|developmental process|signal transducer activity|response to stimulus|signaling|plasma membrane|regulation of cellular process|positive regulation of transport|cellular response to stimulus|anatomical structure development|regulation of developmental process|signaling receptor activity|establishment of localization|receptor activity|immune syst…	-	-	-	-	21:56588076-56591240	48	18	13	39	37	108	0.372995	0.143583	0.106764	0.311407	0.299291	0.904741	0.207781	0.505146	-1.28164	0.0496437	1	DOWN
ENSBTAG00000009012	PTX3	pentraxin 3 [Source:HGNC Symbol;Acc:HGNC:9692]	GO:0002376|GO:0009987|GO:0008152|GO:0005576|GO:0005488|GO:0050896|GO:0040011|GO:0009058|GO:0009605|GO:0006955|GO:0005515|GO:0044419|GO:0046790|GO:0050794|GO:0044238|GO:0051050|GO:0051234|GO:0044237|GO:0006807|GO:0019222|GO:0040013|GO:0009607|GO:0051707|GO:0005615|GO:0016043|GO:0006950|GO:0009893|GO:0030246|GO:0071704|GO:0040012|GO:0016032|GO:0051128|GO:0072593|GO:0048525|GO:0046597|GO:0030247|GO:…	immune system process|cellular process|metabolic process|extracellular region|binding|response to stimulus|locomotion|biosynthetic process|response to external stimulus|immune response|protein binding|interspecies interaction between organisms|virion binding|regulation of cellular process|primary metabolic process|positive regulation of transport|establishment of localization|cellular metabolic p…	-	-	-	-	1:111027804-111033868	54	69	46	73	217	77	0.721018	0.945737	0.649093	1.00153	3.01602	1.10835	0.771949	1.70864	-1.14627	0.0229487	1	DOWN
ENSBTAG00000009327	2019-09-14	septin 14 [Source:HGNC Symbol;Acc:HGNC:33280]	GO:0005488|GO:0005515|GO:0097159|GO:0097367|GO:0036094|GO:0000166|GO:0001882|GO:0032549|GO:0001883|GO:0017076|GO:0005525|GO:0032561|GO:0019001	binding|protein binding|organic cyclic compound binding|carbohydrate derivative binding|small molecule binding|nucleotide binding|nucleoside binding|ribonucleoside binding|purine nucleoside binding|purine nucleotide binding|GTP binding|guanyl ribonucleotide binding|guanyl nucleotide binding	-	-	-	-	25:27839178-27868803	0	0	0	2	7	0	0	0	0	0.0383779	0.136077	0	0	0.0581515	#NAME?	0.0318425	1	DOWN
ENSBTAG00000011071	BPIFC	BPI fold containing family C [Source:HGNC Symbol;Acc:HGNC:16503]	GO:0005576|GO:0005488|GO:0005615|GO:0008289	extracellular region|binding|extracellular space|lipid binding	-	-	-	-	5:71391550-71427743	2	3	3	4	13	11	0.0245775	0.0378492	0.0389743	0.0505185	0.166321	0.145755	0.0338003	0.120865	-1.83828	0.0354575	1	DOWN
ENSBTAG00000012036	HR	protein hairless [Source:RefSeq peptide;Acc:NP_001096005]	GO:0000988|GO:0009987|GO:0005623|GO:0008152|GO:0005488|GO:0009058|GO:0005515|GO:0050794|GO:0044238|GO:0044237|GO:0006807|GO:0019222|GO:0000989|GO:0005622|GO:0043229|GO:0043227|GO:0071704|GO:0003712|GO:1901360|GO:0006725|GO:0006139|GO:0031324|GO:0009890|GO:0046483|GO:0043231|GO:0044249|GO:0010467|GO:0005634|GO:0051252|GO:0009059|GO:0010629|GO:0016070|GO:0005654|GO:0031981|GO:0034645|GO:0003714|GO:…	transcription factor activity, protein binding|cellular process|cell|metabolic process|binding|biosynthetic process|protein binding|regulation of cellular process|primary metabolic process|cellular metabolic process|nitrogen compound metabolic process|regulation of metabolic process|transcription factor activity, transcription factor binding|intracellular|intracellular organelle|membrane-bounded …	-	-	-	-	8:69930956-69946715	2329	820	311	2312	1838	2627	13.3459	4.82356	1.88341	13.6132	10.9635	16.2284	6.68429	13.6017	-1.02494	0.0456718	1	DOWN
ENSBTAG00000012079	MYLK4	myosin light chain kinase family member 4 [Source:HGNC Symbol;Acc:HGNC:27972]	GO:0016020|GO:0003824|GO:0009987|GO:0008152|GO:0005576|GO:0005488|GO:0044238|GO:0044237|GO:0016740|GO:0097159|GO:0097367|GO:0043227|GO:1903561|GO:0071704|GO:0036094|GO:0000166|GO:0019538|GO:0001882|GO:0016772|GO:0070062|GO:0031982|GO:0043412|GO:0016773|GO:0006796|GO:0032549|GO:0016301|GO:0001883|GO:0017076|GO:0044267|GO:0036211|GO:0006464|GO:0005524|GO:0004672|GO:0016310|GO:0006468|GO:0004713|GO:…	membrane|catalytic activity|cellular process|metabolic process|extracellular region|binding|primary metabolic process|cellular metabolic process|transferase activity|organic cyclic compound binding|carbohydrate derivative binding|membrane-bounded organelle|extracellular vesicle|organic substance metabolic process|small molecule binding|nucleotide binding|protein metabolic process|nucleoside bindi…	K00907	myosin-light-chain kinase[2.7.11.18]	bta04810|bta04510|bta04020|bta04022|bta04921|bta04270|bta04611|bta04971	Regulation of actin cytoskeleton - Bos taurus (cow)|Focal adhesion - Bos taurus (cow)|Calcium signaling pathway - Bos taurus (cow)|cGMP-PKG signaling pathway - Bos taurus (cow)|Oxytocin signaling pathway - Bos taurus (cow)|Vascular smooth muscle contraction - Bos taurus (cow)|Platelet activation - Bos taurus (cow)|Gastric acid secretion - Bos taurus (cow)	23:50735297-50800744	274	30	127	303	220	326	6.29805	0.707858	3.08506	7.15635	5.26383	8.07812	3.36365	6.83277	-1.02244	0.0442395	1	DOWN
ENSBTAG00000012119	PTPRZ1	protein tyrosine phosphatase, receptor type Z1 [Source:HGNC Symbol;Acc:HGNC:9685]	GO:0003824|GO:0002376|GO:0009987|GO:0031012|GO:0032502|GO:0008152|GO:0007610|GO:0005576|GO:0005488|GO:0005515|GO:0050794|GO:0005578|GO:0044238|GO:0048856|GO:0050793|GO:0009653|GO:0008283|GO:0044237|GO:0002520|GO:0044708|GO:0044767|GO:0016787|GO:0016043|GO:0072534|GO:0071704|GO:0048513|GO:0048468|GO:0050877|GO:0007611|GO:0030030|GO:0048869|GO:0045595|GO:0061351|GO:0019538|GO:0042127|GO:0016788|GO:…	catalytic activity|immune system process|cellular process|extracellular matrix|developmental process|metabolic process|behavior|extracellular region|binding|protein binding|regulation of cellular process|proteinaceous extracellular matrix|primary metabolic process|anatomical structure development|regulation of developmental process|anatomical structure morphogenesis|cell proliferation|cellular me…	-	-	-	-	4:87077523-87295626	8	7	16	17	17	39	0.0242952	0.0218206	0.051348	0.0530463	0.0537393	0.127677	0.0324879	0.0781542	-1.26642	0.0439435	1	DOWN
ENSBTAG00000012846	KIAA1549L	KIAA1549-like [Source:HGNC Symbol;Acc:HGNC:24836]	GO:0002376|GO:0009987|GO:0008152|GO:0050896|GO:0009605|GO:0006914|GO:0051716|GO:0009056|GO:0009607|GO:0002682|GO:0051707|GO:0016043|GO:0006950|GO:0006996|GO:0098542|GO:0006952|GO:0033554|GO:0050688|GO:0009615|GO:0051607|GO:0000422|GO:0043207|GO:0016236|GO:0050691|GO:0098792|GO:1903008|GO:0007005|GO:0002230|GO:0098779	immune system process|cellular process|metabolic process|response to stimulus|response to external stimulus|autophagy|cellular response to stimulus|catabolic process|response to biotic stimulus|regulation of immune system process|response to other organism|cellular component organization|response to stress|organelle organization|defense response to other organism|defense response|cellular respons…	-	-	-	-	15:64982627-65105476	2	1	4	6	5	18	0.00887076	0.00455502	0.0187543	0.0273505	0.023088	0.0860824	0.0107267	0.045507	-2.08488	0.0267225	1	DOWN
ENSBTAG00000013002	GABRQ	gamma-aminobutyric acid type A receptor theta subunit [Source:HGNC Symbol;Acc:HGNC:14454]	GO:0016020|GO:0045202|GO:0009987|GO:0005623|GO:0032991|GO:0004871|GO:0050896|GO:0023052|GO:0030054|GO:0005215|GO:0042995|GO:0005886|GO:0050794|GO:0051716|GO:0038023|GO:0051234|GO:0043234|GO:0004872|GO:0022857|GO:0031224|GO:0071944|GO:0050877|GO:0043235|GO:0055085|GO:0004888|GO:0031226|GO:0016021|GO:0042391|GO:0007165|GO:0007267|GO:0007154|GO:0005887|GO:0043005|GO:0006810|GO:0022891|GO:0006811|GO:…	membrane|synapse|cellular process|cell|macromolecular complex|signal transducer activity|response to stimulus|signaling|cell junction|transporter activity|cell projection|plasma membrane|regulation of cellular process|cellular response to stimulus|signaling receptor activity|establishment of localization|protein complex|receptor activity|transmembrane transporter activity|intrinsic component of m…	K05192	gamma-aminobutyric acid receptor subunit theta[-]	bta04080|bta04723|bta05032|bta04727|bta05033	Neuroactive ligand-receptor interaction - Bos taurus (cow)|Retrograde endocannabinoid signaling - Bos taurus (cow)|Morphine addiction - Bos taurus (cow)|GABAergic synapse - Bos taurus (cow)|Nicotine addiction - Bos taurus (cow)	X:35299889-35314450	0	0	0	0	2	6	0	0	0	0	0.0265491	0.0824728	0	0.0363406	#NAME?	0.0455269	1	DOWN
ENSBTAG00000013173	2019-09-03	septin 3 [Source:HGNC Symbol;Acc:HGNC:10750]	GO:0003824|GO:0045202|GO:0009987|GO:0005623|GO:0005488|GO:0030054|GO:0005515|GO:0005622|GO:0016787|GO:0097159|GO:0043229|GO:0097367|GO:0036094|GO:0005737|GO:0000166|GO:0051301|GO:0016817|GO:0001882|GO:0007049|GO:0005856|GO:0016818|GO:0032549|GO:0001883|GO:0017076|GO:0005525|GO:0032561|GO:0016462|GO:0019001|GO:0017111|GO:0003924	catalytic activity|synapse|cellular process|cell|binding|cell junction|protein binding|intracellular|hydrolase activity|organic cyclic compound binding|intracellular organelle|carbohydrate derivative binding|small molecule binding|cytoplasm|nucleotide binding|cell division|hydrolase activity, acting on acid anhydrides|nucleoside binding|cell cycle|cytoskeleton|hydrolase activity, acting on acid a…	K16938	septin 3/9/12[-]	bta05100	Bacterial invasion of epithelial cells - Bos taurus (cow)	5:113489031-113508640	3	2	9	7	12	22	0.0307423	0.0210346	0.0974726	0.0737096	0.128005	0.243046	0.0497498	0.148254	-1.5753	0.041257	1	DOWN
ENSBTAG00000014813	TCF23	transcription factor 23 [Source:HGNC Symbol;Acc:HGNC:18602]	GO:0005488|GO:0005515|GO:0046983	binding|protein binding|protein dimerization activity	-	-	-	-	11:72470284-72474442	0	0	0	2	1	5	0	0	0	0.0317287	0.0160675	0.0832174	0	0.0436712	#NAME?	0.0285559	1	DOWN
ENSBTAG00000014818	MYLK3	myosin light chain kinase 3 [Source:HGNC Symbol;Acc:HGNC:29826]	GO:0003824|GO:0009987|GO:0005623|GO:0032502|GO:0008152|GO:0005488|GO:0050896|GO:0044238|GO:0051716|GO:0048856|GO:0009653|GO:0044237|GO:0005622|GO:0044767|GO:0016740|GO:0097159|GO:0016043|GO:0006950|GO:0048646|GO:0043229|GO:0097367|GO:0071704|GO:0036094|GO:0010033|GO:0005737|GO:0000166|GO:0006996|GO:0048468|GO:0048869|GO:0061061|GO:0019538|GO:0001882|GO:0043114|GO:0006952|GO:0030029|GO:0016772|GO:…	catalytic activity|cellular process|cell|developmental process|metabolic process|binding|response to stimulus|primary metabolic process|cellular response to stimulus|anatomical structure development|anatomical structure morphogenesis|cellular metabolic process|intracellular|single-organism developmental process|transferase activity|organic cyclic compound binding|cellular component organization|r…	K00907	myosin-light-chain kinase[2.7.11.18]	bta04810|bta04510|bta04020|bta04022|bta04921|bta04270|bta04611|bta04971	Regulation of actin cytoskeleton - Bos taurus (cow)|Focal adhesion - Bos taurus (cow)|Calcium signaling pathway - Bos taurus (cow)|cGMP-PKG signaling pathway - Bos taurus (cow)|Oxytocin signaling pathway - Bos taurus (cow)|Vascular smooth muscle contraction - Bos taurus (cow)|Platelet activation - Bos taurus (cow)|Gastric acid secretion - Bos taurus (cow)	18:15089441-15131888	770	59	41	1681	287	1065	7.74552	0.609237	0.435856	17.3749	3.00515	11.5491	2.9302	10.643	-1.86084	0.0281601	1	DOWN
ENSBTAG00000015313	CEACAM19	carcinoembryonic antigen related cell adhesion molecule 19 [Source:HGNC Symbol;Acc:HGNC:31951]	GO:0005488|GO:0005515	binding|protein binding	-	-	-	-	18:52849304-52867674	0	5	0	2	29	3	0	0.0727621	0	0.0291318	0.427923	0.0458473	0.024254	0.167634	-2.78902	0.0452829	1	DOWN
ENSBTAG00000016385	F10	coagulation factor X [Source:HGNC Symbol;Acc:HGNC:3528]	GO:0003824|GO:0009987|GO:0008152|GO:0005576|GO:0005488|GO:0050896|GO:0023052|GO:0005515|GO:0050794|GO:0044238|GO:0051716|GO:0016787|GO:0006950|GO:0023051|GO:0071704|GO:0008289|GO:0008233|GO:0005543|GO:0009611|GO:0010646|GO:0019538|GO:0017171|GO:0009966|GO:0007165|GO:0007154|GO:0050878|GO:0009967|GO:0043169|GO:1902531|GO:0007599|GO:0035556|GO:0006508|GO:0046872|GO:0007596|GO:0008236|GO:1902533|GO:…	catalytic activity|cellular process|metabolic process|extracellular region|binding|response to stimulus|signaling|protein binding|regulation of cellular process|primary metabolic process|cellular response to stimulus|hydrolase activity|response to stress|regulation of signaling|organic substance metabolic process|lipid binding|peptidase activity|phospholipid binding|response to wounding|regulatio…	K01314	coagulation factor X[3.4.21.6]	bta04610	Complement and coagulation cascades - Bos taurus (cow)	12:90516721-90530178	4	10	2	10	20	18	0.0615666	0.157986	0.0325236	0.158147	0.320414	0.298649	0.0840254	0.25907	-1.62444	0.0487017	1	DOWN
ENSBTAG00000016494	RELT	RELT tumor necrosis factor receptor [Source:HGNC Symbol;Acc:HGNC:13764]	GO:0005576|GO:0005488|GO:0005515|GO:0043227|GO:1903561|GO:0070062|GO:0031982	extracellular region|binding|protein binding|membrane-bounded organelle|extracellular vesicle|extracellular exosome|vesicle	K05156	tumor necrosis factor receptor superfamily member 19-like[-]	bta04060	Cytokine-cytokine receptor interaction - Bos taurus (cow)	15:53663176-53669426	485	64	100	846	114	701	5.02669	0.680922	1.09534	9.00959	1.2299	7.83242	2.26765	6.02397	-1.40952	0.0431308	1	DOWN
ENSBTAG00000016544	SLC47A1	solute carrier family 47 member 1 [Source:HGNC Symbol;Acc:HGNC:25588]	GO:0016020|GO:0009987|GO:0050896|GO:0005215|GO:0051234|GO:0022857|GO:0031224|GO:0043227|GO:0015238|GO:0055085|GO:0042493|GO:0016021|GO:0031982|GO:0006810|GO:0022891|GO:0031988|GO:0006811|GO:0006855|GO:0015893|GO:0034220|GO:0015291|GO:0015075|GO:0015695|GO:0008324|GO:0006812|GO:0015992|GO:0098655|GO:0015297|GO:0015491|GO:0015672|GO:1902600|GO:0015299|GO:0005451|GO:0015078	membrane|cellular process|response to stimulus|transporter activity|establishment of localization|transmembrane transporter activity|intrinsic component of membrane|membrane-bounded organelle|drug transmembrane transporter activity|transmembrane transport|response to drug|integral component of membrane|vesicle|transport|substrate-specific transmembrane transporter activity|membrane-bounded vesicl…	-	-	-	-	19:34589774-34619450	4	1	9	19	8	16	0.0575342	0.0147679	0.136804	0.280799	0.119771	0.248082	0.0697019	0.216217	-1.63321	0.0301386	1	DOWN
ENSBTAG00000016711	PPIF	peptidylprolyl isomerase F [Source:HGNC Symbol;Acc:HGNC:9259]	GO:0016020|GO:0003824|GO:0009987|GO:0005623|GO:0008152|GO:0032991|GO:0005488|GO:0050896|GO:0023052|GO:0031090|GO:0005515|GO:0051051|GO:0050794|GO:0044238|GO:0006457|GO:0051716|GO:0051234|GO:0044237|GO:0043234|GO:0006807|GO:0019222|GO:0005622|GO:0016853|GO:0051641|GO:0033218|GO:0016043|GO:0006950|GO:0043229|GO:0023057|GO:0043227|GO:0023051|GO:0071704|GO:0060548|GO:0002931|GO:0005737|GO:0051128|GO:…	membrane|catalytic activity|cellular process|cell|metabolic process|macromolecular complex|binding|response to stimulus|signaling|organelle membrane|protein binding|negative regulation of transport|regulation of cellular process|primary metabolic process|protein folding|cellular response to stimulus|establishment of localization|cellular metabolic process|protein complex|nitrogen compound metabol…	K09565	peptidyl-prolyl isomerase F (cyclophilin D)[5.2.1.8]	bta05016|bta04020|bta04022|bta05012|bta05145	Huntington's disease - Bos taurus (cow)|Calcium signaling pathway - Bos taurus (cow)|cGMP-PKG signaling pathway - Bos taurus (cow)|Parkinson's disease - Bos taurus (cow)|Toxoplasmosis - Bos taurus (cow)	28:35167545-35173642	72	40	54	184	44	127	2.77991	1.58539	2.20342	7.2998	1.7684	5.28614	2.18957	4.78478	-1.1278	0.024423	1	DOWN
ENSBTAG00000017650	TMPRSS5	transmembrane protease, serine 5 [Source:HGNC Symbol;Acc:HGNC:14908]	GO:0016020|GO:0003824|GO:0005623|GO:0008152|GO:0005886|GO:0044238|GO:0051234|GO:0004872|GO:0044297|GO:0016787|GO:0071944|GO:0071704|GO:0008233|GO:0019538|GO:0043025|GO:0017171|GO:0038024|GO:0006810|GO:0036477|GO:0005044|GO:0006508|GO:0016192|GO:0008236|GO:0004252|GO:0006897|GO:0004175|GO:0006898	membrane|catalytic activity|cell|metabolic process|plasma membrane|primary metabolic process|establishment of localization|receptor activity|cell body|hydrolase activity|cell periphery|organic substance metabolic process|peptidase activity|protein metabolic process|neuronal cell body|serine hydrolase activity|cargo receptor activity|transport|somatodendritic compartment|scavenger receptor activit…	-	-	-	-	15:24578867-24588568	3	1	1	5	3	13	0.0533489	0.0182596	0.0187898	0.0913661	0.0555377	0.249223	0.0301328	0.132042	-2.1316	0.0455076	1	DOWN
ENSBTAG00000018543	VIL1	villin 1 [Source:HGNC Symbol;Acc:HGNC:12690]	GO:0016020|GO:0009987|GO:0005623|GO:0032502|GO:0008152|GO:0005576|GO:0005488|GO:0050896|GO:0040007|GO:0023052|GO:0040011|GO:0042995|GO:0009605|GO:0005515|GO:0005886|GO:0048870|GO:0050794|GO:0044238|GO:0051716|GO:0048856|GO:0050793|GO:0040008|GO:0031252|GO:0044877|GO:0009653|GO:0051234|GO:0044237|GO:0019222|GO:0009607|GO:0005622|GO:0048589|GO:0044767|GO:0045927|GO:0051707|GO:0040017|GO:0051641|GO:…	membrane|cellular process|cell|developmental process|metabolic process|extracellular region|binding|response to stimulus|growth|signaling|locomotion|cell projection|response to external stimulus|protein binding|plasma membrane|cell motility|regulation of cellular process|primary metabolic process|cellular response to stimulus|anatomical structure development|regulation of developmental process|re…	-	-	-	-	2:107145491-107169192	0	0	0	1	4	3	0	0	0	0.00959448	0.0388778	0.0301993	0	0.0262239	#NAME?	0.0286395	1	DOWN
ENSBTAG00000019159	PVALB	parvalbumin [Source:HGNC Symbol;Acc:HGNC:9704]	GO:0005623|GO:0005576|GO:0005488|GO:0042995|GO:0005622|GO:0043227|GO:1903561|GO:0005737|GO:0070062|GO:0031982|GO:0043005|GO:0043169|GO:0046872|GO:0030424|GO:0005509	cell|extracellular region|binding|cell projection|intracellular|membrane-bounded organelle|extracellular vesicle|cytoplasm|extracellular exosome|vesicle|neuron projection|cation binding|metal ion binding|axon|calcium ion binding	-	-	-	-	5:75550904-75568048	3	17	12	3	147	7	0.104064	0.605374	0.439906	0.106933	5.30805	0.261757	0.383115	1.89225	-2.30425	0.0342698	1	DOWN
ENSBTAG00000020266	SLC19A2	solute carrier family 19 member 2 [Source:HGNC Symbol;Acc:HGNC:10938]	GO:0016020|GO:0009987|GO:0005623|GO:0005488|GO:0005215|GO:0005515|GO:0005886|GO:0051234|GO:0022857|GO:0031224|GO:0071944|GO:0051183|GO:0015238|GO:0055085|GO:0016021|GO:0006810|GO:0022891|GO:0035461|GO:0051180|GO:0072531|GO:0015403|GO:0015234|GO:0071934|GO:0015888	membrane|cellular process|cell|binding|transporter activity|protein binding|plasma membrane|establishment of localization|transmembrane transporter activity|intrinsic component of membrane|cell periphery|vitamin transporter activity|drug transmembrane transporter activity|transmembrane transport|integral component of membrane|transport|substrate-specific transmembrane transporter activity|vitamin…	K14610	solute carrier family 19 (thiamine transporter), member 2/3[-]	bta04977	Vitamin digestion and absorption - Bos taurus (cow)	16:37904212-37935985	116	60	38	193	61	198	1.82415	0.968567	0.631528	3.11855	0.998517	3.35663	1.14142	2.49123	-1.12604	0.0337379	1	DOWN
ENSBTAG00000023064	CCDC187	coiled-coil domain containing 187 [Source:HGNC Symbol;Acc:HGNC:30942]	-	-	-	-	-	-	11:103802443-103822759	34	20	40	104	25	81	0.284526	0.171809	0.353754	0.894266	0.217776	0.730734	0.27003	0.614259	-1.18573	0.0322645	1	DOWN
ENSBTAG00000023734	PARD6A	partitioning defective 6 homolog alpha [Source:RefSeq peptide;Acc:NP_001039739]	GO:0009987|GO:0005623|GO:0008152|GO:0032991|GO:0005488|GO:0030054|GO:0005515|GO:0050794|GO:0044238|GO:0005911|GO:0044237|GO:0043234|GO:0019222|GO:0005622|GO:0045177|GO:0016043|GO:0043229|GO:0071944|GO:0043227|GO:0071704|GO:0043954|GO:0005737|GO:0019899|GO:0043296|GO:0031324|GO:0019538|GO:0005938|GO:0030742|GO:0043231|GO:0005634|GO:0043412|GO:0019900|GO:0005923|GO:0005856|GO:0051174|GO:0032268|GO:…	cellular process|cell|metabolic process|macromolecular complex|binding|cell junction|protein binding|regulation of cellular process|primary metabolic process|cell-cell junction|cellular metabolic process|protein complex|regulation of metabolic process|intracellular|apical part of cell|cellular component organization|intracellular organelle|cell periphery|membrane-bounded organelle|organic substan…	K06093	partitioning defective protein 6[-]	bta04144|bta04015|bta04360|bta04390|bta04530	Endocytosis - Bos taurus (cow)|Rap1 signaling pathway - Bos taurus (cow)|Axon guidance - Bos taurus (cow)|Hippo signaling pathway - Bos taurus (cow)|Tight junction - Bos taurus (cow)	18:35333982-35335939	1	2	0	6	7	3	0.0184009	0.0377585	0	0.113412	0.134041	0.0594952	0.0187198	0.102316	-2.45039	0.039481	1	DOWN
ENSBTAG00000023780	SYCE1L	synaptonemal complex central element protein 1 like [Source:HGNC Symbol;Acc:HGNC:37236]	GO:0009987|GO:0005623|GO:0022414|GO:0000003|GO:0044702|GO:0051321|GO:0005622|GO:0016043|GO:0043229|GO:0043227|GO:0006996|GO:0007126|GO:0022607|GO:0007049|GO:0007059|GO:0043231|GO:0070192|GO:0007127|GO:0005634|GO:0045132|GO:0000228|GO:0051276|GO:0031981|GO:0007130|GO:0005694|GO:0007129|GO:0070193|GO:0000793|GO:0000795|GO:0045143|GO:0000794	cellular process|cell|reproductive process|reproduction|single organism reproductive process|meiotic cell cycle|intracellular|cellular component organization|intracellular organelle|membrane-bounded organelle|organelle organization|meiotic nuclear division|cellular component assembly|cell cycle|chromosome segregation|intracellular membrane-bounded organelle|chromosome organization involved in mei…	-	-	-	-	18:4454741-4468213	6	1	7	10	17	12	0.195189	0.0334035	0.240652	0.334284	0.575707	0.420873	0.156415	0.443621	-1.50395	0.0373806	1	DOWN
ENSBTAG00000024420	COL28A1	collagen type XXVIII alpha 1 chain [Source:HGNC Symbol;Acc:HGNC:22442]	GO:0009987|GO:0031012|GO:0008152|GO:0005576|GO:0050794|GO:0005578|GO:0044238|GO:0044237|GO:0019222|GO:0005604|GO:0030234|GO:0071704|GO:0031324|GO:0019538|GO:0050790|GO:0043086|GO:0044092|GO:0004857|GO:0032268|GO:0006508|GO:0051346|GO:0032269|GO:0044267|GO:0051246|GO:0030414|GO:0030162|GO:0004866|GO:0052547|GO:0010466|GO:0045861|GO:0004867|GO:0010951|GO:0052548	cellular process|extracellular matrix|metabolic process|extracellular region|regulation of cellular process|proteinaceous extracellular matrix|primary metabolic process|cellular metabolic process|regulation of metabolic process|basement membrane|enzyme regulator activity|organic substance metabolic process|negative regulation of cellular metabolic process|protein metabolic process|regulation of c…	-	-	-	-	4:15332616-15511692	0	9	5	5	18	28	0	0.0667935	0.0382011	0.0371427	0.135459	0.218225	0.0349982	0.130275	-1.89621	0.0490039	1	DOWN
ENSBTAG00000034925	KHDC3L	KH domain containing 3 like, subcortical maternal complex member [Source:HGNC Symbol;Acc:HGNC:33699]	GO:0005488|GO:0097159|GO:0003676|GO:0003723	binding|organic cyclic compound binding|nucleic acid binding|RNA binding	-	-	-	-	9:12969175-12970434	0	1	0	4	1	7	0	0.0348318	0	0.139431	0.0353042	0.25598	0.0116106	0.143572	-3.62826	0.0277703	1	DOWN
ENSBTAG00000043991	SLIT1	slit guidance ligand 1 [Source:HGNC Symbol;Acc:HGNC:11085]	GO:0009987|GO:0005623|GO:0032502|GO:0005576|GO:0005488|GO:0050896|GO:0040007|GO:0040011|GO:0009605|GO:0005515|GO:0048870|GO:0048856|GO:0009653|GO:0051234|GO:0016049|GO:0048589|GO:0044767|GO:0051641|GO:0005615|GO:0016043|GO:0030900|GO:0016477|GO:0048513|GO:0006928|GO:0048468|GO:0048588|GO:0030030|GO:0048869|GO:0006935|GO:0051656|GO:0051640|GO:0005102|GO:0021988|GO:0007420|GO:0007275|GO:0060322|GO:…	cellular process|cell|developmental process|extracellular region|binding|response to stimulus|growth|locomotion|response to external stimulus|protein binding|cell motility|anatomical structure development|anatomical structure morphogenesis|establishment of localization|cell growth|developmental growth|single-organism developmental process|cellular localization|extracellular space|cellular compone…	K06838	slit 1[-]	bta04360	Axon guidance - Bos taurus (cow)	26:18136427-18196310	2	0	0	3	8	4	0.0116181	0	0	0.0179106	0.0483838	0.0250578	0.00387271	0.0304507	-2.97506	0.0238499	1	DOWN
ENSBTAG00000046022	PYY	peptide YY [Source:HGNC Symbol;Acc:HGNC:9748]	GO:0009987|GO:0007610|GO:0005576|GO:0005488|GO:0050896|GO:0023052|GO:0009605|GO:0005515|GO:0050794|GO:0051716|GO:0005615|GO:0007631|GO:0007586|GO:0042755|GO:0005102|GO:0009991|GO:0032098|GO:0007165|GO:0007267|GO:0007154|GO:0005179|GO:0007186|GO:0031667|GO:0001664|GO:0005184|GO:0007218	cellular process|behavior|extracellular region|binding|response to stimulus|signaling|response to external stimulus|protein binding|regulation of cellular process|cellular response to stimulus|extracellular space|feeding behavior|digestion|eating behavior|receptor binding|response to extracellular stimulus|regulation of appetite|signal transduction|cell-cell signaling|cell communication|hormone a…	-	-	-	-	19:44445641-44446881	0	0	1	3	4	3	0	0	0.0434554	0.126782	0.171245	0.133018	0.0144851	0.143682	-3.31023	0.0406253	1	DOWN
ENSBTAG00000046211	-	Uncharacterized protein [Source:UniProtKB/TrEMBL;Acc:F1MYS8]	GO:0003824|GO:0009987|GO:0005623|GO:0008152|GO:0005488|GO:0050896|GO:0044238|GO:0051716|GO:0044237|GO:0006807|GO:0005622|GO:0016787|GO:0097159|GO:0006950|GO:0043229|GO:0071704|GO:0003676|GO:1901360|GO:0006725|GO:0006139|GO:0046483|GO:0033554|GO:0016788|GO:0006281|GO:0006302|GO:0006974|GO:0004518|GO:0006259|GO:0005694|GO:0003677|GO:0035861|GO:0043566|GO:0000729|GO:0090305|GO:0006303|GO:0004519	catalytic activity|cellular process|cell|metabolic process|binding|response to stimulus|primary metabolic process|cellular response to stimulus|cellular metabolic process|nitrogen compound metabolic process|intracellular|hydrolase activity|organic cyclic compound binding|response to stress|intracellular organelle|organic substance metabolic process|nucleic acid binding|organic cyclic compound met…	-	-	-	-	4:105004355-105005382	10	27	14	33	40	39	0.26109	0.723643	0.3863	0.88532	1.08712	1.09772	0.457011	1.02339	-1.16305	0.0490092	1	DOWN
ENSBTAG00000046418	RNF224	ring finger protein 224 [Source:HGNC Symbol;Acc:HGNC:41912]	GO:0005488|GO:0005515|GO:0043169|GO:0046872|GO:0046914|GO:0008270	binding|protein binding|cation binding|metal ion binding|transition metal ion binding|zinc ion binding	-	-	-	-	11:105872249-105872719	0	0	0	3	3	1	0	0	0	0.160967	0.163076	0.0563158	0	0.126786	#NAME?	0.0409081	1	DOWN
ENSBTAG00000037526	FABP4	fatty acid binding protein 4 [Source:HGNC Symbol;Acc:HGNC:3559]	GO:0009987|GO:0005623|GO:0032502|GO:0008152|GO:0005576|GO:0005488|GO:0050896|GO:0005215|GO:0009058|GO:0009605|GO:0050794|GO:0044238|GO:0051716|GO:0051234|GO:0044237|GO:0006807|GO:0019222|GO:0005622|GO:0044767|GO:0006950|GO:0043227|GO:1903561|GO:0071704|GO:0008289|GO:0005737|GO:1901360|GO:0006725|GO:0006139|GO:0048869|GO:0009611|GO:0031324|GO:0009890|GO:0046483|GO:0019538|GO:0050790|GO:0043086|GO:…	cellular process|cell|developmental process|metabolic process|extracellular region|binding|response to stimulus|transporter activity|biosynthetic process|response to external stimulus|regulation of cellular process|primary metabolic process|cellular response to stimulus|establishment of localization|cellular metabolic process|nitrogen compound metabolic process|regulation of metabolic process|int…	K08753	fatty acid-binding protein 4, adipocyte[-]	bta03320|bta04923	PPAR signaling pathway - Bos taurus (cow)|Regulation of lipolysis in adipocytes - Bos taurus (cow)	14:46833665-46838053	53	1607	1090	45	24	68	2.08562	64.9156	45.3304	1.81957	0.98308	2.88472	37.4439	1.89579	4.30386	7.33e-08	0.00127411	UP
ENSBTAG00000016881	ANPEP	alanyl aminopeptidase, membrane [Source:HGNC Symbol;Acc:HGNC:500]	GO:0016020|GO:0003824|GO:0009987|GO:0005623|GO:0008152|GO:0005576|GO:0005488|GO:0031090|GO:0005886|GO:0044238|GO:0009056|GO:0009986|GO:0044237|GO:0006807|GO:0005622|GO:0016787|GO:0005615|GO:0033218|GO:0043229|GO:0071944|GO:0043227|GO:1903561|GO:0071704|GO:0005737|GO:0008233|GO:0019538|GO:0009897|GO:0005774|GO:0098588|GO:0070062|GO:0031982|GO:0043231|GO:0042277|GO:0043169|GO:0005793|GO:0006508|GO:…	membrane|catalytic activity|cellular process|cell|metabolic process|extracellular region|binding|organelle membrane|plasma membrane|primary metabolic process|catabolic process|cell surface|cellular metabolic process|nitrogen compound metabolic process|intracellular|hydrolase activity|extracellular space|amide binding|intracellular organelle|cell periphery|membrane-bounded organelle|extracellular …	K11140	aminopeptidase N[3.4.11.2]	bta01100|bta04640|bta00480|bta04614	Metabolic pathways - Bos taurus (cow)|Hematopoietic cell lineage - Bos taurus (cow)|Glutathione metabolism - Bos taurus (cow)|Renin-angiotensin system - Bos taurus (cow)	21:21620139-21637144	27	281	259	23	25	25	0.195656	2.0903	1.98349	0.171259	0.188581	0.195302	1.42315	0.185047	2.94312	1.18e-05	0.0514627	UP
ENSBTAG00000019379	TUSC5	tumor suppressor candidate 5 [Source:HGNC Symbol;Acc:HGNC:29592]	GO:0016020|GO:0050896|GO:0009607|GO:0031224|GO:0016021	membrane|response to stimulus|response to biotic stimulus|intrinsic component of membrane|integral component of membrane	-	-	-	-	19:22167563-22186258	34	1382	302	33	35	56	0.240501	10.035	2.25759	0.239854	0.257706	0.427027	4.17769	0.308195	3.76079	8.35e-06	0.0514627	UP
ENSBTAG00000019813	ADIPOQ	adiponectin, C1Q and collagen domain containing [Source:HGNC Symbol;Acc:HGNC:13633]	GO:0002376|GO:0009987|GO:0005623|GO:0032502|GO:0008152|GO:0005576|GO:0032991|GO:0005488|GO:0050896|GO:0023052|GO:0040011|GO:0009058|GO:0009605|GO:0005515|GO:0048870|GO:0097006|GO:1903828|GO:0051051|GO:0050794|GO:0044238|GO:0051050|GO:0051716|GO:0009056|GO:0048856|GO:0009986|GO:0050793|GO:0009653|GO:0008283|GO:0051234|GO:0044237|GO:0012505|GO:0043234|GO:0006807|GO:0002520|GO:0019222|GO:0040013|GO:…	immune system process|cellular process|cell|developmental process|metabolic process|extracellular region|macromolecular complex|binding|response to stimulus|signaling|locomotion|biosynthetic process|response to external stimulus|protein binding|cell motility|regulation of plasma lipoprotein particle levels|negative regulation of cellular protein localization|negative regulation of transport|regul…	K07296	adiponectin[-]	bta04932|bta04152|bta04211|bta03320|bta04920|bta04930	Non-alcoholic fatty liver disease (NAFLD) - Bos taurus (cow)|AMPK signaling pathway - Bos taurus (cow)|Longevity regulating pathway - Bos taurus (cow)|PPAR signaling pathway - Bos taurus (cow)|Adipocytokine signaling pathway - Bos taurus (cow)|Type II diabetes mellitus - Bos taurus (cow)	1:81005168-81018328	113	7519	2257	126	219	259	1.11929	76.4534	23.6264	1.28241	2.25804	2.76566	33.733	2.10204	4.0043	9.55e-06	0.0514627	UP
ENSBTAG00000007969	CIDEC	cell death inducing DFFA like effector c [Source:HGNC Symbol;Acc:HGNC:24229]	GO:0009987|GO:0005623|GO:0008152|GO:0009058|GO:0050794|GO:0044238|GO:0044237|GO:0012505|GO:0006807|GO:0019222|GO:0005622|GO:0043229|GO:0043227|GO:0071704|GO:0005737|GO:1901360|GO:0006725|GO:0010941|GO:0006139|GO:0046483|GO:0008219|GO:0005783|GO:0043231|GO:0044249|GO:0010467|GO:0005634|GO:0051252|GO:0005811|GO:0043067|GO:0009059|GO:0016070|GO:0034645|GO:0010468|GO:0012501|GO:0006351|GO:2001141|GO:…	cellular process|cell|metabolic process|biosynthetic process|regulation of cellular process|primary metabolic process|cellular metabolic process|endomembrane system|nitrogen compound metabolic process|regulation of metabolic process|intracellular|intracellular organelle|membrane-bounded organelle|organic substance metabolic process|cytoplasm|organic cyclic compound metabolic process|cellular arom…	-	-	-	-	22:16909073-16918353	21	1196	179	31	24	36	0.415523	24.2926	3.74305	0.630272	0.494308	0.767909	9.48371	0.63083	3.91013	2.01e-05	0.0564071	UP
ENSBTAG00000012771	CSF1R	colony stimulating factor 1 receptor [Source:HGNC Symbol;Acc:HGNC:2433]	GO:0016020|GO:0003824|GO:0002376|GO:0009987|GO:0005623|GO:0032502|GO:0008152|GO:0032991|GO:0005488|GO:0004871|GO:0050896|GO:0023052|GO:0040011|GO:0009605|GO:0005515|GO:0005886|GO:0048870|GO:0050794|GO:0044238|GO:0051050|GO:0051716|GO:0048856|GO:0009986|GO:0050793|GO:0009653|GO:0008283|GO:0038023|GO:0051234|GO:0044237|GO:0043234|GO:0004872|GO:0002520|GO:0019222|GO:0005622|GO:0044767|GO:0040017|GO:…	membrane|catalytic activity|immune system process|cellular process|cell|developmental process|metabolic process|macromolecular complex|binding|signal transducer activity|response to stimulus|signaling|locomotion|response to external stimulus|protein binding|plasma membrane|cell motility|regulation of cellular process|primary metabolic process|positive regulation of transport|cellular response to …	K05090	macrophage colony-stimulating factor 1 receptor[2.7.10.1]	bta05200|bta04151|bta04144|bta04060|bta04014|bta04015|bta05202|bta04380|bta04640	Pathways in cancer - Bos taurus (cow)|PI3K-Akt signaling pathway - Bos taurus (cow)|Endocytosis - Bos taurus (cow)|Cytokine-cytokine receptor interaction - Bos taurus (cow)|Ras signaling pathway - Bos taurus (cow)|Rap1 signaling pathway - Bos taurus (cow)|Transcriptional misregulation in cancer - Bos taurus (cow)|Osteoclast differentiation - Bos taurus (cow)|Hematopoietic cell lineage - Bos tauru…	7:63379475-63410973	365	328	942	148	131	250	1.80153	1.66187	4.91364	0.750589	0.673046	1.33022	2.79234	0.917953	1.60499	2.27e-05	0.0564071	UP
ENSBTAG00000015350	PLIN1	perilipin 1 [Source:HGNC Symbol;Acc:HGNC:9076]	-	-	K08768	perilipin[-]	bta03320|bta04923	PPAR signaling pathway - Bos taurus (cow)|Regulation of lipolysis in adipocytes - Bos taurus (cow)	21:21502826-21516686	136	3510	974	136	141	226	1.03878	27.521	7.86224	1.06738	1.12105	1.86092	12.1407	1.34978	3.16905	1.65e-05	0.0564071	UP
ENSBTAG00000012071	ASGR1	asialoglycoprotein receptor 1 [Source:HGNC Symbol;Acc:HGNC:742]	GO:0005488|GO:0005515	binding|protein binding	K10063	asialoglycoprotein receptor 1[-]	bta04918	Thyroid hormone synthesis - Bos taurus (cow)	19:27529097-27532634	3	31	10	0	0	0	0.0621056	0.658805	0.218788	0	0	0	0.313233	0	Inf	2.85e-05	0.0618314	UP
ENSBTAG00000005596	IGFBP2	insulin like growth factor binding protein 2 [Source:HGNC Symbol;Acc:HGNC:5471]	GO:0002376|GO:0009987|GO:0005576|GO:0005488|GO:0050896|GO:0040007|GO:0023052|GO:0005515|GO:0050794|GO:0051716|GO:0040008|GO:0008283|GO:0016049|GO:0002682|GO:0007155|GO:0005615|GO:0016043|GO:0043227|GO:0002684|GO:0023051|GO:1903561|GO:0010033|GO:0045785|GO:0051128|GO:0008284|GO:0050865|GO:0001775|GO:0010646|GO:0009725|GO:0010243|GO:0001558|GO:0046649|GO:0019838|GO:0042127|GO:0070661|GO:0009966|GO:…	immune system process|cellular process|extracellular region|binding|response to stimulus|growth|signaling|protein binding|regulation of cellular process|cellular response to stimulus|regulation of growth|cell proliferation|cell growth|regulation of immune system process|cell adhesion|extracellular space|cellular component organization|membrane-bounded organelle|positive regulation of immune syste…	-	-	-	-	2:105338358-105367369	3	17	12	0	0	0	0.0646639	0.37617	0.273351	0	0	0	0.238062	0	Inf	4.95e-05	0.0781886	UP
ENSBTAG00000037634	-	Uncharacterized protein [Source:UniProtKB/TrEMBL;Acc:F1N6A3]	GO:0003824|GO:0008152|GO:0005488|GO:0016787|GO:0097159|GO:0097367|GO:0036094|GO:0000166|GO:0016817|GO:0001882|GO:0016818|GO:0032549|GO:0001883|GO:0017076|GO:0005525|GO:0032561|GO:0016462|GO:0019001|GO:0017111|GO:0003924	catalytic activity|metabolic process|binding|hydrolase activity|organic cyclic compound binding|carbohydrate derivative binding|small molecule binding|nucleotide binding|hydrolase activity, acting on acid anhydrides|nucleoside binding|hydrolase activity, acting on acid anhydrides, in phosphorus-containing anhydrides|ribonucleoside binding|purine nucleoside binding|purine nucleotide binding|GTP bi…	-	-	-	-	3:54587049-54609180	0	5	190	0	0	0	0	0.0674371	2.6381	0	0	0	0.901845	0	Inf	4.77e-05	0.0781886	UP
ENSBTAG00000011803	MYH3	myosin-3 [Source:RefSeq peptide;Acc:NP_001095305]	GO:0003824|GO:0009987|GO:0005623|GO:0008152|GO:0005576|GO:0032991|GO:0005488|GO:0005515|GO:0044238|GO:0044877|GO:0044237|GO:0043234|GO:0006807|GO:0005622|GO:0016787|GO:0097159|GO:0043229|GO:0097367|GO:0043227|GO:1903561|GO:0071704|GO:0036094|GO:0005737|GO:0000166|GO:0019637|GO:1901360|GO:0006725|GO:0006139|GO:0016817|GO:0046483|GO:0008092|GO:0001882|GO:0032403|GO:0003012|GO:0016459|GO:0070062|GO:…	catalytic activity|cellular process|cell|metabolic process|extracellular region|macromolecular complex|binding|protein binding|primary metabolic process|macromolecular complex binding|cellular metabolic process|protein complex|nitrogen compound metabolic process|intracellular|hydrolase activity|organic cyclic compound binding|intracellular organelle|carbohydrate derivative binding|membrane-bounde…	K10352	myosin heavy chain[-]	bta04530	Tight junction - Bos taurus (cow)	19:30230160-30251091	115	13	4617	68	8	5	0.462984	0.0537274	19.6441	0.2813	0.0335257	0.0217	6.72028	0.112175	5.9047	8.4e-05	0.121634	UP
ENSBTAG00000006732	NRCAM	neuronal cell adhesion molecule [Source:HGNC Symbol;Acc:HGNC:7994]	GO:0016020|GO:0045202|GO:0009987|GO:0005623|GO:0032502|GO:0005488|GO:0050896|GO:0023052|GO:0040011|GO:0042995|GO:0009605|GO:0005515|GO:0005886|GO:0050794|GO:0048856|GO:0050793|GO:0009653|GO:0044767|GO:0007155|GO:0016043|GO:0048646|GO:0071944|GO:0006928|GO:0051128|GO:0048468|GO:0001525|GO:0050877|GO:0030030|GO:0048869|GO:0006935|GO:0045595|GO:0008092|GO:0061024|GO:0048514|GO:0008104|GO:0042391|GO:…	membrane|synapse|cellular process|cell|developmental process|binding|response to stimulus|signaling|locomotion|cell projection|response to external stimulus|protein binding|plasma membrane|regulation of cellular process|anatomical structure development|regulation of developmental process|anatomical structure morphogenesis|single-organism developmental process|cell adhesion|cellular component orga…	K06756	neuronal cell adhesion molecule[-]	bta04514	Cell adhesion molecules (CAMs) - Bos taurus (cow)	4:49526574-49615802	4	197	359	11	17	16	0.02409	1.21785	2.28482	0.0680682	0.106571	0.103874	1.17559	0.0928376	3.66253	0.000133395	0.144755	UP
ENSBTAG00000007268	F13A1	coagulation factor XIII A chain [Source:HGNC Symbol;Acc:HGNC:3531]	GO:0003824|GO:0009987|GO:0008152|GO:0005576|GO:0005488|GO:0050896|GO:0044238|GO:0044237|GO:0072562|GO:0016740|GO:0005615|GO:0006950|GO:0071704|GO:0016746|GO:0009611|GO:0019538|GO:0050878|GO:0043169|GO:0043412|GO:0007599|GO:0046872|GO:0007596|GO:0044267|GO:0042060|GO:0036211|GO:0006464|GO:0003810|GO:0018149	catalytic activity|cellular process|metabolic process|extracellular region|binding|response to stimulus|primary metabolic process|cellular metabolic process|blood microparticle|transferase activity|extracellular space|response to stress|organic substance metabolic process|transferase activity, transferring acyl groups|response to wounding|protein metabolic process|regulation of body fluid levels|…	K03917	coagulation factor XIII A1 polypeptide[2.3.2.13]	bta04610	Complement and coagulation cascades - Bos taurus (cow)	23:48633936-48776698	355	263	640	139	120	241	2.24046	1.70388	4.26867	0.901402	0.788342	1.6397	2.73767	1.10981	1.30263	0.000144364	0.144755	UP
ENSBTAG00000012409	POSTN	periostin [Source:HGNC Symbol;Acc:HGNC:16953]	GO:0009987|GO:0031012|GO:0005623|GO:0032502|GO:0005576|GO:0005488|GO:0050896|GO:0023052|GO:0005515|GO:0050794|GO:0005578|GO:0051716|GO:0048856|GO:0012505|GO:0005622|GO:0007155|GO:0005615|GO:0016043|GO:0043229|GO:0097367|GO:0043227|GO:0023051|GO:0005737|GO:0005794|GO:0010646|GO:0009966|GO:0007165|GO:0043231|GO:0007154|GO:0008201|GO:0050839|GO:0005539|GO:0009888|GO:0030198|GO:0005802|GO:0008593|GO:…	cellular process|extracellular matrix|cell|developmental process|extracellular region|binding|response to stimulus|signaling|protein binding|regulation of cellular process|proteinaceous extracellular matrix|cellular response to stimulus|anatomical structure development|endomembrane system|intracellular|cell adhesion|extracellular space|cellular component organization|intracellular organelle|carbo…	-	-	-	-	12:24241937-24276486	71	42	1269	16	6	65	0.528992	0.321229	9.99216	0.122493	0.0465366	0.522087	3.61413	0.230372	3.97161	0.000142038	0.144755	UP
ENSBTAG00000014517	KLB	beta-klotho precursor [Source:RefSeq peptide;Acc:NP_001192255]	GO:0003824|GO:0009987|GO:0008152|GO:0005488|GO:0050896|GO:0023052|GO:0005515|GO:0050794|GO:0044238|GO:0051716|GO:0008283|GO:0044237|GO:0019222|GO:0016787|GO:0009893|GO:0023051|GO:0071704|GO:0010033|GO:0008284|GO:0023014|GO:0010646|GO:0005102|GO:0019538|GO:0019838|GO:0042127|GO:0009966|GO:0007165|GO:0007154|GO:0016798|GO:0009967|GO:0005975|GO:0051247|GO:1902531|GO:0044344|GO:0043412|GO:0070851|GO:…	catalytic activity|cellular process|metabolic process|binding|response to stimulus|signaling|protein binding|regulation of cellular process|primary metabolic process|cellular response to stimulus|cell proliferation|cellular metabolic process|regulation of metabolic process|hydrolase activity|positive regulation of metabolic process|regulation of signaling|organic substance metabolic process|respo…	-	-	-	-	6:60173834-60206257	4	210	43	6	1	8	0.0313823	1.6912	0.356514	0.0483672	0.00816444	0.0676588	0.693033	0.0413968	4.06533	0.000129413	0.144755	UP
ENSBTAG00000016359	SLCO4C1	solute carrier organic anion transporter family member 4C1 [Source:HGNC Symbol;Acc:HGNC:23612]	GO:0016020|GO:0009987|GO:0005623|GO:0005576|GO:0005488|GO:0005215|GO:0005515|GO:0005886|GO:0051234|GO:0031224|GO:0071944|GO:0043227|GO:1903561|GO:0055085|GO:0016021|GO:0070062|GO:0031982|GO:0006810|GO:0006811	membrane|cellular process|cell|extracellular region|binding|transporter activity|protein binding|plasma membrane|establishment of localization|intrinsic component of membrane|cell periphery|membrane-bounded organelle|extracellular vesicle|transmembrane transport|integral component of membrane|extracellular exosome|vesicle|transport|ion transport	-	-	-	-	7:103689265-103774169	3	22	6	0	0	0	0.034301	0.258219	0.0724996	0	0	0	0.121673	0	Inf	0.000149962	0.144755	UP
ENSBTAG00000018125	KIF5C	kinesin family member 5C [Source:HGNC Symbol;Acc:HGNC:6325]	GO:0003824|GO:0009987|GO:0005623|GO:0032502|GO:0008152|GO:0032991|GO:0005488|GO:0050896|GO:0040011|GO:0042995|GO:0009605|GO:0005929|GO:0005515|GO:0048856|GO:0044877|GO:0009653|GO:0051234|GO:0043234|GO:0005622|GO:0044767|GO:0051641|GO:0016787|GO:0097159|GO:0016043|GO:0043229|GO:0097367|GO:0036094|GO:0005737|GO:0006928|GO:0000166|GO:0048468|GO:0030030|GO:0005875|GO:0048869|GO:0006935|GO:0016817|GO:…	catalytic activity|cellular process|cell|developmental process|metabolic process|macromolecular complex|binding|response to stimulus|locomotion|cell projection|response to external stimulus|cilium|protein binding|anatomical structure development|macromolecular complex binding|anatomical structure morphogenesis|establishment of localization|protein complex|intracellular|single-organism development…	K10396	kinesin family member 5[-]	bta04144|bta04728	Endocytosis - Bos taurus (cow)|Dopaminergic synapse - Bos taurus (cow)	2:47315201-47472004	20	406	240	18	42	22	0.132693	2.76514	1.6828	0.122712	0.290061	0.157354	1.52688	0.190042	3.00619	0.000127739	0.144755	UP
ENSBTAG00000017981	ADRB3	adrenoceptor beta 3 [Source:HGNC Symbol;Acc:HGNC:288]	GO:0016020|GO:0009987|GO:0005623|GO:0032502|GO:0008152|GO:0032991|GO:0005488|GO:0004871|GO:0050896|GO:0040007|GO:0023052|GO:0009058|GO:0009605|GO:0045926|GO:0005515|GO:0005886|GO:0050794|GO:0044238|GO:0051716|GO:0050793|GO:0040008|GO:0038023|GO:0044237|GO:0043234|GO:0004872|GO:0006807|GO:0019222|GO:0048589|GO:0044767|GO:0097159|GO:0031224|GO:0006950|GO:0009893|GO:0071944|GO:0023051|GO:0071704|GO:…	membrane|cellular process|cell|developmental process|metabolic process|macromolecular complex|binding|signal transducer activity|response to stimulus|growth|signaling|biosynthetic process|response to external stimulus|negative regulation of growth|protein binding|plasma membrane|regulation of cellular process|primary metabolic process|cellular response to stimulus|regulation of developmental proc…	K04143	adrenergic receptor beta-3[-]	bta04080|bta04144|bta04020|bta04022|bta04970|bta04924|bta04923	Neuroactive ligand-receptor interaction - Bos taurus (cow)|Endocytosis - Bos taurus (cow)|Calcium signaling pathway - Bos taurus (cow)|cGMP-PKG signaling pathway - Bos taurus (cow)|Salivary secretion - Bos taurus (cow)|Renin secretion - Bos taurus (cow)|Regulation of lipolysis in adipocytes - Bos taurus (cow)	27:32912525-32915668	4	19	11	0	0	1	0.0502212	0.244866	0.145945	0	0	0.0135399	0.147011	0.00451332	5.02559	0.000168378	0.153977	UP
ENSBTAG00000000442	RBP4	retinol binding protein 4 [Source:HGNC Symbol;Acc:HGNC:9922]	GO:0009987|GO:0032502|GO:0008152|GO:0005576|GO:0005488|GO:0050896|GO:0023052|GO:0005215|GO:0009058|GO:0005515|GO:0050794|GO:0044238|GO:0051050|GO:0048856|GO:0051234|GO:0044237|GO:0044767|GO:0051641|GO:0005615|GO:0043227|GO:0042445|GO:0023051|GO:1903561|GO:0071704|GO:0036094|GO:0008289|GO:0045184|GO:0007586|GO:0048513|GO:0010033|GO:0010817|GO:0032940|GO:0048871|GO:0046883|GO:0007423|GO:0010646|GO:…	cellular process|developmental process|metabolic process|extracellular region|binding|response to stimulus|signaling|transporter activity|biosynthetic process|protein binding|regulation of cellular process|primary metabolic process|positive regulation of transport|anatomical structure development|establishment of localization|cellular metabolic process|single-organism developmental process|cellul…	-	-	-	-	26:14940551-14946750	121	1547	406	119	129	163	3.06166	40.1825	10.8568	3.09396	3.39771	4.44628	18.0337	3.64598	2.30631	0.00022976	0.159683	UP
ENSBTAG00000045943	CHRNG	cholinergic receptor nicotinic gamma subunit [Source:HGNC Symbol;Acc:HGNC:1967]	GO:0016020|GO:0045202|GO:0009987|GO:0005623|GO:0032991|GO:0005488|GO:0004871|GO:0050896|GO:0023052|GO:0030054|GO:0005215|GO:0042995|GO:0005515|GO:0005886|GO:0050794|GO:0042165|GO:0051716|GO:0038023|GO:0051234|GO:0043234|GO:0004872|GO:0022857|GO:0097060|GO:0031224|GO:0071944|GO:0010033|GO:0050877|GO:0043235|GO:0045211|GO:0055085|GO:0010243|GO:0004888|GO:0030594|GO:0031226|GO:1902495|GO:0098797|GO:…	membrane|synapse|cellular process|cell|macromolecular complex|binding|signal transducer activity|response to stimulus|signaling|cell junction|transporter activity|cell projection|protein binding|plasma membrane|regulation of cellular process|neurotransmitter binding|cellular response to stimulus|signaling receptor activity|establishment of localization|protein complex|receptor activity|transmembr…	K04818	nicotinic acetylcholine receptor gamma[-]	bta04080	Neuroactive ligand-receptor interaction - Bos taurus (cow)	2:120988439-120993968	65	256	1021	52	101	60	0.922469	3.72954	15.3134	0.758287	1.49206	0.91797	6.65512	1.05611	2.65571	0.000209721	0.159683	UP
ENSBTAG00000047621	-	Uncharacterized protein [Source:UniProtKB/TrEMBL;Acc:G3N0S9]	-	-	-	-	-	-	16:4998445-5005553	144	121	148	41	21	74	5.08852	4.38923	5.52706	1.48872	0.772469	2.81903	5.0016	1.6934	1.56246	0.000225217	0.159683	UP
ENSBTAG00000004899	ABLIM1	actin binding LIM protein 1 [Source:HGNC Symbol;Acc:HGNC:78]	GO:0009987|GO:0005623|GO:0032502|GO:0005488|GO:0042995|GO:0005515|GO:0048856|GO:0031252|GO:0009653|GO:0005622|GO:0044767|GO:0016043|GO:0048646|GO:0043229|GO:0006996|GO:0030030|GO:0048869|GO:0008092|GO:0030027|GO:0022607|GO:0043169|GO:0000902|GO:0032990|GO:0042641|GO:0030031|GO:0005856|GO:0048858|GO:0007010|GO:0044782|GO:0046872|GO:0042384|GO:0003779|GO:0070925|GO:0032432|GO:0060271|GO:0046914|GO:…	cellular process|cell|developmental process|binding|cell projection|protein binding|anatomical structure development|cell leading edge|anatomical structure morphogenesis|intracellular|single-organism developmental process|cellular component organization|anatomical structure formation involved in morphogenesis|intracellular organelle|organelle organization|cell projection organization|cellular dev…	-	-	-	-	26:35198881-35385824	1763	8932	9907	1903	1932	2487	17.1587	89.2395	101.901	19.0312	19.5734	26.0944	69.4332	21.5663	1.68685	0.000249611	0.16063	UP
ENSBTAG00000016768	SCN3B	sodium voltage-gated channel beta subunit 3 [Source:HGNC Symbol;Acc:HGNC:20665]	GO:0016020|GO:0009987|GO:0005623|GO:0032991|GO:0005488|GO:0023052|GO:0005215|GO:0005515|GO:0005886|GO:0050794|GO:0051050|GO:0016247|GO:0051234|GO:0043234|GO:0022857|GO:0005622|GO:0051641|GO:0031224|GO:0016043|GO:0043229|GO:0071944|GO:1903524|GO:0010256|GO:0005737|GO:0006928|GO:0044325|GO:0031674|GO:0055085|GO:0031226|GO:0061024|GO:1902495|GO:0030029|GO:0003254|GO:0008104|GO:0098797|GO:0016021|GO:…	membrane|cellular process|cell|macromolecular complex|binding|signaling|transporter activity|protein binding|plasma membrane|regulation of cellular process|positive regulation of transport|channel regulator activity|establishment of localization|protein complex|transmembrane transporter activity|intracellular|cellular localization|intrinsic component of membrane|cellular component organization|in…	-	-	-	-	15:34769329-34791462	4	183	166	9	9	17	0.105675	4.96268	4.63448	0.244304	0.24748	0.484152	3.23428	0.325312	3.31355	0.000269055	0.161201	UP
ENSBTAG00000039688	FAM101A	family with sequence similarity 101, member A [Source:RefSeq peptide;Acc:NP_001192546]	GO:0009987|GO:0005623|GO:0032502|GO:0005488|GO:0005515|GO:0050794|GO:0048856|GO:0050793|GO:0009653|GO:0005622|GO:0044767|GO:0016043|GO:0043229|GO:0009887|GO:0048513|GO:0061037|GO:0006996|GO:0048468|GO:0070168|GO:0048869|GO:0045595|GO:0030278|GO:0008092|GO:0030279|GO:0060348|GO:0001503|GO:0030029|GO:0007275|GO:0045596|GO:0009888|GO:0032330|GO:0051216|GO:0001501|GO:0005856|GO:0030154|GO:0048705|GO:…	cellular process|cell|developmental process|binding|protein binding|regulation of cellular process|anatomical structure development|regulation of developmental process|anatomical structure morphogenesis|intracellular|single-organism developmental process|cellular component organization|intracellular organelle|organ morphogenesis|animal organ development|negative regulation of cartilage developmen…	-	-	-	-	17:53715930-53718425	53	611	1044	92	116	101	1.75203	20.7339	36.4729	3.12498	3.99162	3.59935	19.653	3.57199	2.45995	0.000262574	0.161201	UP
ENSBTAG00000005419	AOC1	amine oxidase, copper containing 1 [Source:HGNC Symbol;Acc:HGNC:80]	GO:0016020|GO:0003824|GO:0009987|GO:0005623|GO:0008152|GO:0005576|GO:0005488|GO:0050896|GO:0030054|GO:0005215|GO:0009605|GO:0008144|GO:0005515|GO:0005886|GO:0048037|GO:0051716|GO:0044877|GO:0005911|GO:0051234|GO:0004872|GO:0022857|GO:0006807|GO:0016491|GO:0005615|GO:0006950|GO:0097367|GO:0071944|GO:0043227|GO:1903561|GO:0071704|GO:0010033|GO:0055114|GO:0009636|GO:0043296|GO:0042802|GO:0048038|GO:…	membrane|catalytic activity|cellular process|cell|metabolic process|extracellular region|binding|response to stimulus|cell junction|transporter activity|response to external stimulus|drug binding|protein binding|plasma membrane|cofactor binding|cellular response to stimulus|macromolecular complex binding|cell-cell junction|establishment of localization|receptor activity|transmembrane transporter …	K11182	diamine oxidase[1.4.3.22]	bta01100|bta00380|bta00340	Metabolic pathways - Bos taurus (cow)|Tryptophan metabolism - Bos taurus (cow)|Histidine metabolism - Bos taurus (cow)	4:114249782-114262317	148	150	126	50	32	76	1.17685	1.2244	1.05885	0.408525	0.264867	0.651492	1.15337	0.441628	1.38495	0.000300285	0.173915	UP
ENSBTAG00000019337	ACVR1C	activin receptor type-1C precursor [Source:RefSeq peptide;Acc:NP_001179808]	GO:0016020|GO:0003824|GO:0009987|GO:0005623|GO:0022414|GO:0032502|GO:0008152|GO:0032991|GO:0005488|GO:0004871|GO:0050896|GO:0023052|GO:0000003|GO:0040011|GO:0044702|GO:0009605|GO:0005057|GO:0005515|GO:0005886|GO:0048870|GO:0051051|GO:0050794|GO:0044238|GO:0051716|GO:0048856|GO:0050793|GO:0008283|GO:0038023|GO:0051234|GO:0044237|GO:0043234|GO:0004872|GO:0019222|GO:0040013|GO:0044767|GO:0051641|GO:…	membrane|catalytic activity|cellular process|cell|reproductive process|developmental process|metabolic process|macromolecular complex|binding|signal transducer activity|response to stimulus|signaling|reproduction|locomotion|single organism reproductive process|response to external stimulus|receptor signaling protein activity|protein binding|plasma membrane|cell motility|negative regulation of tra…	K13568	activin receptor type-1C[2.7.11.30]	bta04550|bta04350	Signaling pathways regulating pluripotency of stem cells - Bos taurus (cow)|TGF-beta signaling pathway - Bos taurus (cow)	2:38549887-38599514	4	74	46	5	2	5	0.0665202	1.26321	0.808404	0.0854357	0.0346269	0.0896317	0.712712	0.0698981	3.34999	0.000339336	0.178666	UP
ENSBTAG00000038495	-	-	GO:0003824|GO:0045202|GO:0009987|GO:0005623|GO:0032502|GO:0008152|GO:0005488|GO:0050896|GO:0040007|GO:0023052|GO:0040011|GO:0042995|GO:0009605|GO:0048870|GO:0050794|GO:0044238|GO:0051716|GO:0048856|GO:0009653|GO:0044237|GO:0009607|GO:0016049|GO:0005622|GO:0048589|GO:0060076|GO:0044767|GO:0051707|GO:0016740|GO:0097159|GO:0016043|GO:0043229|GO:0097367|GO:0071704|GO:0036094|GO:0030900|GO:0016477|GO:…	catalytic activity|synapse|cellular process|cell|developmental process|metabolic process|binding|response to stimulus|growth|signaling|locomotion|cell projection|response to external stimulus|cell motility|regulation of cellular process|primary metabolic process|cellular response to stimulus|anatomical structure development|anatomical structure morphogenesis|cellular metabolic process|response to…	-	-	-	-	12:25362948-25712458	196	247	731	126	83	185	0.613142	0.793189	2.41673	0.405015	0.270277	0.623899	1.27435	0.433064	1.55711	0.000338978	0.178666	UP
ENSBTAG00000020602	IDO1	indoleamine 2,3-dioxygenase 1 [Source:HGNC Symbol;Acc:HGNC:6059]	GO:0003824|GO:0002376|GO:0009987|GO:0005623|GO:0032502|GO:0008152|GO:0007610|GO:0005488|GO:0050896|GO:0009058|GO:0009605|GO:0006955|GO:0005515|GO:0050794|GO:0044238|GO:0009056|GO:0007626|GO:0048856|GO:0050793|GO:0008283|GO:0044237|GO:0006807|GO:0002520|GO:0016491|GO:0009607|GO:0005622|GO:0044767|GO:0002682|GO:0051707|GO:0007155|GO:0097159|GO:0002507|GO:0002683|GO:0006950|GO:0043229|GO:0002684|GO:…	catalytic activity|immune system process|cellular process|cell|developmental process|metabolic process|behavior|binding|response to stimulus|biosynthetic process|response to external stimulus|immune response|protein binding|regulation of cellular process|primary metabolic process|catabolic process|locomotory behavior|anatomical structure development|regulation of developmental process|cell prolif…	K00463	indoleamine 2,3-dioxygenase[1.13.11.52]	bta01100|bta00380|bta05143	Metabolic pathways - Bos taurus (cow)|Tryptophan metabolism - Bos taurus (cow)|African trypanosomiasis - Bos taurus (cow)	27:34686577-34699480	108	181	1447	108	96	103	1.58202	2.72171	22.4007	1.62557	1.4638	1.62653	8.90147	1.57197	2.50147	0.000351741	0.17975	UP
ENSBTAG00000000626	STK32A	serine/threonine kinase 32A [Source:HGNC Symbol;Acc:HGNC:28317]	GO:0003824|GO:0009987|GO:0005623|GO:0008152|GO:0005488|GO:0050896|GO:0023052|GO:0050794|GO:0044238|GO:0051716|GO:0044237|GO:0005622|GO:0016740|GO:0097159|GO:0097367|GO:0071704|GO:0036094|GO:0000166|GO:0019538|GO:0001882|GO:0016772|GO:0007165|GO:0007154|GO:0043412|GO:0016773|GO:0006796|GO:0035556|GO:0032549|GO:0016301|GO:0001883|GO:0017076|GO:0044267|GO:0036211|GO:0006464|GO:0005524|GO:0004672|GO:…	catalytic activity|cellular process|cell|metabolic process|binding|response to stimulus|signaling|regulation of cellular process|primary metabolic process|cellular response to stimulus|cellular metabolic process|intracellular|transferase activity|organic cyclic compound binding|carbohydrate derivative binding|organic substance metabolic process|small molecule binding|nucleotide binding|protein me…	-	-	-	-	7:60450229-60579589	11	183	220	4	26	14	0.151908	2.59419	3.21071	0.0567588	0.373744	0.208423	1.9856	0.212975	3.22082	0.000390611	0.188524	UP
ENSBTAG00000004221	ESM1	endothelial cell specific molecule 1 [Source:HGNC Symbol;Acc:HGNC:3466]	GO:0009987|GO:0032502|GO:0005576|GO:0005488|GO:0050896|GO:0040007|GO:0023052|GO:0005515|GO:0050794|GO:0051716|GO:0048856|GO:0040008|GO:0044877|GO:0009653|GO:0008283|GO:0016049|GO:0044767|GO:0016043|GO:0048646|GO:0023051|GO:0051128|GO:0008284|GO:0001525|GO:0010646|GO:0005102|GO:0001558|GO:0032403|GO:0048514|GO:0019838|GO:0042127|GO:0009966|GO:0007275|GO:0001568|GO:0007165|GO:0007154|GO:0050839|GO:…	cellular process|developmental process|extracellular region|binding|response to stimulus|growth|signaling|protein binding|regulation of cellular process|cellular response to stimulus|anatomical structure development|regulation of growth|macromolecular complex binding|anatomical structure morphogenesis|cell proliferation|cell growth|single-organism developmental process|cellular component organiza…	-	-	-	-	20:24131984-24140817	4	49	15	0	1	3	0.0476895	0.599672	0.188987	0	0.0124069	0.0385579	0.278783	0.0169883	4.03653	0.000381243	0.188524	UP
ENSBTAG00000011666	THRSP	thyroid hormone responsive [Source:HGNC Symbol;Acc:HGNC:11800]	GO:0009987|GO:0005623|GO:0008152|GO:0005488|GO:0009058|GO:0005515|GO:0050794|GO:0044238|GO:0044237|GO:0019222|GO:0005622|GO:0043229|GO:0043227|GO:0071704|GO:0005737|GO:0042802|GO:0044255|GO:0043231|GO:0046983|GO:0006629|GO:0044249|GO:0019216|GO:0046890|GO:0005634|GO:0090207|GO:0005829|GO:0008610|GO:0005654|GO:0031981|GO:0006638|GO:0042803|GO:0006639|GO:0010866|GO:0006641|GO:0019432	cellular process|cell|metabolic process|binding|biosynthetic process|protein binding|regulation of cellular process|primary metabolic process|cellular metabolic process|regulation of metabolic process|intracellular|intracellular organelle|membrane-bounded organelle|organic substance metabolic process|cytoplasm|identical protein binding|cellular lipid metabolic process|intracellular membrane-bound…	-	-	-	-	29:18084681-18090595	6	230	44	7	5	14	0.105553	4.1537	0.818066	0.12654	0.0915592	0.265523	1.69244	0.161207	3.39211	0.000419848	0.197159	UP
ENSBTAG00000003758	TKT	transketolase [Source:HGNC Symbol;Acc:HGNC:11834]	GO:0003824|GO:0009987|GO:0005623|GO:0008152|GO:0005576|GO:0005488|GO:0040007|GO:0009058|GO:0005515|GO:0048037|GO:0040008|GO:0044237|GO:0016491|GO:0005622|GO:0043209|GO:0016740|GO:0043229|GO:0043227|GO:1903561|GO:0071704|GO:0006081|GO:0019637|GO:0042802|GO:0070062|GO:0031982|GO:0016903|GO:0043231|GO:0046983|GO:0043169|GO:0044249|GO:0019682|GO:0005634|GO:0016624|GO:0006796|GO:0005654|GO:0031981|GO:…	catalytic activity|cellular process|cell|metabolic process|extracellular region|binding|growth|biosynthetic process|protein binding|cofactor binding|regulation of growth|cellular metabolic process|oxidoreductase activity|intracellular|myelin sheath|transferase activity|intracellular organelle|membrane-bounded organelle|extracellular vesicle|organic substance metabolic process|cellular aldehyde me…	K00615	transketolase[2.2.1.1]	bta01100|bta01200|bta01230|bta00030	Metabolic pathways - Bos taurus (cow)|Carbon metabolism - Bos taurus (cow)|Biosynthesis of amino acids - Bos taurus (cow)|Pentose phosphate pathway - Bos taurus (cow)	22:48264511-48288061	367	767	706	313	232	331	3.18272	6.82814	6.47056	2.78915	2.09433	3.09456	5.49381	2.65935	1.04673	0.000453658	0.20211	UP
ENSBTAG00000014228	TFEC	transcription factor EC [Source:HGNC Symbol;Acc:HGNC:11754]	GO:0009987|GO:0005623|GO:0008152|GO:0001071|GO:0005488|GO:0050896|GO:0009058|GO:0005515|GO:0050794|GO:0044238|GO:0051716|GO:0003700|GO:0044237|GO:0006807|GO:0019222|GO:0005622|GO:0097159|GO:0006950|GO:0009893|GO:0043229|GO:0043227|GO:0071704|GO:0005737|GO:0003676|GO:0000981|GO:1901360|GO:0006725|GO:0009266|GO:0006139|GO:0009408|GO:0046483|GO:0033554|GO:0043231|GO:0046983|GO:0044249|GO:0010467|GO:…	cellular process|cell|metabolic process|nucleic acid binding transcription factor activity|binding|response to stimulus|biosynthetic process|protein binding|regulation of cellular process|primary metabolic process|cellular response to stimulus|transcription factor activity, sequence-specific DNA binding|cellular metabolic process|nitrogen compound metabolic process|regulation of metabolic process…	-	-	-	-	4:52589574-52812807	15	5	28	0	1	3	0.242224	0.0828905	0.477866	0	0.016806	0.0522292	0.26766	0.0230117	3.53996	0.000480591	0.208757	UP
ENSBTAG00000024545	DCHS2	dachsous cadherin-related 2 [Source:HGNC Symbol;Acc:HGNC:23111]	GO:0016020|GO:0005623|GO:0005488|GO:0005886|GO:0007155|GO:0071944|GO:0098609|GO:0043169|GO:0046872|GO:0098742|GO:0005509|GO:0007156	membrane|cell|binding|plasma membrane|cell adhesion|cell periphery|cell-cell adhesion|cation binding|metal ion binding|cell-cell adhesion via plasma-membrane adhesion molecules|calcium ion binding|homophilic cell adhesion via plasma membrane adhesion molecules	-	-	-	-	17:3121446-3319247	43	115	51	9	1	25	0.124171	0.340899	0.15564	0.026705	0.00300523	0.0778274	0.206903	0.0358459	2.52908	0.00049803	0.211055	UP
ENSBTAG00000001417	ACSM1	acyl-CoA synthetase medium-chain family member 1 [Source:HGNC Symbol;Acc:HGNC:18049]	GO:0003824|GO:0009987|GO:0005623|GO:0008152|GO:0005576|GO:0009058|GO:0044238|GO:0044237|GO:0005622|GO:0072562|GO:0016874|GO:0005615|GO:0043229|GO:0043227|GO:1903561|GO:0071704|GO:0005737|GO:0006082|GO:0044255|GO:0070062|GO:0031982|GO:0043231|GO:0006629|GO:0044249|GO:0005759|GO:0016878|GO:0015645|GO:0008610|GO:0005739|GO:0006631|GO:0019752|GO:0003996|GO:0047760|GO:0006633|GO:0032787	catalytic activity|cellular process|cell|metabolic process|extracellular region|biosynthetic process|primary metabolic process|cellular metabolic process|intracellular|blood microparticle|ligase activity|extracellular space|intracellular organelle|membrane-bounded organelle|extracellular vesicle|organic substance metabolic process|cytoplasm|organic acid metabolic process|cellular lipid metabolic …	K01896	medium-chain acyl-CoA synthetase[6.2.1.2]	bta01100|bta00650|bta00785	Metabolic pathways - Bos taurus (cow)|Butanoate metabolism - Bos taurus (cow)|Lipoic acid metabolism - Bos taurus (cow)	25:18349702-18413889	5	490	102	20	6	29	0.0581651	5.85201	1.25412	0.239091	0.0726667	0.363716	2.3881	0.225158	3.40685	0.000542441	0.219184	UP
ENSBTAG00000030845	-	-	-	-	-	-	-	-	15:83667092-83671187	173	146	654	83	83	131	1.03903	0.900145	4.15114	0.51222	0.518905	0.848191	2.03011	0.626438	1.69631	0.000534028	0.219184	UP
ENSBTAG00000000559	PLTP	phospholipid transfer protein [Source:HGNC Symbol;Acc:HGNC:9093]	GO:0009987|GO:0008152|GO:0005576|GO:0005488|GO:0040011|GO:0009058|GO:0048870|GO:0097006|GO:0044238|GO:0051050|GO:0051234|GO:0044237|GO:0005615|GO:0016043|GO:0071704|GO:0008289|GO:0006928|GO:1901360|GO:0032370|GO:0046483|GO:0042360|GO:0030317|GO:0010876|GO:0006810|GO:0006629|GO:0044249|GO:0006766|GO:0010189|GO:0006869|GO:0034375|GO:0032376|GO:0015918|GO:0010875|GO:0032374|GO:0030301|GO:0033344|GO:…	cellular process|metabolic process|extracellular region|binding|locomotion|biosynthetic process|cell motility|regulation of plasma lipoprotein particle levels|primary metabolic process|positive regulation of transport|establishment of localization|cellular metabolic process|extracellular space|cellular component organization|organic substance metabolic process|lipid binding|movement of cell or su…	K08761	phospholipid transfer protein[-]	bta03320	PPAR signaling pathway - Bos taurus (cow)	13:75374575-75384705	55	43	267	13	26	31	0.697264	0.559602	3.57728	0.169348	0.343113	0.423684	1.61138	0.312048	2.36846	0.000646361	0.255239	UP
ENSBTAG00000000897	IQGAP2	IQ motif containing GTPase activating protein 2 [Source:HGNC Symbol;Acc:HGNC:6111]	GO:0009987|GO:0005623|GO:0008152|GO:0005576|GO:0032991|GO:0005488|GO:0050896|GO:0023052|GO:0042995|GO:0005515|GO:0050794|GO:0051716|GO:0009986|GO:0031252|GO:0044877|GO:0043234|GO:0019222|GO:0005622|GO:0044089|GO:0016043|GO:0009893|GO:0043229|GO:0043227|GO:1903561|GO:0030234|GO:0008289|GO:0043085|GO:0005737|GO:0051128|GO:0006996|GO:0005543|GO:0019899|GO:0005884|GO:0005516|GO:0008092|GO:0031941|GO:…	cellular process|cell|metabolic process|extracellular region|macromolecular complex|binding|response to stimulus|signaling|cell projection|protein binding|regulation of cellular process|cellular response to stimulus|cell surface|cell leading edge|macromolecular complex binding|protein complex|regulation of metabolic process|intracellular|positive regulation of cellular component biogenesis|cellul…	K05767	Ras GTPase-activating-like protein IQGAP2/3[-]	bta04810	Regulation of actin cytoskeleton - Bos taurus (cow)	10:7554265-7867328	178	247	289	103	63	154	0.880497	1.25423	1.51081	0.523527	0.324395	0.821234	1.21518	0.556386	1.12701	0.0009727	0.27046	UP
ENSBTAG00000002326	LGALS3	galectin 3 [Source:HGNC Symbol;Acc:HGNC:6563]	GO:0016020|GO:0002376|GO:0009987|GO:0031012|GO:0005623|GO:0032502|GO:0005576|GO:0005488|GO:0050896|GO:0023052|GO:0042056|GO:0040011|GO:0009605|GO:0031090|GO:0005515|GO:0005886|GO:0048870|GO:0050840|GO:0051051|GO:0050794|GO:0051050|GO:0051716|GO:0048856|GO:0044877|GO:0008283|GO:0051234|GO:0005622|GO:0044767|GO:0002682|GO:0040017|GO:0007155|GO:0097159|GO:0005615|GO:0016043|GO:0043229|GO:0023057|GO:…	membrane|immune system process|cellular process|extracellular matrix|cell|developmental process|extracellular region|binding|response to stimulus|signaling|chemoattractant activity|locomotion|response to external stimulus|organelle membrane|protein binding|plasma membrane|cell motility|extracellular matrix binding|negative regulation of transport|regulation of cellular process|positive regulation…	-	-	-	-	10:67843328-67861113	100	368	205	83	76	79	2.34682	8.86544	5.08435	2.00147	1.85659	1.99867	5.4322	1.95224	1.47641	0.000905024	0.27046	UP
ENSBTAG00000002714	GNAI1	G protein subunit alpha i1 [Source:HGNC Symbol;Acc:HGNC:4384]	GO:0016020|GO:0003824|GO:0009987|GO:0005623|GO:0008152|GO:0005576|GO:0032991|GO:0005488|GO:0004871|GO:0050896|GO:0023052|GO:0031090|GO:0005515|GO:0005886|GO:0019898|GO:0050794|GO:0051716|GO:0044877|GO:0043234|GO:0005622|GO:0030496|GO:0016787|GO:0097159|GO:0043229|GO:0097367|GO:0071944|GO:0043227|GO:1903561|GO:0036094|GO:0005737|GO:0000166|GO:0031234|GO:0051301|GO:0016817|GO:0009898|GO:0005102|GO:…	membrane|catalytic activity|cellular process|cell|metabolic process|extracellular region|macromolecular complex|binding|signal transducer activity|response to stimulus|signaling|organelle membrane|protein binding|plasma membrane|extrinsic component of membrane|regulation of cellular process|cellular response to stimulus|macromolecular complex binding|protein complex|intracellular|midbody|hydrolas…	K04630	guanine nucleotide-binding protein G(i) subunit alpha[-]	bta05200|bta04015|bta05034|bta04024|bta04062|bta04360|bta04022|bta04921|bta04261|bta05012|bta04530|bta04728|bta04071|bta04611|bta04670|bta04726|bta05145|bta05142|bta04725|bta04724|bta04723|bta04916|bta04915|bta04713|bta05032|bta04914|bta04540|bta04727|bta05133|bta04971|bta04924|bta04730|bta04923|bta05030	Pathways in cancer - Bos taurus (cow)|Rap1 signaling pathway - Bos taurus (cow)|Alcoholism - Bos taurus (cow)|cAMP signaling pathway - Bos taurus (cow)|Chemokine signaling pathway - Bos taurus (cow)|Axon guidance - Bos taurus (cow)|cGMP-PKG signaling pathway - Bos taurus (cow)|Oxytocin signaling pathway - Bos taurus (cow)|Adrenergic signaling in cardiomyocytes - Bos taurus (cow)|Parkinson's disea…	4:41160158-41266152	55	285	126	36	21	68	0.436493	2.32187	1.0568	0.293575	0.173488	0.581785	1.27172	0.349616	1.86294	0.000953151	0.27046	UP
ENSBTAG00000003166	AXL	AXL receptor tyrosine kinase [Source:HGNC Symbol;Acc:HGNC:905]	GO:0016020|GO:0003824|GO:0002376|GO:0009987|GO:0048511|GO:0005623|GO:0022414|GO:0032502|GO:0008152|GO:0005576|GO:0005488|GO:0004871|GO:0050896|GO:0023052|GO:0000003|GO:0040011|GO:0044702|GO:0009605|GO:0005515|GO:0044419|GO:0048870|GO:0050794|GO:0002262|GO:0044238|GO:0042698|GO:0051050|GO:0051716|GO:0048856|GO:0009986|GO:0050793|GO:0009653|GO:0038023|GO:0051234|GO:0044237|GO:0004872|GO:0002520|GO:…	membrane|catalytic activity|immune system process|cellular process|rhythmic process|cell|reproductive process|developmental process|metabolic process|extracellular region|binding|signal transducer activity|response to stimulus|signaling|reproduction|locomotion|single organism reproductive process|response to external stimulus|protein binding|interspecies interaction between organisms|cell motilit…	-	-	-	-	18:50677199-50709510	419	653	914	289	244	439	3.41794	5.46814	7.87957	2.42239	2.07189	3.86058	5.58855	2.78495	1.00482	0.000809213	0.27046	UP
ENSBTAG00000003432	ZAN	zonadhesin (gene/pseudogene) [Source:HGNC Symbol;Acc:HGNC:12857]	GO:0016020|GO:0005488|GO:0005515	membrane|binding|protein binding	-	-	-	-	25:36366140-36396646	6	267	105	3	23	5	0.019762	0.902772	0.365501	0.0101534	0.0788576	0.0177535	0.429345	0.0355882	3.59267	0.000786522	0.27046	UP
ENSBTAG00000005218	PDE3B	phosphodiesterase 3B [Source:HGNC Symbol;Acc:HGNC:8779]	GO:0016020|GO:0003824|GO:0009987|GO:0005623|GO:0032502|GO:0008152|GO:0032991|GO:0005488|GO:0050896|GO:0023052|GO:0005515|GO:0050794|GO:0044238|GO:0051716|GO:0009056|GO:0048856|GO:0050793|GO:0009653|GO:0044237|GO:0043234|GO:0006807|GO:0019222|GO:0005622|GO:0044767|GO:0007155|GO:0016787|GO:0048646|GO:0071704|GO:0019637|GO:0001525|GO:1901360|GO:0006725|GO:0006139|GO:0046483|GO:0048514|GO:0045833|GO:…	membrane|catalytic activity|cellular process|cell|developmental process|metabolic process|macromolecular complex|binding|response to stimulus|signaling|protein binding|regulation of cellular process|primary metabolic process|cellular response to stimulus|catabolic process|anatomical structure development|regulation of developmental process|anatomical structure morphogenesis|cellular metabolic pro…	K13296	cGMP-inhibited 3',5'-cyclic phosphodiesterase B[3.1.4.17]	bta04024|bta00230|bta04022|bta04910|bta04922|bta05032|bta04914|bta04924|bta04923	cAMP signaling pathway - Bos taurus (cow)|Purine metabolism - Bos taurus (cow)|cGMP-PKG signaling pathway - Bos taurus (cow)|Insulin signaling pathway - Bos taurus (cow)|Glucagon signaling pathway - Bos taurus (cow)|Morphine addiction - Bos taurus (cow)|Progesterone-mediated oocyte maturation - Bos taurus (cow)|Renin secretion - Bos taurus (cow)|Regulation of lipolysis in adipocytes - Bos taurus …	15:38466100-38626862	17	260	81	20	18	27	0.120876	1.89774	0.608667	0.146122	0.133226	0.20696	0.875761	0.162103	2.43362	0.000911118	0.27046	UP
ENSBTAG00000008792	RNASE6	ribonuclease A family member k6 [Source:HGNC Symbol;Acc:HGNC:10048]	GO:0003824|GO:0009987|GO:0005623|GO:0008152|GO:0005576|GO:0005488|GO:0044238|GO:0044237|GO:0006807|GO:0005622|GO:0016787|GO:0097159|GO:0043229|GO:0043227|GO:1903561|GO:0071704|GO:0005737|GO:0003676|GO:1901360|GO:0006725|GO:0006139|GO:0046483|GO:0070062|GO:0031982|GO:0016788|GO:0043231|GO:0004518|GO:0016070|GO:0005773|GO:0004540|GO:0090501|GO:0090305|GO:0000323|GO:0004519|GO:0005764	catalytic activity|cellular process|cell|metabolic process|extracellular region|binding|primary metabolic process|cellular metabolic process|nitrogen compound metabolic process|intracellular|hydrolase activity|organic cyclic compound binding|intracellular organelle|membrane-bounded organelle|extracellular vesicle|organic substance metabolic process|cytoplasm|nucleic acid binding|organic cyclic co…	-	-	-	-	10:26402507-26404000	62	86	156	27	32	42	1.5818	2.25234	4.20621	0.707822	0.849827	1.15519	2.68012	0.904279	1.56746	0.00096011	0.27046	UP
ENSBTAG00000009998	GALNT16	polypeptide N-acetylgalactosaminyltransferase 16 [Source:HGNC Symbol;Acc:HGNC:23233]	GO:0016020|GO:0003824|GO:0009987|GO:0005623|GO:0008152|GO:0005576|GO:0005488|GO:0009058|GO:0031090|GO:0044238|GO:0044237|GO:0012505|GO:0005622|GO:0016740|GO:0031224|GO:0043229|GO:0030246|GO:0043227|GO:1903561|GO:0071704|GO:0005737|GO:0005794|GO:0019538|GO:0016757|GO:0098588|GO:0016021|GO:0070062|GO:0031982|GO:0043231|GO:0044249|GO:0006486|GO:0005975|GO:0043412|GO:0000139|GO:0009059|GO:0009100|GO:…	membrane|catalytic activity|cellular process|cell|metabolic process|extracellular region|binding|biosynthetic process|organelle membrane|primary metabolic process|cellular metabolic process|endomembrane system|intracellular|transferase activity|intrinsic component of membrane|intracellular organelle|carbohydrate binding|membrane-bounded organelle|extracellular vesicle|organic substance metabolic …	K00710	polypeptide N-acetylgalactosaminyltransferase[2.4.1.41]	bta01100	Metabolic pathways - Bos taurus (cow)	10:81396104-81494769	421	838	788	351	220	433	2.73345	5.58531	5.40704	2.34169	1.48688	3.03077	4.57527	2.28645	1.00075	0.000794203	0.27046	UP
ENSBTAG00000011779	MAL2	mal, T-cell differentiation protein 2 (gene/pseudogene) [Source:HGNC Symbol;Acc:HGNC:13634]	GO:0016020|GO:0005623|GO:0005576|GO:0005488|GO:0005515|GO:0005886|GO:0045177|GO:0031224|GO:0071944|GO:0043227|GO:1903561|GO:0016324|GO:0016021|GO:0070062|GO:0031982|GO:0045121	membrane|cell|extracellular region|binding|protein binding|plasma membrane|apical part of cell|intrinsic component of membrane|cell periphery|membrane-bounded organelle|extracellular vesicle|apical plasma membrane|integral component of membrane|extracellular exosome|vesicle|membrane raft	-	-	-	-	14:47140708-47173966	0	232	55	4	4	9	0	2.07487	0.506399	0.0358085	0.036275	0.0845325	0.860422	0.0522053	4.04278	0.000829637	0.27046	UP
ENSBTAG00000014911	LEP	leptin [Source:HGNC Symbol;Acc:HGNC:6553]	GO:0002376|GO:0009987|GO:0005623|GO:0022414|GO:0032502|GO:0008152|GO:0007610|GO:0005576|GO:0005488|GO:0050896|GO:0040007|GO:0023052|GO:0000003|GO:0009058|GO:0044702|GO:0009605|GO:0006914|GO:0005515|GO:0051051|GO:0050794|GO:0044238|GO:0051050|GO:0051716|GO:0009056|GO:0048856|GO:0050793|GO:0040008|GO:0051234|GO:0044237|GO:0006807|GO:0002520|GO:0019222|GO:0005622|GO:0048589|GO:0019953|GO:0044708|GO:…	immune system process|cellular process|cell|reproductive process|developmental process|metabolic process|behavior|extracellular region|binding|response to stimulus|growth|signaling|reproduction|biosynthetic process|single organism reproductive process|response to external stimulus|autophagy|protein binding|negative regulation of transport|regulation of cellular process|primary metabolic process|p…	K05424	leptin[-]	bta04080|bta04060|bta04630|bta04932|bta04152|bta04920	Neuroactive ligand-receptor interaction - Bos taurus (cow)|Cytokine-cytokine receptor interaction - Bos taurus (cow)|Jak-STAT signaling pathway - Bos taurus (cow)|Non-alcoholic fatty liver disease (NAFLD) - Bos taurus (cow)|AMPK signaling pathway - Bos taurus (cow)|Adipocytokine signaling pathway - Bos taurus (cow)	4:93249874-93266624	0	179	27	5	1	4	0	1.54188	0.239441	0.0431114	0.00873269	0.0361889	0.593775	0.0293443	4.33876	0.000959072	0.27046	UP
ENSBTAG00000017655	PALMD	palmdelphin [Source:HGNC Symbol;Acc:HGNC:15846]	GO:0016020|GO:0009987|GO:0032502|GO:0050794|GO:0048856|GO:0050793|GO:0009653|GO:0044767|GO:0016043|GO:0051128|GO:0048869|GO:0008360|GO:0000902|GO:0022604	membrane|cellular process|developmental process|regulation of cellular process|anatomical structure development|regulation of developmental process|anatomical structure morphogenesis|single-organism developmental process|cellular component organization|regulation of cellular component organization|cellular developmental process|regulation of cell shape|cell morphogenesis|regulation of cell morpho…	-	-	-	-	3:43688103-43748131	1934	9821	11100	2974	2317	2633	22.543	117.513	136.736	35.6198	28.113	33.086	92.2642	32.2729	1.51545	0.000920699	0.27046	UP
ENSBTAG00000018463	VIM	vimentin [Source:HGNC Symbol;Acc:HGNC:12692]	GO:0016020|GO:0009987|GO:0005623|GO:0032502|GO:0008152|GO:0005576|GO:0005488|GO:0050896|GO:0023052|GO:0030054|GO:0005198|GO:0042995|GO:0005200|GO:0005515|GO:0005886|GO:0050794|GO:0051716|GO:0048856|GO:0050793|GO:0031252|GO:0044877|GO:0019222|GO:0005212|GO:0005622|GO:0044767|GO:0097159|GO:0030055|GO:0016043|GO:0009893|GO:0043229|GO:0097367|GO:0071944|GO:0043227|GO:1903561|GO:0071704|GO:0048513|GO:…	membrane|cellular process|cell|developmental process|metabolic process|extracellular region|binding|response to stimulus|signaling|cell junction|structural molecule activity|cell projection|structural constituent of cytoskeleton|protein binding|plasma membrane|regulation of cellular process|cellular response to stimulus|anatomical structure development|regulation of developmental process|cell lea…	K07606	vimentin[-]	bta05206|bta05169	MicroRNAs in cancer - Bos taurus (cow)|Epstein-Barr virus infection - Bos taurus (cow)	13:31945012-31952941	3909	7552	9167	3635	2092	4218	51.9957	103.119	128.865	49.6821	28.966	60.4847	94.6597	46.3776	1.02932	0.000967145	0.27046	UP
ENSBTAG00000019533	ADTRP	androgen dependent TFPI regulating protein [Source:HGNC Symbol;Acc:HGNC:21214]	GO:0016020|GO:0031224|GO:0016021	membrane|intrinsic component of membrane|integral component of membrane	-	-	-	-	23:44468892-44536868	4	7	5	0	0	0	0.0584225	0.104944	0.0771736	0	0	0	0.08018	0	Inf	0.000927643	0.27046	UP
ENSBTAG00000021151	MYH10	myosin, heavy chain 10, non-muscle [Source:HGNC Symbol;Acc:HGNC:7568]	GO:0016020|GO:0003824|GO:0045202|GO:0009987|GO:0005623|GO:0032502|GO:0008152|GO:0005576|GO:0032991|GO:0005488|GO:0050896|GO:0023052|GO:0040011|GO:0042995|GO:0009605|GO:0005515|GO:0005886|GO:0048870|GO:0050794|GO:0031594|GO:0051716|GO:0048856|GO:0009986|GO:0050793|GO:0031252|GO:0044877|GO:0009653|GO:0008283|GO:0051234|GO:0043234|GO:0005622|GO:0030496|GO:0044297|GO:0044767|GO:0007155|GO:0051641|GO:…	membrane|catalytic activity|synapse|cellular process|cell|developmental process|metabolic process|extracellular region|macromolecular complex|binding|response to stimulus|signaling|locomotion|cell projection|response to external stimulus|protein binding|plasma membrane|cell motility|regulation of cellular process|neuromuscular junction|cellular response to stimulus|anatomical structure developmen…	K10352	myosin heavy chain[-]	bta04530	Tight junction - Bos taurus (cow)	19:28680825-28800880	982	2722	8439	1051	770	1699	3.84767	10.9484	34.9448	4.23139	3.14052	7.17658	16.5803	4.8495	1.77356	0.000912093	0.27046	UP
ENSBTAG00000031188	ADIG	adipogenin [Source:HGNC Symbol;Acc:HGNC:28606]	GO:0016020|GO:0009987|GO:0005623|GO:0022414|GO:0032502|GO:0000003|GO:0044702|GO:0050794|GO:0050793|GO:0005622|GO:0019953|GO:0044767|GO:0031224|GO:0043229|GO:0043227|GO:0048609|GO:0005737|GO:0045597|GO:0007276|GO:0048869|GO:0045595|GO:0016021|GO:0043231|GO:0045598|GO:0048232|GO:0005634|GO:0030154|GO:0045600|GO:0007283|GO:0045444|GO:0050872|GO:0050873	membrane|cellular process|cell|reproductive process|developmental process|reproduction|single organism reproductive process|regulation of cellular process|regulation of developmental process|intracellular|sexual reproduction|single-organism developmental process|intrinsic component of membrane|intracellular organelle|membrane-bounded organelle|multicellular organismal reproductive process|cytopla…	-	-	-	-	13:68119517-68129193	3	52	12	1	0	3	0.0997047	1.77413	0.421477	0.0341512	0	0.107493	0.765106	0.0472148	4.01835	0.0008243	0.27046	UP
ENSBTAG00000043951	IMPA2	inositol monophosphatase 2 [Source:RefSeq peptide;Acc:NP_001179211]	GO:0003824|GO:0009987|GO:0005623|GO:0008152|GO:0005488|GO:0050896|GO:0023052|GO:0005515|GO:0050794|GO:0044238|GO:0051716|GO:0009056|GO:0044237|GO:0005622|GO:0016787|GO:0071704|GO:0006020|GO:0005737|GO:0044262|GO:0019637|GO:0042802|GO:0019538|GO:0044255|GO:0016788|GO:0007165|GO:0007154|GO:0046983|GO:0043169|GO:0006629|GO:0005975|GO:0046434|GO:0043412|GO:0030258|GO:0006796|GO:0006066|GO:0046872|GO:…	catalytic activity|cellular process|cell|metabolic process|binding|response to stimulus|signaling|protein binding|regulation of cellular process|primary metabolic process|cellular response to stimulus|catabolic process|cellular metabolic process|intracellular|hydrolase activity|organic substance metabolic process|inositol metabolic process|cytoplasm|cellular carbohydrate metabolic process|organop…	K01092	myo-inositol-1(or 4)-monophosphatase[3.1.3.25]	bta01100|bta04070|bta00562	Metabolic pathways - Bos taurus (cow)|Phosphatidylinositol signaling system - Bos taurus (cow)|Inositol phosphate metabolism - Bos taurus (cow)	24:43189865-43209021	78	625	925	77	190	71	1.73765	14.293	21.7779	1.7626	4.40603	1.70516	12.6029	2.6246	2.26358	0.000964455	0.27046	UP
ENSBTAG00000045787	CDS1	CDP-diacylglycerol synthase 1 [Source:HGNC Symbol;Acc:HGNC:1800]	GO:0016020|GO:0003824|GO:0009987|GO:0005623|GO:0008152|GO:0009058|GO:0031090|GO:0005789|GO:0044238|GO:0044237|GO:0012505|GO:0005622|GO:0042175|GO:0016740|GO:0031224|GO:0043229|GO:0043227|GO:0071704|GO:0005737|GO:0019637|GO:0044255|GO:0005783|GO:0098588|GO:0016021|GO:0016772|GO:0043231|GO:0006629|GO:0044249|GO:0008654|GO:0006796|GO:0008610|GO:0006644|GO:0016779|GO:0006650|GO:0046474|GO:0004605|GO:…	membrane|catalytic activity|cellular process|cell|metabolic process|biosynthetic process|organelle membrane|endoplasmic reticulum membrane|primary metabolic process|cellular metabolic process|endomembrane system|intracellular|nuclear outer membrane-endoplasmic reticulum membrane network|transferase activity|intrinsic component of membrane|intracellular organelle|membrane-bounded organelle|organic…	K00981	phosphatidate cytidylyltransferase[2.7.7.41]	bta01100|bta04070|bta00564	Metabolic pathways - Bos taurus (cow)|Phosphatidylinositol signaling system - Bos taurus (cow)|Glycerophospholipid metabolism - Bos taurus (cow)	6:101195831-101270493	40	24	108	11	7	20	0.711342	0.438131	2.02976	0.201006	0.129583	0.383435	1.05974	0.238008	2.15463	0.00098066	0.27046	UP
ENSBTAG00000038461	-	Uncharacterized protein [Source:UniProtKB/TrEMBL;Acc:F1MJK3]	GO:0009987|GO:0022414|GO:0032502|GO:0008152|GO:0005576|GO:0000003|GO:0044702|GO:0050794|GO:0044238|GO:0048856|GO:0044237|GO:0019222|GO:0044767|GO:0005615|GO:0030234|GO:0071704|GO:0007565|GO:0031324|GO:0019538|GO:0050790|GO:0043086|GO:0007566|GO:0007275|GO:0044092|GO:0004857|GO:0032268|GO:0006508|GO:0051346|GO:0032269|GO:0044267|GO:0051246|GO:0030414|GO:0030162|GO:0004866|GO:0052547|GO:0010466|GO:…	cellular process|reproductive process|developmental process|metabolic process|extracellular region|reproduction|single organism reproductive process|regulation of cellular process|primary metabolic process|anatomical structure development|cellular metabolic process|regulation of metabolic process|single-organism developmental process|extracellular space|enzyme regulator activity|organic substance…	-	-	-	-	5:101210292-101266954	0	1500	92	3	31	5	0	6.77596	0.427856	0.0135651	0.142	0.023719	2.40127	0.0597614	5.32844	0.00109596	0.297537	UP
ENSBTAG00000020127	TKTL1	transketolase like 1 [Source:HGNC Symbol;Acc:HGNC:11835]	GO:0003824|GO:0005623|GO:0008152|GO:0005488|GO:0016491|GO:0005622|GO:0016740|GO:0043229|GO:0043227|GO:0005737|GO:0016903|GO:0043231|GO:0043169|GO:0005634|GO:0016624|GO:0046872|GO:0004802	catalytic activity|cell|metabolic process|binding|oxidoreductase activity|intracellular|transferase activity|intracellular organelle|membrane-bounded organelle|cytoplasm|oxidoreductase activity, acting on the aldehyde or oxo group of donors|intracellular membrane-bounded organelle|cation binding|nucleus|oxidoreductase activity, acting on the aldehyde or oxo group of donors, disulfide as acceptor|…	K00615	transketolase[2.2.1.1]	bta01100|bta01200|bta00030	Metabolic pathways - Bos taurus (cow)|Carbon metabolism - Bos taurus (cow)|Pentose phosphate pathway - Bos taurus (cow)	X:40263164-40291627	0	13	13	0	0	0	0	0.127168	0.130921	0	0	0	0.0860298	0	Inf	0.00126578	0.328253	UP
ENSBTAG00000012720	ANKRD2	ankyrin repeat domain 2 [Source:HGNC Symbol;Acc:HGNC:495]	GO:0009987|GO:0005623|GO:0032502|GO:0008152|GO:0032991|GO:0005488|GO:0050896|GO:0023052|GO:0009058|GO:0005515|GO:0000785|GO:0050794|GO:0044238|GO:0051716|GO:0048856|GO:0050793|GO:0044877|GO:0008283|GO:0044237|GO:0006807|GO:0019222|GO:0005622|GO:0044767|GO:0006950|GO:0043229|GO:0043227|GO:0023051|GO:0071704|GO:0048513|GO:0005737|GO:1901360|GO:0006725|GO:0010941|GO:0019899|GO:0006139|GO:0006979|GO:…	cellular process|cell|developmental process|metabolic process|macromolecular complex|binding|response to stimulus|signaling|biosynthetic process|protein binding|chromatin|regulation of cellular process|primary metabolic process|cellular response to stimulus|anatomical structure development|regulation of developmental process|macromolecular complex binding|cell proliferation|cellular metabolic pro…	-	-	-	-	26:18627373-18636269	719	7818	10819	1476	816	2447	14.6751	163.803	233.369	30.9551	17.3367	53.8422	137.282	34.0447	2.01165	0.00128759	0.328997	UP
ENSBTAG00000007439	TENM4	teneurin transmembrane protein 4 [Source:HGNC Symbol;Acc:HGNC:29945]	GO:0016020|GO:0009987|GO:0005623|GO:0032502|GO:0008152|GO:0005488|GO:0050896|GO:0040007|GO:0023052|GO:0042995|GO:0005515|GO:0005886|GO:0050794|GO:0044238|GO:0051716|GO:0048856|GO:0050793|GO:0009653|GO:0008283|GO:0005622|GO:0048589|GO:0044767|GO:0031224|GO:0016043|GO:0048646|GO:0043229|GO:0071944|GO:0043227|GO:0071704|GO:0055017|GO:0048513|GO:0005737|GO:0048468|GO:0045597|GO:0050877|GO:0048598|GO:…	membrane|cellular process|cell|developmental process|metabolic process|binding|response to stimulus|growth|signaling|cell projection|protein binding|plasma membrane|regulation of cellular process|primary metabolic process|cellular response to stimulus|anatomical structure development|regulation of developmental process|anatomical structure morphogenesis|cell proliferation|intracellular|developmen…	-	-	-	-	29:17048263-17489455	92	455	448	96	105	139	0.270852	1.37509	1.39388	0.290409	0.32178	0.44116	1.01327	0.351116	1.529	0.00133373	0.331052	UP
ENSBTAG00000047764	-	Uncharacterized protein [Source:UniProtKB/TrEMBL;Acc:G5E593]	GO:0016020|GO:0003824|GO:0009987|GO:0008152|GO:0005488|GO:0005215|GO:0051234|GO:0022857|GO:0016787|GO:0097159|GO:0031224|GO:0097367|GO:0036094|GO:0000166|GO:0016817|GO:0055085|GO:0001882|GO:0016021|GO:0006810|GO:0022891|GO:0016818|GO:0006811|GO:0016820|GO:0034220|GO:0032549|GO:0001883|GO:0017076|GO:0015267|GO:0015075|GO:0006820|GO:0005524|GO:0008509|GO:0016462|GO:0005216|GO:0042626|GO:0098656|GO:…	membrane|catalytic activity|cellular process|metabolic process|binding|transporter activity|establishment of localization|transmembrane transporter activity|hydrolase activity|organic cyclic compound binding|intrinsic component of membrane|carbohydrate derivative binding|small molecule binding|nucleotide binding|hydrolase activity, acting on acid anhydrides|transmembrane transport|nucleoside bind…	-	-	-	-	12:73890112-73977633	0	4	234	0	3	2	0	0.0399325	2.40497	0	0.0303712	0.0209649	0.814969	0.017112	5.57366	0.00131795	0.331052	UP
ENSBTAG00000017659	BFSP2	phakinin [Source:RefSeq peptide;Acc:NP_776673]	GO:0016020|GO:0009987|GO:0005623|GO:0032502|GO:0005488|GO:0005198|GO:0005515|GO:0005886|GO:0048856|GO:0005212|GO:0005622|GO:0044767|GO:0016043|GO:0043229|GO:0071944|GO:0048513|GO:0005737|GO:0006996|GO:0048468|GO:0048869|GO:0045103|GO:0007423|GO:0005882|GO:0007275|GO:0002088|GO:0009888|GO:0002064|GO:0005856|GO:0030154|GO:0070306|GO:0060429|GO:0001654|GO:0007010|GO:0048469|GO:0045104|GO:0045111|GO:…	membrane|cellular process|cell|developmental process|binding|structural molecule activity|protein binding|plasma membrane|anatomical structure development|structural constituent of eye lens|intracellular|single-organism developmental process|cellular component organization|intracellular organelle|cell periphery|animal organ development|cytoplasm|organelle organization|cell development|cellular de…	-	-	-	-	1:137030485-137107221	6	2	9	0	0	0	0.0977885	0.0334547	0.155026	0	0	0	0.0954231	0	Inf	0.00138412	0.338721	UP
ENSBTAG00000025494	PAQR8	progestin and adipoQ receptor family member 8 [Source:HGNC Symbol;Acc:HGNC:15708]	GO:0016020|GO:0009987|GO:0005623|GO:0005488|GO:0004871|GO:0050896|GO:0023052|GO:0005886|GO:0050794|GO:0051716|GO:0038023|GO:0004872|GO:0097159|GO:0031224|GO:0071944|GO:0008289|GO:0005496|GO:0010033|GO:0003707|GO:0009725|GO:0016021|GO:0007165|GO:0007154|GO:0014070|GO:0033993|GO:0071310|GO:0032870|GO:0048545|GO:0009755|GO:0043401|GO:0071407|GO:0071383|GO:0071396	membrane|cellular process|cell|binding|signal transducer activity|response to stimulus|signaling|plasma membrane|regulation of cellular process|cellular response to stimulus|signaling receptor activity|receptor activity|organic cyclic compound binding|intrinsic component of membrane|cell periphery|lipid binding|steroid binding|response to organic substance|steroid hormone receptor activity|respon…	-	-	-	-	23:24528155-24571511	203	508	593	205	138	240	1.3378	3.43665	4.13006	1.38818	0.946678	1.70508	2.96817	1.34665	1.1402	0.00141043	0.340365	UP
ENSBTAG00000003060	NTRK1	neurotrophic receptor tyrosine kinase 1 [Source:HGNC Symbol;Acc:HGNC:8031]	GO:0016020|GO:0003824|GO:0002376|GO:0009987|GO:0048511|GO:0005623|GO:0032502|GO:0008152|GO:0007610|GO:0032991|GO:0005488|GO:0004871|GO:0050896|GO:0023052|GO:0009058|GO:0042995|GO:0005515|GO:0005886|GO:0050794|GO:0044238|GO:0007623|GO:0051716|GO:0048856|GO:0009986|GO:0050793|GO:0009653|GO:0008283|GO:0038023|GO:0044237|GO:0012505|GO:0043234|GO:0004872|GO:0006807|GO:0002520|GO:0019222|GO:0005622|GO:…	membrane|catalytic activity|immune system process|cellular process|rhythmic process|cell|developmental process|metabolic process|behavior|macromolecular complex|binding|signal transducer activity|response to stimulus|signaling|biosynthetic process|cell projection|protein binding|plasma membrane|regulation of cellular process|primary metabolic process|circadian rhythm|cellular response to stimulus…	K03176	neurotrophic tyrosine kinase receptor type 1[2.7.10.1]	bta05200|bta04144|bta04010|bta05202|bta04210|bta04722|bta04750|bta05230	Pathways in cancer - Bos taurus (cow)|Endocytosis - Bos taurus (cow)|MAPK signaling pathway - Bos taurus (cow)|Transcriptional misregulation in cancer - Bos taurus (cow)|Apoptosis - Bos taurus (cow)|Neurotrophin signaling pathway - Bos taurus (cow)|Inflammatory mediator regulation of TRP channels - Bos taurus (cow)|Central carbon metabolism in cancer - Bos taurus (cow)	3:14019444-14037555	10	164	131	16	24	13	0.102734	1.72955	1.4223	0.168901	0.256652	0.143975	1.08486	0.189843	2.51463	0.0014616	0.343181	UP
ENSBTAG00000004694	RPGRIP1	retinitis pigmentosa GTPase regulator interacting protein 1 [Source:HGNC Symbol;Acc:HGNC:13436]	GO:0009987|GO:0005623|GO:0032502|GO:0005488|GO:0042995|GO:0005929|GO:0005515|GO:0048856|GO:0009653|GO:0008283|GO:0044767|GO:0009887|GO:0048513|GO:0048468|GO:0050877|GO:0060041|GO:0048869|GO:0061351|GO:0007423|GO:0007275|GO:0005930|GO:0072372|GO:0007600|GO:0031513|GO:0030154|GO:0007399|GO:0001654|GO:0048666|GO:0042461|GO:0032391|GO:0048592|GO:0030182|GO:0022008|GO:0050953|GO:0043010|GO:0042462|GO:…	cellular process|cell|developmental process|binding|cell projection|cilium|protein binding|anatomical structure development|anatomical structure morphogenesis|cell proliferation|single-organism developmental process|organ morphogenesis|animal organ development|cell development|neurological system process|retina development in camera-type eye|cellular developmental process|neural precursor cell pr…	-	-	-	-	10:25862558-25917420	11	46	26	4	5	7	0.0688243	0.295437	0.171912	0.0257155	0.0325616	0.0472108	0.178725	0.0351626	2.34562	0.00145673	0.343181	UP
ENSBTAG00000011780	SLITRK4	SLIT and NTRK like family member 4 [Source:HGNC Symbol;Acc:HGNC:23502]	GO:0009987|GO:0032502|GO:0005488|GO:0005515|GO:0050794|GO:0048856|GO:0050793|GO:0009653|GO:0044767|GO:0044089|GO:0016043|GO:0051128|GO:0048468|GO:0030030|GO:0050808|GO:0048869|GO:0051963|GO:0051965|GO:0051130|GO:0050803|GO:0022607|GO:0007275|GO:0000902|GO:0032990|GO:0031175|GO:0007416|GO:0051960|GO:0030154|GO:0007399|GO:0048858|GO:0050807|GO:0048666|GO:0000904|GO:0048667|GO:0061564|GO:0030182|GO:…	cellular process|developmental process|binding|protein binding|regulation of cellular process|anatomical structure development|regulation of developmental process|anatomical structure morphogenesis|single-organism developmental process|positive regulation of cellular component biogenesis|cellular component organization|regulation of cellular component organization|cell development|cell projection…	-	-	-	-	X:26731211-26733724	4	50	28	3	4	4	0.0391342	0.50213	0.289495	0.0301574	0.0407336	0.0421916	0.276919	0.0376942	2.87705	0.00151608	0.346604	UP
ENSBTAG00000014713	RARRES1	retinoic acid receptor responder 1 [Source:HGNC Symbol;Acc:HGNC:9867]	GO:0009987|GO:0005576|GO:0050794|GO:0008283|GO:0043227|GO:1903561|GO:0042127|GO:0070062|GO:0031982|GO:0008285	cellular process|extracellular region|regulation of cellular process|cell proliferation|membrane-bounded organelle|extracellular vesicle|regulation of cell proliferation|extracellular exosome|vesicle|negative regulation of cell proliferation	-	-	-	-	1:109661962-109704520	36	42	65	11	16	16	0.852988	1.02156	1.62763	0.267814	0.394621	0.408691	1.16739	0.357042	1.70913	0.00149964	0.346604	UP
ENSBTAG00000008121	RSPO3	R-spondin 3 [Source:HGNC Symbol;Acc:HGNC:20866]	GO:0009987|GO:0022414|GO:0032502|GO:0005576|GO:0005488|GO:0050896|GO:0023052|GO:0000003|GO:0044702|GO:0005515|GO:0050794|GO:0051716|GO:0048856|GO:0009653|GO:0044767|GO:0005615|GO:0048646|GO:0097367|GO:0023051|GO:0003006|GO:0048513|GO:0001763|GO:0001525|GO:0048598|GO:0001890|GO:0060711|GO:0010646|GO:0005102|GO:0060669|GO:0048514|GO:0060670|GO:0048729|GO:0009966|GO:0048568|GO:0060713|GO:0007275|GO:…	cellular process|reproductive process|developmental process|extracellular region|binding|response to stimulus|signaling|reproduction|single organism reproductive process|protein binding|regulation of cellular process|cellular response to stimulus|anatomical structure development|anatomical structure morphogenesis|single-organism developmental process|extracellular space|anatomical structure forma…	-	-	-	-	9:24365333-24508267	67	582	948	80	168	136	1.65115	14.7233	24.69	2.02577	4.30966	3.61313	13.6882	3.31619	2.04533	0.00167714	0.361872	UP
ENSBTAG00000008661	C11orf52	chromosome 11 open reading frame 52 [Source:HGNC Symbol;Acc:HGNC:30531]	GO:0005576|GO:0043227|GO:1903561|GO:0070062|GO:0031982	extracellular region|membrane-bounded organelle|extracellular vesicle|extracellular exosome|vesicle	-	-	-	-	15:22575919-22582373	26	112	124	15	26	26	1.08566	4.80085	5.47202	0.643596	1.13012	1.17038	3.78618	0.981363	1.94788	0.00167867	0.361872	UP
ENSBTAG00000015369	MLLT11	myeloid/lymphoid or mixed-lineage leukemia; translocated to, 11 [Source:HGNC Symbol;Acc:HGNC:16997]	GO:0009987|GO:0005623|GO:0008152|GO:0050896|GO:0023052|GO:0009058|GO:0050794|GO:0044238|GO:0051716|GO:0044237|GO:0006807|GO:0019222|GO:0005622|GO:0016043|GO:0009893|GO:0023051|GO:0071704|GO:0005737|GO:0051128|GO:0006996|GO:1901360|GO:0006725|GO:0010941|GO:0006139|GO:0010942|GO:0046483|GO:0010646|GO:0051130|GO:0008219|GO:0003254|GO:0051901|GO:2000021|GO:0042391|GO:0009966|GO:0007165|GO:0042592|GO:…	cellular process|cell|metabolic process|response to stimulus|signaling|biosynthetic process|regulation of cellular process|primary metabolic process|cellular response to stimulus|cellular metabolic process|nitrogen compound metabolic process|regulation of metabolic process|intracellular|cellular component organization|positive regulation of metabolic process|regulation of signaling|organic substa…	-	-	-	-	3:19762896-19767967	1027	1248	3335	574	611	1151	18.8638	23.5314	64.7379	10.8334	11.6822	22.7914	35.711	15.1023	1.2416	0.001653	0.361872	UP
ENSBTAG00000039980	-	-	-	-	-	-	-	-	5:100762265-100779160	19	21	11	2	0	6	0.432677	0.490925	0.264729	0.0467998	0	0.147306	0.39611	0.0647018	2.61402	0.0017171	0.363837	UP
ENSBTAG00000003880	EMILIN2	elastin microfibril interfacer 2 [Source:HGNC Symbol;Acc:HGNC:19881]	GO:0031012|GO:0005576|GO:0005488|GO:0005515	extracellular matrix|extracellular region|binding|protein binding	-	-	-	-	24:37496731-37556313	231	469	410	156	152	235	1.45825	3.03926	2.73532	1.0119	0.99882	1.59928	2.41094	1.20333	1.00256	0.00184489	0.370655	UP
ENSBTAG00000006835	MCAM	melanoma cell adhesion molecule [Source:HGNC Symbol;Acc:HGNC:6934]	GO:0016020|GO:0005623|GO:0032502|GO:0005488|GO:0050896|GO:0030054|GO:0005515|GO:0005886|GO:0048856|GO:0009986|GO:0009653|GO:0044767|GO:0031224|GO:0030055|GO:0006950|GO:0048646|GO:0071944|GO:0001525|GO:0005912|GO:0009611|GO:0009897|GO:0048514|GO:0016021|GO:0007275|GO:0003014|GO:0001568|GO:0072359|GO:0072358|GO:0060055|GO:0097205|GO:0001944|GO:0042060|GO:0005925|GO:0003094|GO:0061042	membrane|cell|developmental process|binding|response to stimulus|cell junction|protein binding|plasma membrane|anatomical structure development|cell surface|anatomical structure morphogenesis|single-organism developmental process|intrinsic component of membrane|cell-substrate junction|response to stress|anatomical structure formation involved in morphogenesis|cell periphery|angiogenesis|adherens …	-	-	-	-	15:30414474-30422213	711	2550	1846	815	575	878	4.48837	16.5247	12.3156	5.28653	3.77844	5.97519	11.1096	5.01339	1.14795	0.0018017	0.370655	UP
ENSBTAG00000016677	C1QL3	complement component 1, q subcomponent-like 3 [Source:HGNC Symbol;Acc:HGNC:19359]	GO:0009987|GO:0005576|GO:0032991|GO:0005488|GO:0005515|GO:0050794|GO:0043234|GO:0016043|GO:0051128|GO:0050808|GO:0050803|GO:0005581|GO:0050807	cellular process|extracellular region|macromolecular complex|binding|protein binding|regulation of cellular process|protein complex|cellular component organization|regulation of cellular component organization|synapse organization|regulation of synapse structure or activity|collagen trimer|regulation of synapse organization	-	-	-	-	13:31280684-31287466	3	27	28	0	2	4	0.0751339	0.694166	0.74113	0	0.0521519	0.108014	0.503477	0.0533887	3.23732	0.00184634	0.370655	UP
ENSBTAG00000001143	-	Uncharacterized protein [Source:UniProtKB/TrEMBL;Acc:E1B7Z4]	GO:0003824|GO:0008152|GO:0005488|GO:0016787|GO:0097159|GO:0097367|GO:0036094|GO:0000166|GO:0016817|GO:0001882|GO:0016818|GO:0032549|GO:0001883|GO:0017076|GO:0005525|GO:0032561|GO:0016462|GO:0019001|GO:0017111|GO:0003924	catalytic activity|metabolic process|binding|hydrolase activity|organic cyclic compound binding|carbohydrate derivative binding|small molecule binding|nucleotide binding|hydrolase activity, acting on acid anhydrides|nucleoside binding|hydrolase activity, acting on acid anhydrides, in phosphorus-containing anhydrides|ribonucleoside binding|purine nucleoside binding|purine nucleotide binding|GTP bi…	-	-	-	-	3:55063830-55075636	73	49	410	57	25	46	0.925467	0.637693	5.4932	0.74251	0.329919	0.628681	2.35212	0.567037	2.05245	0.00198947	0.373809	UP
ENSBTAG00000003871	CYP2B6	cytochrome P450 family 2 subfamily B member 6 [Source:HGNC Symbol;Acc:HGNC:2615]	GO:0003824|GO:0009987|GO:0005623|GO:0008152|GO:0005488|GO:0050896|GO:0044238|GO:0051716|GO:0009056|GO:0044237|GO:0016491|GO:0005622|GO:0019825|GO:0097159|GO:0043229|GO:0043227|GO:0071704|GO:0005737|GO:0055114|GO:1901360|GO:0042180|GO:0006082|GO:0009410|GO:0044255|GO:0042493|GO:0016705|GO:0006805|GO:0043231|GO:0017144|GO:0004497|GO:0043169|GO:0006629|GO:0042738|GO:0042737|GO:0008202|GO:0016712|GO:…	catalytic activity|cellular process|cell|metabolic process|binding|response to stimulus|primary metabolic process|cellular response to stimulus|catabolic process|cellular metabolic process|oxidoreductase activity|intracellular|oxygen binding|organic cyclic compound binding|intracellular organelle|membrane-bounded organelle|organic substance metabolic process|cytoplasm|oxidation-reduction process|…	K07412	cytochrome P450, family 2, subfamily B[1.14.14.1]	bta01100|bta00590|bta05204|bta00830|bta00140	Metabolic pathways - Bos taurus (cow)|Arachidonic acid metabolism - Bos taurus (cow)|Chemical carcinogenesis - Bos taurus (cow)|Retinol metabolism - Bos taurus (cow)|Steroid hormone biosynthesis - Bos taurus (cow)	18:50564356-50581387	0	73	17	1	1	3	0	0.819856	0.196554	0.0112419	0.0113859	0.0353848	0.338803	0.0193376	4.13097	0.00191746	0.373809	UP
ENSBTAG00000011545	GDA	guanine deaminase [Source:HGNC Symbol;Acc:HGNC:4212]	GO:0003824|GO:0009987|GO:0008152|GO:0005576|GO:0005488|GO:0005515|GO:0019239|GO:0044238|GO:0009056|GO:0044237|GO:0006807|GO:0016787|GO:0043227|GO:1903561|GO:0071704|GO:1901360|GO:0006725|GO:0006139|GO:0046483|GO:0008892|GO:0070062|GO:0031982|GO:0016810|GO:0043169|GO:0046872|GO:0019439|GO:0016814|GO:0006144|GO:0046914|GO:0006145|GO:0006147|GO:0008270	catalytic activity|cellular process|metabolic process|extracellular region|binding|protein binding|deaminase activity|primary metabolic process|catabolic process|cellular metabolic process|nitrogen compound metabolic process|hydrolase activity|membrane-bounded organelle|extracellular vesicle|organic substance metabolic process|organic cyclic compound metabolic process|cellular aromatic compound m…	K01487	guanine deaminase[3.5.4.3]	bta01100|bta00230	Metabolic pathways - Bos taurus (cow)|Purine metabolism - Bos taurus (cow)	8:48658281-48782109	131	136	264	70	51	106	1.64466	1.75274	3.50278	0.903014	0.666504	1.43465	2.30006	1.00139	1.19966	0.00200082	0.373809	UP
ENSBTAG00000012456	HEPACAM2	HEPACAM family member 2 [Source:HGNC Symbol;Acc:HGNC:27364]	GO:0016020|GO:0009987|GO:0005623|GO:0005488|GO:0031090|GO:0005515|GO:0012505|GO:0005622|GO:0030496|GO:0031224|GO:0016043|GO:0043229|GO:0043227|GO:0005737|GO:0006996|GO:0051301|GO:0005794|GO:0007017|GO:0098588|GO:0016021|GO:0007049|GO:0043231|GO:1903047|GO:0000139|GO:0005856|GO:0007010|GO:0000278|GO:0005815|GO:0000226|GO:0005819|GO:0031023|GO:0007067|GO:0005813|GO:0015630|GO:0051297	membrane|cellular process|cell|binding|organelle membrane|protein binding|endomembrane system|intracellular|midbody|intrinsic component of membrane|cellular component organization|intracellular organelle|membrane-bounded organelle|cytoplasm|organelle organization|cell division|Golgi apparatus|microtubule-based process|bounding membrane of organelle|integral component of membrane|cell cycle|intrac…	-	-	-	-	4:10372349-10419397	4	8	7	0	0	1	0.0499916	0.102631	0.0924456	0	0	0.013478	0.0816895	0.00449267	4.1845	0.00199424	0.373809	UP
ENSBTAG00000018562	TMEM159	transmembrane protein 159 [Source:HGNC Symbol;Acc:HGNC:30136]	GO:0016020|GO:0005488|GO:0005515|GO:0031224|GO:0016021	membrane|binding|protein binding|intrinsic component of membrane|integral component of membrane	-	-	-	-	25:19185676-19201990	785	3076	4861	1091	773	1396	12.3761	49.7823	80.9924	17.6739	12.6858	23.7267	47.7169	18.0288	1.4042	0.00195409	0.373809	UP
ENSBTAG00000038093	PEG10	retrotransposon-derived protein PEG10 isoform 1 [Source:RefSeq peptide;Acc:NP_001165989]	GO:0005488|GO:0097159|GO:0003676|GO:0043169|GO:0046872|GO:0046914|GO:0008270	binding|organic cyclic compound binding|nucleic acid binding|cation binding|metal ion binding|transition metal ion binding|zinc ion binding	-	-	-	-	4:11912009-11921418	117	282	635	125	112	142	0.899516	2.2256	5.15944	0.987483	0.896331	1.17693	2.76152	1.02025	1.43654	0.00190956	0.373809	UP
ENSBTAG00000016770	GAPT	GRB2-binding adaptor protein, transmembrane [Source:HGNC Symbol;Acc:HGNC:26588]	GO:0016020|GO:0002376|GO:0009987|GO:0050896|GO:0006955|GO:0008283|GO:0031224|GO:0001776|GO:0002366|GO:0002377|GO:0002322|GO:0001775|GO:0046649|GO:0016021|GO:0070661|GO:0002443|GO:0002263|GO:0042592|GO:0002250|GO:0002312|GO:0002260|GO:0046651|GO:0042113|GO:0032943|GO:0002381|GO:0048872|GO:0001782|GO:0002460|GO:0042100|GO:0019724|GO:0016064	membrane|immune system process|cellular process|response to stimulus|immune response|cell proliferation|intrinsic component of membrane|leukocyte homeostasis|leukocyte activation involved in immune response|immunoglobulin production|B cell proliferation involved in immune response|cell activation|lymphocyte activation|integral component of membrane|leukocyte proliferation|leukocyte mediated immun…	-	-	-	-	20:20811837-20816932	6	6	11	2	0	0	0.0806796	0.082817	0.156319	0.0276346	0	0	0.106605	0.00921154	3.53269	0.00229951	0.411897	UP
ENSBTAG00000001051	OSCAR	osteoclast associated, immunoglobulin-like receptor [Source:HGNC Symbol;Acc:HGNC:29960]	GO:0005488|GO:0005515	binding|protein binding	K14377	osteoclast-associated immunoglobulin-like receptor[-]	bta04380	Osteoclast differentiation - Bos taurus (cow)	18:63467220-63474744	6	1	23	1	0	0	0.0862941	0.0147679	0.349608	0.0147789	0	0	0.150223	0.00492629	4.93046	0.0023282	0.41278	UP
ENSBTAG00000021263	CYP4V2	cytochrome P450 family 4 subfamily V member 2 [Source:HGNC Symbol;Acc:HGNC:23198]	GO:0003824|GO:0009987|GO:0008152|GO:0005488|GO:0044238|GO:0044237|GO:0016491|GO:0097159|GO:0071704|GO:0055114|GO:0006082|GO:0044255|GO:0016705|GO:0004497|GO:0043169|GO:0006629|GO:0030258|GO:0034440|GO:0046872|GO:0020037|GO:0006631|GO:0019395|GO:0019752|GO:0046914|GO:0010430|GO:0005506|GO:0032787	catalytic activity|cellular process|metabolic process|binding|primary metabolic process|cellular metabolic process|oxidoreductase activity|organic cyclic compound binding|organic substance metabolic process|oxidation-reduction process|organic acid metabolic process|cellular lipid metabolic process|oxidoreductase activity, acting on paired donors, with incorporation or reduction of molecular oxyge…	-	-	-	-	27:15306993-15323391	137	347	234	101	84	134	0.798257	2.07552	1.44093	0.604699	0.509479	0.841717	1.43824	0.651965	1.14144	0.00237241	0.414519	UP
ENSBTAG00000007569	TNFRSF11A	tumor necrosis factor receptor superfamily member 11a [Source:HGNC Symbol;Acc:HGNC:11908]	GO:0016020|GO:0002376|GO:0009987|GO:0048511|GO:0005623|GO:0032502|GO:0008152|GO:0005488|GO:0004871|GO:0050896|GO:0023052|GO:0009058|GO:0009605|GO:0006955|GO:0005515|GO:0005886|GO:0050794|GO:0044238|GO:0007623|GO:0051050|GO:0051716|GO:0048856|GO:0009986|GO:0038023|GO:0051234|GO:0044237|GO:0004872|GO:0006807|GO:0002520|GO:0019222|GO:0009607|GO:0044767|GO:0051707|GO:0006950|GO:0009893|GO:0071944|GO:…	membrane|immune system process|cellular process|rhythmic process|cell|developmental process|metabolic process|binding|signal transducer activity|response to stimulus|signaling|biosynthetic process|response to external stimulus|immune response|protein binding|plasma membrane|regulation of cellular process|primary metabolic process|circadian rhythm|positive regulation of transport|cellular response…	K05147	tumor necrosis factor receptor superfamily member 11A[-]	bta04060|bta04380|bta05323|bta04064|bta04917	Cytokine-cytokine receptor interaction - Bos taurus (cow)|Osteoclast differentiation - Bos taurus (cow)|Rheumatoid arthritis - Bos taurus (cow)|NF-kappa B signaling pathway - Bos taurus (cow)|Prolactin signaling pathway - Bos taurus (cow)	24:61239109-61275194	6	12	28	3	1	3	0.0687939	0.141244	0.339296	0.0353453	0.0119326	0.0370839	0.183111	0.0281206	2.70302	0.00244363	0.416628	UP
ENSBTAG00000010788	PPM1E	protein phosphatase, Mg2+/Mn2+ dependent 1E [Source:HGNC Symbol;Acc:HGNC:19322]	GO:0003824|GO:0009987|GO:0005623|GO:0008152|GO:0032991|GO:0005488|GO:0050896|GO:0005515|GO:0050794|GO:0044238|GO:0051716|GO:0044237|GO:0043234|GO:0019222|GO:0005622|GO:0016787|GO:0044089|GO:0016043|GO:0043229|GO:0043227|GO:0071704|GO:0051128|GO:0006996|GO:0031324|GO:0019538|GO:0050790|GO:0051130|GO:0042493|GO:0032970|GO:0043086|GO:0032231|GO:0030029|GO:0022607|GO:0016788|GO:0032233|GO:0043231|GO:…	catalytic activity|cellular process|cell|metabolic process|macromolecular complex|binding|response to stimulus|protein binding|regulation of cellular process|primary metabolic process|cellular response to stimulus|cellular metabolic process|protein complex|regulation of metabolic process|intracellular|hydrolase activity|positive regulation of cellular component biogenesis|cellular component organ…	-	-	-	-	19:10143539-10164011	12	64	16	8	2	7	0.163414	0.8947	0.23027	0.111946	0.0283572	0.102761	0.429461	0.0810214	2.40615	0.00247547	0.416628	UP
ENSBTAG00000002596	VSTM1	V-set and transmembrane domain containing 1 [Source:HGNC Symbol;Acc:HGNC:29455]	GO:0005488|GO:0005515	binding|protein binding	-	-	-	-	18:62145373-62165477	11	12	13	2	0	4	0.139386	0.156088	0.17409	0.0260401	0	0.054647	0.156521	0.0268957	2.54091	0.00252782	0.418294	UP
ENSBTAG00000010155	-	Regakine-1 [Source:UniProtKB/Swiss-Prot;Acc:P82943]	GO:0002376|GO:0009987|GO:0008152|GO:0005576|GO:0005488|GO:0050896|GO:0023052|GO:0040011|GO:0009605|GO:0006955|GO:0005515|GO:0048870|GO:0050794|GO:0044238|GO:0051716|GO:0044237|GO:0019222|GO:0005615|GO:0006950|GO:0009893|GO:0097367|GO:0023051|GO:0071704|GO:0050900|GO:0043085|GO:0016477|GO:0010033|GO:0006928|GO:0072676|GO:0045087|GO:0006935|GO:0009611|GO:0023014|GO:0010646|GO:0005102|GO:0019538|GO:…	immune system process|cellular process|metabolic process|extracellular region|binding|response to stimulus|signaling|locomotion|response to external stimulus|immune response|protein binding|cell motility|regulation of cellular process|primary metabolic process|cellular response to stimulus|cellular metabolic process|regulation of metabolic process|extracellular space|response to stress|positive r…	-	-	-	-	19:14735718-14741999	41	37	63	19	11	18	1.1794	1.09258	1.91522	0.561597	0.329377	0.558177	1.39573	0.48305	1.53078	0.0026224	0.425833	UP
ENSBTAG00000012182	DIRAS3	DIRAS family GTPase 3 [Source:HGNC Symbol;Acc:HGNC:687]	GO:0016020|GO:0009987|GO:0005623|GO:0005488|GO:0050896|GO:0023052|GO:0005515|GO:0050794|GO:0051716|GO:0051234|GO:0005622|GO:0097159|GO:0097367|GO:0036094|GO:0045184|GO:0000166|GO:0001882|GO:0008104|GO:0007165|GO:0007154|GO:0006810|GO:0015031|GO:0035556|GO:0032549|GO:0001883|GO:0017076|GO:0005525|GO:0032561|GO:0007264|GO:0019001	membrane|cellular process|cell|binding|response to stimulus|signaling|protein binding|regulation of cellular process|cellular response to stimulus|establishment of localization|intracellular|organic cyclic compound binding|carbohydrate derivative binding|small molecule binding|establishment of protein localization|nucleotide binding|nucleoside binding|protein localization|signal transduction|cell…	-	-	-	-	3:77571199-77573843	2	3	12	0	0	0	0.0311066	0.047904	0.197276	0	0	0	0.0920955	0	Inf	0.00261996	0.425833	UP
ENSBTAG00000016145	ADAMTS19	ADAM metallopeptidase with thrombospondin type 1 motif 19 [Source:HGNC Symbol;Acc:HGNC:17111]	GO:0003824|GO:0031012|GO:0008152|GO:0005576|GO:0005488|GO:0005578|GO:0044238|GO:0016787|GO:0071704|GO:0008233|GO:0019538|GO:0043169|GO:0006508|GO:0046872|GO:0008237|GO:0046914|GO:0004175|GO:0004222|GO:0008270	catalytic activity|extracellular matrix|metabolic process|extracellular region|binding|proteinaceous extracellular matrix|primary metabolic process|hydrolase activity|organic substance metabolic process|peptidase activity|protein metabolic process|cation binding|proteolysis|metal ion binding|metallopeptidase activity|transition metal ion binding|endopeptidase activity|metalloendopeptidase activit…	-	-	-	-	7:25612682-25879965	12	26	80	2	8	10	0.0762402	0.169573	0.537165	0.013057	0.0529084	0.0684915	0.260993	0.044819	2.54183	0.0026634	0.428486	UP
ENSBTAG00000019726	ANKEF1	ankyrin repeat and EF-hand domain containing 1 [Source:HGNC Symbol;Acc:HGNC:15803]	GO:0005488|GO:0005515	binding|protein binding	-	-	-	-	13:3147664-3170170	2	68	14	1	2	5	0.021098	0.736515	0.156111	0.0108416	0.0219705	0.0568706	0.304575	0.0298942	3.34886	0.00296586	0.46425	UP
ENSBTAG00000017670	-	Uncharacterized protein [Source:UniProtKB/TrEMBL;Acc:F1MY62]	GO:0003824|GO:0008152|GO:0005488|GO:0016787|GO:0097159|GO:0097367|GO:0036094|GO:0000166|GO:0016817|GO:0001882|GO:0016818|GO:0032549|GO:0001883|GO:0017076|GO:0005525|GO:0032561|GO:0016462|GO:0019001|GO:0017111|GO:0003924	catalytic activity|metabolic process|binding|hydrolase activity|organic cyclic compound binding|carbohydrate derivative binding|small molecule binding|nucleotide binding|hydrolase activity, acting on acid anhydrides|nucleoside binding|hydrolase activity, acting on acid anhydrides, in phosphorus-containing anhydrides|ribonucleoside binding|purine nucleoside binding|purine nucleotide binding|GTP bi…	-	-	-	-	3:54307500-54323003	28	32	490	47	11	31	0.366101	0.429513	6.77097	0.631461	0.149717	0.436973	2.52219	0.40605	2.63495	0.00308668	0.478848	UP
ENSBTAG00000021672	RGS1	regulator of G-protein signaling 1 [Source:HGNC Symbol;Acc:HGNC:9991]	GO:0016020|GO:0009987|GO:0005623|GO:0008152|GO:0050896|GO:0023052|GO:0005886|GO:0050794|GO:0051716|GO:0019222|GO:0005622|GO:0009893|GO:0023057|GO:0071944|GO:0023051|GO:0030234|GO:0043085|GO:0005737|GO:0010646|GO:0050790|GO:0008047|GO:0009966|GO:0007165|GO:0009968|GO:0007154|GO:0005096|GO:0007186|GO:0008277|GO:0030695|GO:0023021|GO:0045744|GO:0051345|GO:0043087|GO:0038032|GO:0043547	membrane|cellular process|cell|metabolic process|response to stimulus|signaling|plasma membrane|regulation of cellular process|cellular response to stimulus|regulation of metabolic process|intracellular|positive regulation of metabolic process|negative regulation of signaling|cell periphery|regulation of signaling|enzyme regulator activity|positive regulation of catalytic activity|cytoplasm|regul…	-	-	-	-	16:13314192-13318292	415	451	1228	319	219	437	7.73238	8.62612	24.1806	6.10731	4.2475	8.77776	13.513	6.37752	1.08328	0.00319464	0.491211	UP
ENSBTAG00000019669	CD163	CD163 molecule [Source:HGNC Symbol;Acc:HGNC:1631]	GO:0016020|GO:0005623|GO:0005576|GO:0005488|GO:0050896|GO:0005515|GO:0005886|GO:0051234|GO:0004872|GO:0031224|GO:0006950|GO:0071944|GO:0006952|GO:0016021|GO:0038024|GO:0006810|GO:0005044|GO:0016192|GO:0006954|GO:0002526|GO:0006897|GO:0006953|GO:0006898	membrane|cell|extracellular region|binding|response to stimulus|protein binding|plasma membrane|establishment of localization|receptor activity|intrinsic component of membrane|response to stress|cell periphery|defense response|integral component of membrane|cargo receptor activity|transport|scavenger receptor activity|vesicle-mediated transport|inflammatory response|acute inflammatory response|en…	-	-	-	-	5:102245937-102278444	162	187	451	59	108	149	1.17532	1.3927	3.45796	0.439827	0.815622	1.16536	2.00866	0.806937	1.3157	0.00327824	0.493288	UP
ENSBTAG00000001889	C3orf14	chromosome 3 open reading frame 14 [Source:HGNC Symbol;Acc:HGNC:25024]	-	-	-	-	-	-	22:39119763-39134228	3	4	14	1	0	0	0.0517039	0.0707703	0.255007	0.0177098	0	0	0.125827	0.00590326	4.41378	0.00339108	0.503589	UP
ENSBTAG00000008541	MGST1	microsomal glutathione S-transferase 1 [Source:HGNC Symbol;Acc:HGNC:7061]	GO:0016209|GO:0016020|GO:0003824|GO:0009987|GO:0005623|GO:0008152|GO:0005488|GO:0050896|GO:0031090|GO:0005515|GO:0004601|GO:0051716|GO:0044237|GO:0006807|GO:0016491|GO:0005622|GO:0016740|GO:0006950|GO:0043229|GO:0043227|GO:0071704|GO:0016684|GO:0010033|GO:0005737|GO:0055114|GO:0031966|GO:0009636|GO:0019866|GO:0006979|GO:0004602|GO:0033554|GO:0098869|GO:0016765|GO:0043231|GO:0006790|GO:0005743|GO:…	antioxidant activity|membrane|catalytic activity|cellular process|cell|metabolic process|binding|response to stimulus|organelle membrane|protein binding|peroxidase activity|cellular response to stimulus|cellular metabolic process|nitrogen compound metabolic process|oxidoreductase activity|intracellular|transferase activity|response to stress|intracellular organelle|membrane-bounded organelle|orga…	K00799	glutathione S-transferase[2.5.1.18]	bta05204|bta00980|bta00982|bta00480	Chemical carcinogenesis - Bos taurus (cow)|Metabolism of xenobiotics by cytochrome P450 - Bos taurus (cow)|Drug metabolism - cytochrome P450 - Bos taurus (cow)|Glutathione metabolism - Bos taurus (cow)	5:93926791-93950162	91	354	147	82	62	86	2.33378	9.31962	3.9842	2.16086	1.65514	2.37768	5.21253	2.06456	1.33615	0.00373045	0.534593	UP
ENSBTAG00000008945	SDSL	serine dehydratase like [Source:HGNC Symbol;Acc:HGNC:30404]	GO:0003824|GO:0009987|GO:0005623|GO:0008152|GO:0005576|GO:0005488|GO:0048037|GO:0044238|GO:0009056|GO:0044237|GO:0006807|GO:0005622|GO:0097159|GO:0016829|GO:0043229|GO:0043227|GO:1903561|GO:0071704|GO:0005737|GO:0006082|GO:0006520|GO:0070062|GO:0031982|GO:0043231|GO:0030170|GO:0016841|GO:0005739|GO:0009063|GO:0009069|GO:0004794|GO:0019752|GO:0003941|GO:0046395|GO:0009071|GO:0006563|GO:0006566|GO:…	catalytic activity|cellular process|cell|metabolic process|extracellular region|binding|cofactor binding|primary metabolic process|catabolic process|cellular metabolic process|nitrogen compound metabolic process|intracellular|organic cyclic compound binding|lyase activity|intracellular organelle|membrane-bounded organelle|extracellular vesicle|organic substance metabolic process|cytoplasm|organic…	K17989	L-serine/L-threonine ammonia-lyase[4.3.1.19]	bta01100|bta01200|bta01230|bta00260|bta00270	Metabolic pathways - Bos taurus (cow)|Carbon metabolism - Bos taurus (cow)|Biosynthesis of amino acids - Bos taurus (cow)|Glycine, serine and threonine metabolism - Bos taurus (cow)|Cysteine and methionine metabolism - Bos taurus (cow)	17:63278104-63289816	0	26	2	0	0	0	0	0.531513	0.0420831	0	0	0	0.191199	0	Inf	0.00380383	0.534593	UP
ENSBTAG00000014088	MBNL3	muscleblind like splicing regulator 3 [Source:HGNC Symbol;Acc:HGNC:20564]	GO:0009987|GO:0032502|GO:0008152|GO:0005488|GO:0005515|GO:0050794|GO:0044238|GO:0048856|GO:0050793|GO:0044237|GO:0006807|GO:0019222|GO:0044767|GO:0097159|GO:0071704|GO:0003676|GO:1901360|GO:0006725|GO:0006139|GO:0048869|GO:0061061|GO:0045595|GO:0046483|GO:0045596|GO:0043169|GO:0010467|GO:0030154|GO:0051252|GO:0051148|GO:0003723|GO:0016070|GO:0046872|GO:0042692|GO:0010468|GO:0051147|GO:0043484|GO:…	cellular process|developmental process|metabolic process|binding|protein binding|regulation of cellular process|primary metabolic process|anatomical structure development|regulation of developmental process|cellular metabolic process|nitrogen compound metabolic process|regulation of metabolic process|single-organism developmental process|organic cyclic compound binding|organic substance metabolic…	-	-	-	-	X:16113422-16173828	0	11	8	0	0	0	0	0.272269	0.203871	0	0	0	0.158713	0	Inf	0.00381265	0.534593	UP
ENSBTAG00000017504	FAIM2	Fas apoptotic inhibitory molecule 2 [Source:HGNC Symbol;Acc:HGNC:17067]	GO:0016020|GO:0045202|GO:0009987|GO:0005623|GO:0032502|GO:0050896|GO:0023052|GO:0030054|GO:0005886|GO:0050794|GO:0051716|GO:0048856|GO:0009653|GO:0097060|GO:0044767|GO:0031224|GO:0006950|GO:0048646|GO:0023057|GO:0071944|GO:0023051|GO:0060548|GO:0002931|GO:0048513|GO:0021694|GO:0021681|GO:0021549|GO:0021587|GO:0010941|GO:0048869|GO:0045211|GO:0010646|GO:0021696|GO:0021575|GO:0030902|GO:0021695|GO:…	membrane|synapse|cellular process|cell|developmental process|response to stimulus|signaling|cell junction|plasma membrane|regulation of cellular process|cellular response to stimulus|anatomical structure development|anatomical structure morphogenesis|synaptic membrane|single-organism developmental process|intrinsic component of membrane|response to stress|anatomical structure formation involved i…	-	-	-	-	5:30155763-30185025	16	146	297	34	37	36	0.340996	3.19419	6.6895	0.744579	0.820845	0.827133	3.40823	0.797519	2.09543	0.00366579	0.534593	UP
ENSBTAG00000017661	RFX2	regulatory factor X2 [Source:HGNC Symbol;Acc:HGNC:9983]	GO:0009987|GO:0005623|GO:0008152|GO:0001071|GO:0005488|GO:0009058|GO:0050794|GO:0044238|GO:0003700|GO:0044237|GO:0006807|GO:0019222|GO:0005622|GO:0097159|GO:0043229|GO:0043227|GO:0071704|GO:0003676|GO:1901360|GO:0006725|GO:0006139|GO:0046483|GO:0043231|GO:0044249|GO:0010467|GO:0005634|GO:0051252|GO:0009059|GO:0016070|GO:0034645|GO:0003677|GO:0010468|GO:0003690|GO:0043565|GO:0006351|GO:2001141|GO:…	cellular process|cell|metabolic process|nucleic acid binding transcription factor activity|binding|biosynthetic process|regulation of cellular process|primary metabolic process|transcription factor activity, sequence-specific DNA binding|cellular metabolic process|nitrogen compound metabolic process|regulation of metabolic process|intracellular|organic cyclic compound binding|intracellular organe…	-	-	-	-	7:19529296-19622972	176	503	1326	202	240	272	1.03259	3.02942	8.22177	1.21776	1.46573	1.72037	4.0946	1.46796	1.47991	0.00377583	0.534593	UP
ENSBTAG00000020294	PTPN6	protein tyrosine phosphatase, non-receptor type 6 [Source:HGNC Symbol;Acc:HGNC:9658]	GO:0016020|GO:0003824|GO:0002376|GO:0009987|GO:0005623|GO:0032502|GO:0008152|GO:0005576|GO:0032991|GO:0005488|GO:0004871|GO:0050896|GO:0023052|GO:0030054|GO:0006955|GO:0005515|GO:0005886|GO:0050794|GO:0044238|GO:0001909|GO:0051716|GO:0048856|GO:0050793|GO:0005911|GO:0009653|GO:0008283|GO:0038023|GO:0051234|GO:0044237|GO:0043234|GO:0004872|GO:0002520|GO:0019222|GO:0005622|GO:0044767|GO:0002682|GO:…	membrane|catalytic activity|immune system process|cellular process|cell|developmental process|metabolic process|extracellular region|macromolecular complex|binding|signal transducer activity|response to stimulus|signaling|cell junction|immune response|protein binding|plasma membrane|regulation of cellular process|primary metabolic process|leukocyte mediated cytotoxicity|cellular response to stimu…	K05697	tyrosine-protein phosphatase non-receptor type 6[3.1.3.48]	bta05205|bta04630|bta04650|bta04660|bta05140|bta04662|bta04520	Proteoglycans in cancer - Bos taurus (cow)|Jak-STAT signaling pathway - Bos taurus (cow)|Natural killer cell mediated cytotoxicity - Bos taurus (cow)|T cell receptor signaling pathway - Bos taurus (cow)|Leishmaniasis - Bos taurus (cow)|B cell receptor signaling pathway - Bos taurus (cow)|Adherens junction - Bos taurus (cow)	5:103862679-103872171	71	63	138	44	28	36	0.822129	0.748858	1.68876	0.523523	0.33749	0.449393	1.08658	0.436802	1.31474	0.0038204	0.534593	UP
ENSBTAG00000005710	NCAM1	neural cell adhesion molecule 1 [Source:HGNC Symbol;Acc:HGNC:7656]	GO:0016020|GO:0005488|GO:0005515|GO:0007155	membrane|binding|protein binding|cell adhesion	K06491	neural cell adhesion molecule[-]	bta04514|bta05020	Cell adhesion molecules (CAMs) - Bos taurus (cow)|Prion diseases - Bos taurus (cow)	15:24093189-24165578	596	395	2079	265	374	516	4.80286	3.26758	17.7057	2.19429	3.13726	4.48272	8.59205	3.27142	1.39308	0.00393218	0.534737	UP
ENSBTAG00000014103	SH3GL2	SH3 domain containing GRB2 like 2, endophilin A1 [Source:HGNC Symbol;Acc:HGNC:10831]	GO:0009987|GO:0005623|GO:0008152|GO:0005576|GO:0005488|GO:0005515|GO:0050794|GO:0051234|GO:0044237|GO:0019222|GO:0005622|GO:0051641|GO:0016043|GO:0043227|GO:1903561|GO:0071704|GO:0005737|GO:0051128|GO:0042802|GO:0051656|GO:0051640|GO:0060627|GO:0031623|GO:0070062|GO:0031982|GO:0006810|GO:0051650|GO:0048489|GO:0030100|GO:0016192|GO:0043112|GO:0046907|GO:0051648|GO:0002090|GO:0006897|GO:0016482|GO:…	cellular process|cell|metabolic process|extracellular region|binding|protein binding|regulation of cellular process|establishment of localization|cellular metabolic process|regulation of metabolic process|intracellular|cellular localization|cellular component organization|membrane-bounded organelle|extracellular vesicle|organic substance metabolic process|cytoplasm|regulation of cellular componen…	K11247	endophilin-A[-]	bta04144	Endocytosis - Bos taurus (cow)	8:26631852-26859970	19	41	40	1	6	15	0.182964	0.405304	0.40708	0.00989502	0.0601478	0.155726	0.331783	0.0752564	2.14035	0.00397013	0.534737	UP
ENSBTAG00000027246	UBD	ubiquitin D [Source:RefSeq peptide;Acc:NP_001193402]	GO:0005488|GO:0005515	binding|protein binding	-	-	-	-	23:28918428-28920742	15	9	164	6	8	13	0.346717	0.213563	4.00633	0.142511	0.192489	0.323943	1.5222	0.219648	2.7929	0.00396109	0.534737	UP
ENSBTAG00000007153	C1QA	complement component 1, q subcomponent, A chain [Source:HGNC Symbol;Acc:HGNC:1241]	GO:0002376|GO:0008152|GO:0005576|GO:0032991|GO:0005488|GO:0050896|GO:0006955|GO:0005515|GO:0044238|GO:0043234|GO:0002682|GO:0006950|GO:0043227|GO:0002684|GO:1903561|GO:0071704|GO:0045087|GO:0019538|GO:0006952|GO:0005581|GO:0006959|GO:0050778|GO:0070062|GO:0031982|GO:0002443|GO:0050776|GO:0002250|GO:0006956|GO:0002455|GO:0006958|GO:0002460|GO:0019724|GO:0016064	immune system process|metabolic process|extracellular region|macromolecular complex|binding|response to stimulus|immune response|protein binding|primary metabolic process|protein complex|regulation of immune system process|response to stress|membrane-bounded organelle|positive regulation of immune system process|extracellular vesicle|organic substance metabolic process|innate immune response|prot…	K03986	complement C1q subcomponent subunit A[-]	bta05322|bta05142|bta04610|bta05133|bta05150|bta05020	Systemic lupus erythematosus - Bos taurus (cow)|Chagas disease (American trypanosomiasis) - Bos taurus (cow)|Complement and coagulation cascades - Bos taurus (cow)|Pertussis - Bos taurus (cow)|Staphylococcus aureus infection - Bos taurus (cow)|Prion diseases - Bos taurus (cow)	2:130792855-130795743	239	139	232	80	46	150	5.6629	3.3809	5.80945	1.94771	1.13455	3.83151	4.95108	2.30459	1.10323	0.0041005	0.539744	UP
ENSBTAG00000004432	CHRDL1	chordin-like 1 [Source:HGNC Symbol;Acc:HGNC:29861]	GO:0009987|GO:0032502|GO:0008152|GO:0005488|GO:0050896|GO:0023052|GO:0009058|GO:0005515|GO:0050794|GO:0044238|GO:0051716|GO:0048856|GO:0044237|GO:0006807|GO:0019222|GO:0044767|GO:0023057|GO:0023051|GO:0071704|GO:0048513|GO:0010033|GO:1901360|GO:0006725|GO:0090287|GO:0006139|GO:0048869|GO:0090288|GO:0046483|GO:0007423|GO:0010646|GO:0009966|GO:0007275|GO:0007165|GO:0009968|GO:0007154|GO:0044249|GO:…	cellular process|developmental process|metabolic process|binding|response to stimulus|signaling|biosynthetic process|protein binding|regulation of cellular process|primary metabolic process|cellular response to stimulus|anatomical structure development|cellular metabolic process|nitrogen compound metabolic process|regulation of metabolic process|single-organism developmental process|negative regu…	-	-	-	-	X:63497121-63590236	256	761	561	258	180	332	3.75444	11.4568	8.69507	3.88793	2.74792	5.24905	7.96879	3.96163	1.00826	0.00430537	0.54478	UP
ENSBTAG00000007204	KRT80	keratin 80 [Source:HGNC Symbol;Acc:HGNC:27056]	GO:0005623|GO:0005488|GO:0005198|GO:0005515|GO:0005622|GO:0043229|GO:0005737|GO:0005882|GO:0005856|GO:0045095|GO:0045111	cell|binding|structural molecule activity|protein binding|intracellular|intracellular organelle|cytoplasm|intermediate filament|cytoskeleton|keratin filament|intermediate filament cytoskeleton	-	-	-	-	5:27886967-27910785	9	116	93	20	15	15	0.0673393	0.890991	0.735404	0.153769	0.11683	0.120999	0.564578	0.130533	2.11276	0.00438959	0.54478	UP
ENSBTAG00000018294	DNASE1L3	deoxyribonuclease gamma precursor [Source:RefSeq peptide;Acc:NP_001192653]	GO:0003824|GO:0009987|GO:0005623|GO:0032502|GO:0008152|GO:0044238|GO:0009056|GO:0048856|GO:0044237|GO:0006807|GO:0005622|GO:0044767|GO:0016787|GO:0016043|GO:0043229|GO:0043227|GO:0071704|GO:0048468|GO:1901360|GO:0006725|GO:0006139|GO:0048869|GO:0046483|GO:0008219|GO:0016788|GO:0043231|GO:0097194|GO:0005634|GO:0004518|GO:0030154|GO:0006259|GO:0010623|GO:0019439|GO:0044265|GO:0012501|GO:0006308|GO:…	catalytic activity|cellular process|cell|developmental process|metabolic process|primary metabolic process|catabolic process|anatomical structure development|cellular metabolic process|nitrogen compound metabolic process|intracellular|single-organism developmental process|hydrolase activity|cellular component organization|intracellular organelle|membrane-bounded organelle|organic substance metabo…	-	-	-	-	22:43639336-43658740	1	3	13	0	0	0	0.0228855	0.0704523	0.314333	0	0	0	0.13589	0	Inf	0.00435046	0.54478	UP
ENSBTAG00000020393	METTL21C	methyltransferase like 21C [Source:HGNC Symbol;Acc:HGNC:33717]	GO:0003824|GO:0009987|GO:0005623|GO:0008152|GO:0005488|GO:0005515|GO:0032259|GO:0044238|GO:0044237|GO:0005622|GO:0016740|GO:0043229|GO:0043227|GO:0071704|GO:0019538|GO:0043231|GO:0006479|GO:0005634|GO:0043412|GO:0008168|GO:0044267|GO:0036211|GO:0008276|GO:0006464|GO:0008757|GO:0008170|GO:0018022|GO:0018193|GO:0016279|GO:0018205	catalytic activity|cellular process|cell|metabolic process|binding|protein binding|methylation|primary metabolic process|cellular metabolic process|intracellular|transferase activity|intracellular organelle|membrane-bounded organelle|organic substance metabolic process|protein metabolic process|intracellular membrane-bounded organelle|protein methylation|nucleus|macromolecule modification|methylt…	-	-	-	-	12:82907167-82916245	197	20039	3586	75	1538	52	3.58367	374.208	68.9409	1.4019	29.1235	1.01977	148.911	10.515	3.82392	0.00436188	0.54478	UP
ENSBTAG00000025642	RYR3	ryanodine receptor 3 [Source:HGNC Symbol;Acc:HGNC:10485]	GO:0016020|GO:0009987|GO:0005623|GO:0005488|GO:0004871|GO:0005215|GO:0005057|GO:0005515|GO:0038023|GO:0051234|GO:0004872|GO:0022857|GO:0031224|GO:0055085|GO:0004888|GO:0015278|GO:0016021|GO:0042592|GO:0019725|GO:0006810|GO:0043169|GO:0022891|GO:0006811|GO:0005219|GO:0034220|GO:0046872|GO:0015267|GO:0048878|GO:0015075|GO:0050801|GO:0005509|GO:0015276|GO:0008324|GO:0006812|GO:0005216|GO:0098655|GO:…	membrane|cellular process|cell|binding|signal transducer activity|transporter activity|receptor signaling protein activity|protein binding|signaling receptor activity|establishment of localization|receptor activity|transmembrane transporter activity|intrinsic component of membrane|transmembrane transport|transmembrane signaling receptor activity|calcium-release channel activity|integral component…	K04963	ryanodine receptor 3[-]	bta04020|bta05010|bta04921|bta04713|bta04970	Calcium signaling pathway - Bos taurus (cow)|Alzheimer's disease - Bos taurus (cow)|Oxytocin signaling pathway - Bos taurus (cow)|Circadian entrainment - Bos taurus (cow)|Salivary secretion - Bos taurus (cow)	10:28789149-29100901	466	673	2627	378	596	336	0.724054	1.07343	4.3137	0.603491	0.963954	0.56281	2.03706	0.710085	1.52043	0.00438162	0.54478	UP
ENSBTAG00000036260	LPXN	leupaxin [Source:HGNC Symbol;Acc:HGNC:14061]	GO:0000988|GO:0016020|GO:0002376|GO:0009987|GO:0005623|GO:0032991|GO:0005488|GO:0050896|GO:0023052|GO:0030054|GO:0006955|GO:0005515|GO:0005886|GO:0050794|GO:0051716|GO:0043234|GO:0000989|GO:0005622|GO:0002682|GO:0007155|GO:0030055|GO:0002683|GO:0043229|GO:0023057|GO:0071944|GO:0043227|GO:0002684|GO:0023051|GO:0003712|GO:0005737|GO:0005912|GO:0010646|GO:0002757|GO:0050778|GO:0009966|GO:0007162|GO:…	transcription factor activity, protein binding|membrane|immune system process|cellular process|cell|macromolecular complex|binding|response to stimulus|signaling|cell junction|immune response|protein binding|plasma membrane|regulation of cellular process|cellular response to stimulus|protein complex|transcription factor activity, transcription factor binding|intracellular|regulation of immune sys…	-	-	-	-	15:83203870-83245437	18	16	48	8	2	10	0.235235	0.214642	0.662928	0.107426	0.0272121	0.140877	0.370935	0.0918383	2.014	0.00427674	0.54478	UP
ENSBTAG00000046957	DOK6	docking protein 6 [Source:HGNC Symbol;Acc:HGNC:28301]	GO:0005488|GO:0005515|GO:0044877|GO:0005102|GO:0032403|GO:0005158	binding|protein binding|macromolecular complex binding|receptor binding|protein complex binding|insulin receptor binding	-	-	-	-	24:7692283-8100346	6	59	42	10	4	8	0.129669	1.30895	0.9593	0.222073	0.0899861	0.186389	0.799306	0.166149	2.26627	0.00452061	0.557061	UP
ENSBTAG00000000654	ARMC4	armadillo repeat containing 4 [Source:HGNC Symbol;Acc:HGNC:25583]	GO:0009987|GO:0005623|GO:0032502|GO:0005488|GO:0042995|GO:0005929|GO:0005515|GO:0050794|GO:0048856|GO:0009653|GO:0005622|GO:0044767|GO:0016043|GO:0048646|GO:0043229|GO:0043227|GO:0048513|GO:0005737|GO:0006928|GO:0006996|GO:0030030|GO:0048869|GO:0007507|GO:0051270|GO:0007017|GO:0097546|GO:0007420|GO:0032886|GO:0022607|GO:0007275|GO:0060322|GO:0005930|GO:0043231|GO:0007389|GO:0000902|GO:0032990|GO:…	cellular process|cell|developmental process|binding|cell projection|cilium|protein binding|regulation of cellular process|anatomical structure development|anatomical structure morphogenesis|intracellular|single-organism developmental process|cellular component organization|anatomical structure formation involved in morphogenesis|intracellular organelle|membrane-bounded organelle|animal organ deve…	-	-	-	-	13:36899558-37016058	18	10	24	5	3	5	0.145821	0.083156	0.205473	0.0416203	0.0252993	0.0436645	0.144817	0.0368614	1.97405	0.00459196	0.557939	UP
ENSBTAG00000017083	TEX15	testis expressed 15 [Source:HGNC Symbol;Acc:HGNC:11738]	GO:0009987|GO:0022414|GO:0032502|GO:0008152|GO:0050896|GO:0000003|GO:0044702|GO:0051321|GO:0050794|GO:0044238|GO:0051716|GO:0048856|GO:0044237|GO:0006807|GO:0019222|GO:0019953|GO:0044767|GO:0051641|GO:0016043|GO:0006950|GO:0071704|GO:0003006|GO:0048609|GO:0048513|GO:0006996|GO:0007126|GO:1901360|GO:0006725|GO:0007548|GO:0006139|GO:0048871|GO:0048806|GO:0007276|GO:0046483|GO:0032880|GO:0033554|GO:…	cellular process|reproductive process|developmental process|metabolic process|response to stimulus|reproduction|single organism reproductive process|meiotic cell cycle|regulation of cellular process|primary metabolic process|cellular response to stimulus|anatomical structure development|cellular metabolic process|nitrogen compound metabolic process|regulation of metabolic process|sexual reproduct…	-	-	-	-	27:26078605-26094196	4	13	30	0	4	0	0.011895	0.0396833	0.0942766	0	0.0123811	0	0.0486183	0.00412704	3.55832	0.00456039	0.557939	UP
ENSBTAG00000021916	MYL4	myosin light chain 4 [Source:RefSeq peptide;Acc:NP_001068617]	GO:0005623|GO:0008152|GO:0005488|GO:0005515|GO:0044877|GO:0019222|GO:0005622|GO:0009893|GO:0043229|GO:0043085|GO:0005737|GO:0002026|GO:0031672|GO:0008092|GO:0050790|GO:0032403|GO:0003012|GO:0003013|GO:0030017|GO:0043169|GO:0043292|GO:0008015|GO:0006936|GO:0046872|GO:0003779|GO:0051015|GO:0051345|GO:0008016|GO:0005509|GO:0043462|GO:0030016|GO:0003785|GO:0032781|GO:0006941|GO:0060047|GO:0060048	cell|metabolic process|binding|protein binding|macromolecular complex binding|regulation of metabolic process|intracellular|positive regulation of metabolic process|intracellular organelle|positive regulation of catalytic activity|cytoplasm|regulation of the force of heart contraction|A band|cytoskeletal protein binding|regulation of catalytic activity|protein complex binding|muscle system proces…	K12750	myosin light chain 4[-]	bta04261|bta04260	Adrenergic signaling in cardiomyocytes - Bos taurus (cow)|Cardiac muscle contraction - Bos taurus (cow)	19:46925386-46938601	3	7	129	8	2	0	0.0966992	0.231619	4.39447	0.264974	0.0671208	0	1.57426	0.110698	3.82997	0.00467738	0.564372	UP
ENSBTAG00000020172	DENND2D	DENN domain containing 2D [Source:HGNC Symbol;Acc:HGNC:26192]	GO:0008152|GO:0005488|GO:0005515|GO:0019222|GO:0009893|GO:0005085|GO:0043085|GO:0050790|GO:0005088|GO:0017112|GO:0051345|GO:0043087|GO:0043547	metabolic process|binding|protein binding|regulation of metabolic process|positive regulation of metabolic process|guanyl-nucleotide exchange factor activity|positive regulation of catalytic activity|regulation of catalytic activity|Ras guanyl-nucleotide exchange factor activity|Rab guanyl-nucleotide exchange factor activity|positive regulation of hydrolase activity|regulation of GTPase activity|…	-	-	-	-	3:32321550-32337248	4	16	24	1	2	4	0.0481564	0.197727	0.305343	0.01237	0.0250676	0.0519186	0.183742	0.0297854	2.625	0.00480237	0.575456	UP
ENSBTAG00000038043	ABCD2	ATP binding cassette subfamily D member 2 [Source:HGNC Symbol;Acc:HGNC:66]	GO:0016020|GO:0003824|GO:0009987|GO:0005623|GO:0008152|GO:0005488|GO:0005215|GO:0005515|GO:0050794|GO:0044238|GO:0009056|GO:0051234|GO:0044237|GO:0022857|GO:0019222|GO:0005622|GO:0016787|GO:0097159|GO:0031224|GO:0009893|GO:0043229|GO:0097367|GO:0043227|GO:0071704|GO:0036094|GO:0005737|GO:0000166|GO:0055114|GO:0042180|GO:0042802|GO:0006082|GO:0016817|GO:0055085|GO:0044255|GO:0001882|GO:0016021|GO:…	membrane|catalytic activity|cellular process|cell|metabolic process|binding|transporter activity|protein binding|regulation of cellular process|primary metabolic process|catabolic process|establishment of localization|cellular metabolic process|transmembrane transporter activity|regulation of metabolic process|intracellular|hydrolase activity|organic cyclic compound binding|intrinsic component of…	K05676	ATP-binding cassette, subfamily D (ALD), member 2[-]	bta04146|bta02010	Peroxisome - Bos taurus (cow)|ABC transporters - Bos taurus (cow)	5:41696372-41801868	16	19	24	7	0	7	0.163485	0.199291	0.259167	0.0734953	0	0.0771025	0.207314	0.0501992	2.04608	0.004847	0.576826	UP
ENSBTAG00000020247	ADCYAP1R1	ADCYAP receptor type I [Source:HGNC Symbol;Acc:HGNC:242]	GO:0016020|GO:0009987|GO:0005623|GO:0032991|GO:0005488|GO:0004871|GO:0050896|GO:0023052|GO:0005515|GO:0005886|GO:0050794|GO:0051716|GO:0038023|GO:0043234|GO:0004872|GO:0031224|GO:0071944|GO:0043235|GO:0004888|GO:0016021|GO:0007165|GO:0007154|GO:0007186|GO:0004930|GO:0007166|GO:0004999	membrane|cellular process|cell|macromolecular complex|binding|signal transducer activity|response to stimulus|signaling|protein binding|plasma membrane|regulation of cellular process|cellular response to stimulus|signaling receptor activity|protein complex|receptor activity|intrinsic component of membrane|cell periphery|receptor complex|transmembrane signaling receptor activity|integral component…	K04587	pituitary adenylate cyclase-activating polypeptide type I receptor[-]	bta04080|bta04024|bta04713|bta04911|bta04924	Neuroactive ligand-receptor interaction - Bos taurus (cow)|cAMP signaling pathway - Bos taurus (cow)|Circadian entrainment - Bos taurus (cow)|Insulin secretion - Bos taurus (cow)|Renin secretion - Bos taurus (cow)	4:65670543-65729276	32	47	61	21	8	20	0.229652	0.346255	0.462661	0.154861	0.0597632	0.154739	0.34619	0.123121	1.49148	0.00500036	0.591029	UP
ENSBTAG00000018948	HIF3A	hypoxia inducible factor 3 alpha subunit [Source:HGNC Symbol;Acc:HGNC:15825]	GO:0000988|GO:0009987|GO:0005623|GO:0008152|GO:0001071|GO:0005488|GO:0050896|GO:0009058|GO:0005515|GO:0050794|GO:0044238|GO:0003700|GO:0044237|GO:0006807|GO:0019222|GO:0000989|GO:0005622|GO:0097159|GO:0006950|GO:0009893|GO:0043229|GO:0043227|GO:0071704|GO:0003712|GO:0005737|GO:0003676|GO:0000981|GO:1901360|GO:0006725|GO:0001666|GO:0006139|GO:0031324|GO:0009890|GO:0046483|GO:0043231|GO:0046983|GO:…	transcription factor activity, protein binding|cellular process|cell|metabolic process|nucleic acid binding transcription factor activity|binding|response to stimulus|biosynthetic process|protein binding|regulation of cellular process|primary metabolic process|transcription factor activity, sequence-specific DNA binding|cellular metabolic process|nitrogen compound metabolic process|regulation of …	-	-	-	-	18:53991370-54022923	10	238	137	10	36	30	0.0518218	1.26609	0.750301	0.0532488	0.194197	0.167598	0.689403	0.138348	2.31705	0.00514473	0.603984	UP
ENSBTAG00000003894	NDRG4	NDRG family member 4 [Source:HGNC Symbol;Acc:HGNC:14466]	GO:0016020|GO:0009987|GO:0005623|GO:0032502|GO:0008152|GO:0007610|GO:0005488|GO:0050896|GO:0023052|GO:0040011|GO:0042995|GO:0005515|GO:0005886|GO:0048870|GO:0050794|GO:0044238|GO:0051716|GO:0048856|GO:0008283|GO:0051234|GO:0044237|GO:0019222|GO:0040013|GO:0005622|GO:0044708|GO:0044767|GO:0051641|GO:0009893|GO:0023057|GO:0071944|GO:0023051|GO:0071704|GO:0040012|GO:0016477|GO:0048513|GO:0005737|GO:…	membrane|cellular process|cell|developmental process|metabolic process|behavior|binding|response to stimulus|signaling|locomotion|cell projection|protein binding|plasma membrane|cell motility|regulation of cellular process|primary metabolic process|cellular response to stimulus|anatomical structure development|cell proliferation|establishment of localization|cellular metabolic process|regulation …	-	-	-	-	18:26369830-26383749	297	739	1566	298	389	406	2.37085	6.05572	13.2112	2.44432	3.23237	3.4939	7.2126	3.05686	1.23847	0.00546897	0.607994	UP
ENSBTAG00000004950	-	Brain ribonuclease [Source:UniProtKB/Swiss-Prot;Acc:P39873]	GO:0003824|GO:0009987|GO:0008152|GO:0005576|GO:0005488|GO:0044238|GO:0044237|GO:0006807|GO:0016787|GO:0097159|GO:0071704|GO:0003676|GO:1901360|GO:0006725|GO:0006139|GO:0046483|GO:0016788|GO:0004518|GO:0016070|GO:0004540|GO:0090501|GO:0090305|GO:0004519|GO:0004521|GO:0090502|GO:0004522	catalytic activity|cellular process|metabolic process|extracellular region|binding|primary metabolic process|cellular metabolic process|nitrogen compound metabolic process|hydrolase activity|organic cyclic compound binding|organic substance metabolic process|nucleic acid binding|organic cyclic compound metabolic process|cellular aromatic compound metabolic process|nucleobase-containing compound m…	-	-	-	-	10:26288223-26289852	117	45	263	33	23	78	3.40942	1.34613	8.09947	0.988118	0.697666	2.45034	4.28501	1.37871	1.63598	0.00541025	0.607994	UP
ENSBTAG00000015794	NES	nestin [Source:HGNC Symbol;Acc:HGNC:7756]	GO:0009987|GO:0005623|GO:0032502|GO:0008152|GO:0005488|GO:0005198|GO:0005515|GO:0050794|GO:0048856|GO:0009653|GO:0008283|GO:0019222|GO:0005622|GO:0044767|GO:0016043|GO:0043229|GO:0060548|GO:0005737|GO:0030030|GO:0010941|GO:0048869|GO:0072089|GO:0050790|GO:0043086|GO:0008219|GO:0005882|GO:0007275|GO:0007049|GO:0051098|GO:0044092|GO:0070997|GO:0000902|GO:0044770|GO:0032990|GO:1903047|GO:0005856|GO:…	cellular process|cell|developmental process|metabolic process|binding|structural molecule activity|protein binding|regulation of cellular process|anatomical structure development|anatomical structure morphogenesis|cell proliferation|regulation of metabolic process|intracellular|single-organism developmental process|cellular component organization|intracellular organelle|negative regulation of cel…	-	-	-	-	3:14208425-14215064	4127	3453	27780	2671	2804	5387	21.97	18.8698	156.291	14.6105	15.5382	30.9158	65.7102	20.3548	1.69075	0.00543221	0.607994	UP
ENSBTAG00000016573	-	Lutropin-choriogonadotropic hormone receptor [Source:UniProtKB/TrEMBL;Acc:F1MMH0]	GO:0016020|GO:0009987|GO:0048511|GO:0005623|GO:0022414|GO:0032502|GO:0008152|GO:0005488|GO:0004871|GO:0050896|GO:0023052|GO:0000003|GO:0009058|GO:0044702|GO:0005886|GO:0050794|GO:0044238|GO:0042698|GO:0051716|GO:0048856|GO:0038023|GO:0044237|GO:0004872|GO:0006807|GO:0042562|GO:0019222|GO:0022602|GO:0019953|GO:0044767|GO:0031224|GO:0009893|GO:0071944|GO:0042445|GO:0023051|GO:0071704|GO:0003006|GO:…	membrane|cellular process|rhythmic process|cell|reproductive process|developmental process|metabolic process|binding|signal transducer activity|response to stimulus|signaling|reproduction|biosynthetic process|single organism reproductive process|plasma membrane|regulation of cellular process|primary metabolic process|ovulation cycle|cellular response to stimulus|anatomical structure development|s…	K04248	luteinizing hormone/choriogonadotropin receptor[-]	bta04080|bta04020|bta04917|bta04913	Neuroactive ligand-receptor interaction - Bos taurus (cow)|Calcium signaling pathway - Bos taurus (cow)|Prolactin signaling pathway - Bos taurus (cow)|Ovarian steroidogenesis - Bos taurus (cow)	11:30823435-30888003	6	54	4	0	0	5	0.0566678	0.523557	0.0399286	0	0	0.0509083	0.206718	0.0169694	3.60665	0.00531782	0.607994	UP
ENSBTAG00000020000	RAP1GAP2	RAP1 GTPase activating protein 2 [Source:HGNC Symbol;Acc:HGNC:29176]	GO:0016020|GO:0009987|GO:0005623|GO:0032502|GO:0008152|GO:0005488|GO:0050896|GO:0023052|GO:0042995|GO:0031090|GO:0005515|GO:0005886|GO:0050794|GO:0051716|GO:0048856|GO:0050793|GO:0012505|GO:0019222|GO:0005622|GO:0044767|GO:0016043|GO:0009893|GO:0043229|GO:0071944|GO:0043227|GO:0023051|GO:0030234|GO:0043085|GO:0005737|GO:0051128|GO:0048468|GO:0031965|GO:0030030|GO:0048869|GO:0005635|GO:0045595|GO:…	membrane|cellular process|cell|developmental process|metabolic process|binding|response to stimulus|signaling|cell projection|organelle membrane|protein binding|plasma membrane|regulation of cellular process|cellular response to stimulus|anatomical structure development|regulation of developmental process|endomembrane system|regulation of metabolic process|intracellular|single-organism developmen…	-	-	-	-	19:24395974-24452796	17	64	147	17	19	24	0.195745	0.756474	1.78879	0.201134	0.227727	0.297908	0.913669	0.242256	1.91514	0.00530833	0.607994	UP
ENSBTAG00000030599	SMOC1	SPARC related modular calcium binding 1 [Source:HGNC Symbol;Acc:HGNC:20318]	GO:0009987|GO:0031012|GO:0032502|GO:0005576|GO:0005488|GO:0050896|GO:0023052|GO:0005515|GO:0050794|GO:0005578|GO:0051716|GO:0048856|GO:0050793|GO:0044767|GO:0048513|GO:0048869|GO:0045595|GO:0007423|GO:0030278|GO:0001503|GO:0007275|GO:0007165|GO:0007154|GO:0043169|GO:0045667|GO:0030154|GO:0001654|GO:0046872|GO:0001649|GO:0060173|GO:0005509	cellular process|extracellular matrix|developmental process|extracellular region|binding|response to stimulus|signaling|protein binding|regulation of cellular process|proteinaceous extracellular matrix|cellular response to stimulus|anatomical structure development|regulation of developmental process|single-organism developmental process|animal organ development|cellular developmental process|regu…	-	-	-	-	10:81957653-82102222	175	457	328	129	167	163	2.24755	6.02505	4.45193	1.70237	2.2326	2.25681	4.24151	2.06393	1.03919	0.00528475	0.607994	UP
ENSBTAG00000002885	MSR1	macrophage scavenger receptor 1 [Source:HGNC Symbol;Acc:HGNC:7376]	GO:0016020|GO:0009987|GO:0032502|GO:0008152|GO:0001071|GO:0005576|GO:0032991|GO:0005488|GO:0004871|GO:0050896|GO:0023052|GO:0009058|GO:0005515|GO:0097006|GO:0050794|GO:0044238|GO:0051716|GO:0050793|GO:0044877|GO:0003700|GO:0051234|GO:0044237|GO:0043234|GO:0004872|GO:0006807|GO:0019222|GO:0032994|GO:0044767|GO:0010884|GO:0005615|GO:0031224|GO:0071704|GO:0045184|GO:0010886|GO:0045597|GO:1901360|GO:…	membrane|cellular process|developmental process|metabolic process|nucleic acid binding transcription factor activity|extracellular region|macromolecular complex|binding|signal transducer activity|response to stimulus|signaling|biosynthetic process|protein binding|regulation of plasma lipoprotein particle levels|regulation of cellular process|primary metabolic process|cellular response to stimulus…	K06558	macrophage scavenger receptor 1[-]	bta04145	Phagosome - Bos taurus (cow)	27:19976214-20056927	60	39	149	22	16	43	0.459999	0.306932	1.20725	0.173311	0.127686	0.355392	0.65806	0.218796	1.58863	0.00561585	0.61046	UP
ENSBTAG00000012994	LOX	lysyl oxidase [Source:HGNC Symbol;Acc:HGNC:6664]	GO:0003824|GO:0009987|GO:0031012|GO:0032502|GO:0008152|GO:0005576|GO:0032991|GO:0005488|GO:0005515|GO:0005578|GO:0048856|GO:0043234|GO:0016491|GO:0044767|GO:0016043|GO:0048513|GO:0035295|GO:0055114|GO:0007507|GO:0030323|GO:0016638|GO:0005581|GO:0022607|GO:0007275|GO:0030324|GO:0001568|GO:0043169|GO:0030198|GO:0060541|GO:0072359|GO:0016641|GO:0060840|GO:0072358|GO:0046872|GO:0001944|GO:0085029|GO:…	catalytic activity|cellular process|extracellular matrix|developmental process|metabolic process|extracellular region|macromolecular complex|binding|protein binding|proteinaceous extracellular matrix|anatomical structure development|protein complex|oxidoreductase activity|single-organism developmental process|cellular component organization|animal organ development|tube development|oxidation-redu…	-	-	-	-	7:33089540-33101644	152	232	196	114	43	123	1.88616	2.95527	2.57037	1.45357	0.555424	1.64542	2.4706	1.21814	1.02018	0.00561053	0.61046	UP
ENSBTAG00000016515	EFNA5	ephrin A5 [Source:HGNC Symbol;Acc:HGNC:3225]	GO:0016020|GO:0009987|GO:0005623|GO:0032502|GO:0008152|GO:0045499|GO:0005488|GO:0050896|GO:0040007|GO:0023052|GO:0040011|GO:0009605|GO:0005515|GO:0005886|GO:0050794|GO:0044238|GO:0051716|GO:0048856|GO:0009986|GO:0050793|GO:0040008|GO:0009653|GO:0051234|GO:0044237|GO:0019222|GO:0016049|GO:0048589|GO:0044767|GO:0045927|GO:0007155|GO:0051641|GO:0031224|GO:0044089|GO:0016043|GO:0009893|GO:0071944|GO:…	membrane|cellular process|cell|developmental process|metabolic process|chemorepellent activity|binding|response to stimulus|growth|signaling|locomotion|response to external stimulus|protein binding|plasma membrane|regulation of cellular process|primary metabolic process|cellular response to stimulus|anatomical structure development|cell surface|regulation of developmental process|regulation of gr…	K05462	ephrin-A[-]	bta04151|bta04014|bta04015|bta04360	PI3K-Akt signaling pathway - Bos taurus (cow)|Ras signaling pathway - Bos taurus (cow)|Rap1 signaling pathway - Bos taurus (cow)|Axon guidance - Bos taurus (cow)	7:109049590-109217439	14	14	13	5	3	2	0.467839	0.480232	0.459115	0.171684	0.10436	0.0720384	0.469062	0.116027	2.01531	0.0056215	0.61046	UP
ENSBTAG00000018356	-	Uncharacterized protein [Source:UniProtKB/TrEMBL;Acc:E1BCH0]	GO:0016020|GO:0009987|GO:0005623|GO:0005488|GO:0023052|GO:0007269|GO:0005515|GO:0005886|GO:0019898|GO:0050794|GO:0016079|GO:0051234|GO:0051641|GO:0071944|GO:0008289|GO:0030276|GO:0000149|GO:0001505|GO:0005543|GO:0032940|GO:0051656|GO:0051640|GO:0060341|GO:0060627|GO:0007267|GO:0048791|GO:0007154|GO:0006810|GO:0043169|GO:0019905|GO:0006887|GO:0006836|GO:0051650|GO:0051046|GO:0005544|GO:0048489|GO:…	membrane|cellular process|cell|binding|signaling|neurotransmitter secretion|protein binding|plasma membrane|extrinsic component of membrane|regulation of cellular process|synaptic vesicle exocytosis|establishment of localization|cellular localization|cell periphery|lipid binding|clathrin binding|SNARE binding|regulation of neurotransmitter levels|phospholipid binding|secretion by cell|establishme…	-	-	-	-	28:42111714-42119577	7	25	35	3	7	3	0.132028	0.48404	0.69764	0.0581408	0.137433	0.0610008	0.437903	0.0855249	2.35619	0.00569844	0.612249	UP
ENSBTAG00000044150	UCK2	uridine-cytidine kinase 2 [Source:HGNC Symbol;Acc:HGNC:12562]	GO:0003824|GO:0009987|GO:0008152|GO:0005488|GO:0009058|GO:0005515|GO:0044238|GO:0044237|GO:0006807|GO:0016740|GO:0097159|GO:0097367|GO:0071704|GO:0036094|GO:0000166|GO:0019637|GO:1901360|GO:0006725|GO:0051186|GO:0006139|GO:0046483|GO:0001882|GO:0016772|GO:0044249|GO:0016773|GO:0006796|GO:0032549|GO:0016301|GO:0001883|GO:0017076|GO:0009116|GO:1901137|GO:0004140|GO:0009117|GO:0046390|GO:0015936|GO:…	catalytic activity|cellular process|metabolic process|binding|biosynthetic process|protein binding|primary metabolic process|cellular metabolic process|nitrogen compound metabolic process|transferase activity|organic cyclic compound binding|carbohydrate derivative binding|organic substance metabolic process|small molecule binding|nucleotide binding|organophosphate metabolic process|organic cyclic…	K00876	uridine kinase[2.7.1.48]	bta01100|bta00240|bta00983	Metabolic pathways - Bos taurus (cow)|Pyrimidine metabolism - Bos taurus (cow)|Drug metabolism - other enzymes - Bos taurus (cow)	3:3045781-3119590	52	77	206	44	29	49	1.2088	1.83745	5.06086	1.051	0.701746	1.22797	2.70237	0.993572	1.44353	0.00570845	0.612249	UP
ENSBTAG00000005104	MGAT5B	mannosyl (alpha-1,6-)-glycoprotein beta-1,6-N-acetyl-glucosaminyltransferase, isozyme B [Source:HGNC Symbol;Acc:HGNC:24140]	GO:0003824|GO:0009987|GO:0005623|GO:0008152|GO:0005488|GO:0009058|GO:0005515|GO:0044238|GO:0044237|GO:0012505|GO:0005622|GO:0016740|GO:0043229|GO:0043227|GO:0071704|GO:0005737|GO:0005794|GO:0019538|GO:0016757|GO:0043231|GO:0044249|GO:0006486|GO:0005975|GO:0016758|GO:0043412|GO:0009059|GO:0009100|GO:0070085|GO:0034645|GO:0006487|GO:0044267|GO:1901137|GO:0036211|GO:0006464|GO:0008375|GO:0009101|GO:…	catalytic activity|cellular process|cell|metabolic process|binding|biosynthetic process|protein binding|primary metabolic process|cellular metabolic process|endomembrane system|intracellular|transferase activity|intracellular organelle|membrane-bounded organelle|organic substance metabolic process|cytoplasm|Golgi apparatus|protein metabolic process|transferase activity, transferring glycosyl grou…	K09661	mannosyl alpha-1,6-glycoprotein beta-1,6-N-acetyl-glucosaminyltransferase, isozyme B [EC:2.4.1.-][-]	bta01100|bta00510|bta00514	Metabolic pathways - Bos taurus (cow)|N-Glycan biosynthesis - Bos taurus (cow)|Other types of O-glycan biosynthesis - Bos taurus (cow)	19:55528770-55590603	8	5	9	1	2	0	0.0673398	0.0432041	0.0800597	0.00864883	0.0175268	0	0.0635345	0.00872519	2.86428	0.00640033	0.633855	UP
ENSBTAG00000009733	FBP1	fructose-bisphosphatase 1 [Source:HGNC Symbol;Acc:HGNC:3606]	GO:0003824|GO:0009987|GO:0005623|GO:0008152|GO:0005576|GO:0005488|GO:0050896|GO:0040007|GO:0023052|GO:0009058|GO:0045926|GO:0005515|GO:0050794|GO:0044238|GO:0051716|GO:0009056|GO:0040008|GO:0044237|GO:0006807|GO:0019222|GO:0016049|GO:0005622|GO:0016787|GO:0097159|GO:0016043|GO:0097367|GO:0023057|GO:0030246|GO:0043227|GO:0023051|GO:1903561|GO:0071704|GO:0036094|GO:0005737|GO:0000166|GO:0051128|GO:…	catalytic activity|cellular process|cell|metabolic process|extracellular region|binding|response to stimulus|growth|signaling|biosynthetic process|negative regulation of growth|protein binding|regulation of cellular process|primary metabolic process|cellular response to stimulus|catabolic process|regulation of growth|cellular metabolic process|nitrogen compound metabolic process|regulation of met…	K03841	fructose-1,6-bisphosphatase I[3.1.3.11]	bta01100|bta04910|bta04152|bta01200|bta00010|bta00051|bta00030	Metabolic pathways - Bos taurus (cow)|Insulin signaling pathway - Bos taurus (cow)|AMPK signaling pathway - Bos taurus (cow)|Carbon metabolism - Bos taurus (cow)|Glycolysis / Gluconeogenesis - Bos taurus (cow)|Fructose and mannose metabolism - Bos taurus (cow)|Pentose phosphate pathway - Bos taurus (cow)	8:82460864-82491694	21	143	58	20	1	28	0.412536	2.88367	1.20411	0.403704	0.0204437	0.592972	1.50011	0.33904	2.14554	0.0063372	0.633855	UP
ENSBTAG00000010345	XPNPEP2	X-prolyl aminopeptidase (aminopeptidase P) 2, membrane-bound [Source:HGNC Symbol;Acc:HGNC:12823]	GO:0003824|GO:0008152|GO:0005576|GO:0005488|GO:0016787|GO:0043227|GO:1903561|GO:0070062|GO:0031982|GO:0043169|GO:0046872	catalytic activity|metabolic process|extracellular region|binding|hydrolase activity|membrane-bounded organelle|extracellular vesicle|extracellular exosome|vesicle|cation binding|metal ion binding	K14208	Xaa-Pro aminopeptidase 2[3.4.11.9]	bta04974	Protein digestion and absorption - Bos taurus (cow)	X:13645603-13671526	0	48	29	0	1	5	0	0.587716	0.365556	0	0.012413	0.0642897	0.317757	0.0255676	3.63554	0.00630167	0.633855	UP
ENSBTAG00000011409	CD72	CD72 molecule [Source:HGNC Symbol;Acc:HGNC:1696]	GO:0016020|GO:0005623|GO:0005488|GO:0005515|GO:0005886|GO:0031224|GO:0071944|GO:0031226|GO:0016021|GO:0005887	membrane|cell|binding|protein binding|plasma membrane|intrinsic component of membrane|cell periphery|intrinsic component of plasma membrane|integral component of membrane|integral component of plasma membrane	K06504	CD72 antigen[-]	bta04662	B cell receptor signaling pathway - Bos taurus (cow)	8:60212308-60219700	3	0	17	0	0	0	0.0524016	0	0.313816	0	0	0	0.122073	0	Inf	0.00621351	0.633855	UP
ENSBTAG00000011515	SELL	selectin L [Source:HGNC Symbol;Acc:HGNC:10720]	GO:0016020|GO:0005623|GO:0005488|GO:0050896|GO:0005515|GO:0005886|GO:0009986|GO:0007155|GO:0071944|GO:0010033|GO:0019899|GO:0010243|GO:0009897|GO:0050839|GO:0014070|GO:0046683|GO:0002020|GO:0033198	membrane|cell|binding|response to stimulus|protein binding|plasma membrane|cell surface|cell adhesion|cell periphery|response to organic substance|enzyme binding|response to organonitrogen compound|external side of plasma membrane|cell adhesion molecule binding|response to organic cyclic compound|response to organophosphorus|protease binding|response to ATP	K06495	selectin, lymphocyte[-]	bta04514	Cell adhesion molecules (CAMs) - Bos taurus (cow)	16:38158186-38173226	13	7	33	4	2	5	0.257637	0.142406	0.691176	0.0814565	0.0412677	0.106821	0.36374	0.0765152	2.24909	0.00608765	0.633855	UP
ENSBTAG00000020100	-	-	GO:0009987|GO:0050896|GO:0023052|GO:0050794|GO:0051716|GO:0007165|GO:0007154	cellular process|response to stimulus|signaling|regulation of cellular process|cellular response to stimulus|signal transduction|cell communication	-	-	-	-	10:30138490-30159344	7	21	72	7	8	3	0.0581442	0.179061	0.632032	0.0597444	0.0691687	0.0268643	0.289746	0.0519258	2.48026	0.00641236	0.633855	UP
ENSBTAG00000020406	GPC3	glypican 3 [Source:HGNC Symbol;Acc:HGNC:4451]	GO:0016020|GO:0002376|GO:0009987|GO:0031012|GO:0005623|GO:0032502|GO:0008152|GO:0005576|GO:0005488|GO:0050896|GO:0040007|GO:0023052|GO:0009058|GO:0045926|GO:0005515|GO:0005886|GO:0050794|GO:0005578|GO:0044238|GO:0051050|GO:0051716|GO:0009056|GO:0048856|GO:0050793|GO:0040008|GO:0009653|GO:0008283|GO:0051234|GO:0044237|GO:0006807|GO:0002520|GO:0019222|GO:0005622|GO:0044767|GO:0031224|GO:0016043|GO:…	membrane|immune system process|cellular process|extracellular matrix|cell|developmental process|metabolic process|extracellular region|binding|response to stimulus|growth|signaling|biosynthetic process|negative regulation of growth|protein binding|plasma membrane|regulation of cellular process|proteinaceous extracellular matrix|primary metabolic process|positive regulation of transport|cellular r…	K08109	glypican 3[-]	bta05205	Proteoglycans in cancer - Bos taurus (cow)	X:17305874-17770661	36	201	169	51	41	51	0.507976	2.91147	2.52019	0.739437	0.602214	0.775793	1.97988	0.705815	1.48805	0.0063887	0.633855	UP
ENSBTAG00000024188	HIST1H2BI	histone cluster 1, H2bi [Source:HGNC Symbol;Acc:HGNC:4756]	GO:0002376|GO:0009987|GO:0005623|GO:0005576|GO:0032991|GO:0005488|GO:0050896|GO:0009605|GO:0006955|GO:0005515|GO:0000785|GO:0043234|GO:0009607|GO:0005622|GO:0051707|GO:0097159|GO:0005615|GO:0016043|GO:0006950|GO:0043229|GO:0043227|GO:0032993|GO:1903561|GO:0005737|GO:0003676|GO:0006996|GO:0098542|GO:0000790|GO:0045087|GO:0009617|GO:0006952|GO:0019730|GO:0006959|GO:0000786|GO:0022607|GO:0070062|GO:…	immune system process|cellular process|cell|extracellular region|macromolecular complex|binding|response to stimulus|response to external stimulus|immune response|protein binding|chromatin|protein complex|response to biotic stimulus|intracellular|response to other organism|organic cyclic compound binding|extracellular space|cellular component organization|response to stress|intracellular organell…	-	-	-	-	23:30713382-30713762	22	6	25	5	3	4	1.42014	0.397565	1.70552	0.331652	0.201598	0.278398	1.17441	0.270549	2.11797	0.0062456	0.633855	UP
ENSBTAG00000008793	-	Ribonuclease pancreatic [Source:UniProtKB/Swiss-Prot;Acc:P61823]	GO:0003824|GO:0009987|GO:0008152|GO:0005576|GO:0005488|GO:0005515|GO:0044238|GO:0044237|GO:0006807|GO:0016787|GO:0097159|GO:0071704|GO:0003676|GO:1901360|GO:0006725|GO:0006139|GO:0046483|GO:0016788|GO:0004518|GO:0016070|GO:0004540|GO:0090501|GO:0090305|GO:0004519|GO:0004521|GO:0090502|GO:0004522	catalytic activity|cellular process|metabolic process|extracellular region|binding|protein binding|primary metabolic process|cellular metabolic process|nitrogen compound metabolic process|hydrolase activity|organic cyclic compound binding|organic substance metabolic process|nucleic acid binding|organic cyclic compound metabolic process|cellular aromatic compound metabolic process|nucleobase-conta…	-	-	-	-	10:26388180-26389761	7	16	69	6	7	1	0.203264	0.476927	2.11742	0.179022	0.211585	0.0313161	0.932538	0.140641	2.72915	0.0064802	0.636121	UP
ENSBTAG00000025764	-	-	-	-	-	-	-	-	21:45767368-45767989	9	9	9	3	1	1	0.358162	0.367688	0.378534	0.122679	0.0414167	0.0429203	0.368128	0.0690053	2.41543	0.00652694	0.63711	UP
ENSBTAG00000031825	-	Uncharacterized protein [Source:UniProtKB/TrEMBL;Acc:F1MCS0]	-	-	-	-	-	-	23:28813849-28814950	5	5	43	3	3	0	0.282021	0.289546	2.56346	0.173889	0.176167	0	1.04501	0.116685	3.16282	0.00661251	0.641194	UP
ENSBTAG00000000908	HCAR1	hydroxycarboxylic acid receptor 1 [Source:HGNC Symbol;Acc:HGNC:4532]	GO:0016020|GO:0002376|GO:0009987|GO:0008152|GO:0004871|GO:0050896|GO:0023052|GO:0009605|GO:0006914|GO:0050794|GO:0051716|GO:0009056|GO:0038023|GO:0004872|GO:0009607|GO:0002682|GO:0051707|GO:0031224|GO:0016043|GO:0006950|GO:0006996|GO:0098542|GO:0004888|GO:0006952|GO:0033554|GO:0016021|GO:0050688|GO:0007165|GO:0009615|GO:0051607|GO:0007154|GO:0000422|GO:0043207|GO:0016236|GO:0050691|GO:0007186|GO:…	membrane|immune system process|cellular process|metabolic process|signal transducer activity|response to stimulus|signaling|response to external stimulus|autophagy|regulation of cellular process|cellular response to stimulus|catabolic process|signaling receptor activity|receptor activity|response to biotic stimulus|regulation of immune system process|response to other organism|intrinsic component…	K08401	G protein-coupled receptor 81[-]	bta04024	cAMP signaling pathway - Bos taurus (cow)	17:55035080-55036087	3	30	9	3	2	1	0.0731959	0.751397	0.232078	0.0752139	0.0508067	0.0263142	0.352223	0.0507783	2.79421	0.00669824	0.641672	UP
ENSBTAG00000004275	DKK3	dickkopf WNT signaling pathway inhibitor 3 [Source:HGNC Symbol;Acc:HGNC:2893]	GO:0009987|GO:0032502|GO:0008152|GO:0005576|GO:0050896|GO:0023052|GO:0009058|GO:0050794|GO:0044238|GO:0051716|GO:0048856|GO:0044237|GO:0006807|GO:0019222|GO:0044767|GO:0023057|GO:0042445|GO:0023051|GO:0071704|GO:0048513|GO:0032350|GO:0042446|GO:1901360|GO:0006725|GO:0042180|GO:0010817|GO:0006139|GO:0031324|GO:0009890|GO:0046483|GO:0010646|GO:0045833|GO:0008207|GO:0009966|GO:0007275|GO:0007165|GO:…	cellular process|developmental process|metabolic process|extracellular region|response to stimulus|signaling|biosynthetic process|regulation of cellular process|primary metabolic process|cellular response to stimulus|anatomical structure development|cellular metabolic process|nitrogen compound metabolic process|regulation of metabolic process|single-organism developmental process|negative regulat…	-	-	-	-	15:41241522-41291990	92	254	291	95	25	129	0.879742	2.49331	2.9408	0.933438	0.24885	1.32983	2.10462	0.837372	1.32962	0.00672646	0.641672	UP
ENSBTAG00000007312	-	DC-SIGN-like protein; Uncharacterized protein [Source:UniProtKB/TrEMBL;Acc:C0IP18]	-	-	K06563	CD209 antigen[-]	bta05152|bta04145|bta05162	Tuberculosis - Bos taurus (cow)|Phagosome - Bos taurus (cow)|Measles - Bos taurus (cow)	7:17811222-17814125	68	70	61	17	16	44	2.14413	2.26577	2.03274	0.550797	0.52515	1.49567	2.14755	0.857205	1.32498	0.00675833	0.641672	UP
ENSBTAG00000017135	CTSS	cathepsin S [Source:HGNC Symbol;Acc:HGNC:2545]	GO:0003824|GO:0002376|GO:0009987|GO:0005623|GO:0008152|GO:0005576|GO:0005488|GO:0050896|GO:0006955|GO:0005515|GO:0050840|GO:0050794|GO:0044238|GO:0051050|GO:0051716|GO:0009056|GO:0044877|GO:0051234|GO:0044237|GO:0005622|GO:0016787|GO:0005615|GO:0016043|GO:0043229|GO:0097367|GO:0043227|GO:0019882|GO:0071704|GO:0010033|GO:0005737|GO:0008233|GO:0048002|GO:0001968|GO:0001948|GO:0009268|GO:0055085|GO:…	catalytic activity|immune system process|cellular process|cell|metabolic process|extracellular region|binding|response to stimulus|immune response|protein binding|extracellular matrix binding|regulation of cellular process|primary metabolic process|positive regulation of transport|cellular response to stimulus|catabolic process|macromolecular complex binding|establishment of localization|cellular…	K01368	cathepsin S[3.4.22.27]	bta05152|bta04145|bta04210|bta04142|bta04612	Tuberculosis - Bos taurus (cow)|Phagosome - Bos taurus (cow)|Apoptosis - Bos taurus (cow)|Lysosome - Bos taurus (cow)|Antigen processing and presentation - Bos taurus (cow)	3:20024302-20047228	222	250	740	144	171	232	3.24227	3.74811	11.4218	2.16098	2.59966	3.65277	6.13738	2.80447	1.12989	0.00694085	0.651877	UP
ENSBTAG00000001626	CTPS1	CTP synthase 1 [Source:HGNC Symbol;Acc:HGNC:2519]	GO:0016020|GO:0003824|GO:0002376|GO:0009987|GO:0008152|GO:0005488|GO:0009058|GO:0044238|GO:0008283|GO:0044237|GO:0006807|GO:0007155|GO:0016787|GO:0016874|GO:0097159|GO:0097367|GO:0071704|GO:0036094|GO:0000166|GO:0019637|GO:1901360|GO:0006725|GO:0006139|GO:0006082|GO:0006520|GO:0001775|GO:0046483|GO:0001882|GO:0046649|GO:0070661|GO:0016337|GO:0098609|GO:0044249|GO:0007159|GO:0046651|GO:0042113|GO:…	membrane|catalytic activity|immune system process|cellular process|metabolic process|binding|biosynthetic process|primary metabolic process|cell proliferation|cellular metabolic process|nitrogen compound metabolic process|cell adhesion|hydrolase activity|ligase activity|organic cyclic compound binding|carbohydrate derivative binding|organic substance metabolic process|small molecule binding|nucle…	K01937	CTP synthase[6.3.4.2]	bta01100|bta00240	Metabolic pathways - Bos taurus (cow)|Pyrimidine metabolism - Bos taurus (cow)	3:105800997-105832415	109	102	149	61	45	70	0.966754	0.928674	1.39663	0.555917	0.415458	0.669302	1.09735	0.546892	1.0047	0.00701886	0.652154	UP
ENSBTAG00000020433	NLRP1	NLR family pyrin domain containing 1 [Source:HGNC Symbol;Acc:HGNC:14374]	GO:0009987|GO:0005623|GO:0008152|GO:0032991|GO:0005488|GO:0005515|GO:0050794|GO:0044238|GO:0044237|GO:0043234|GO:0019222|GO:0005622|GO:0097159|GO:0009893|GO:0043229|GO:0097367|GO:0043227|GO:0071704|GO:0036094|GO:0043085|GO:0005737|GO:0000166|GO:0010941|GO:0019899|GO:0010942|GO:0019538|GO:0050790|GO:0001882|GO:0008219|GO:0019904|GO:0043231|GO:0051247|GO:0051604|GO:0010467|GO:0070997|GO:0005634|GO:…	cellular process|cell|metabolic process|macromolecular complex|binding|protein binding|regulation of cellular process|primary metabolic process|cellular metabolic process|protein complex|regulation of metabolic process|intracellular|organic cyclic compound binding|positive regulation of metabolic process|intracellular organelle|carbohydrate derivative binding|membrane-bounded organelle|organic su…	-	-	-	-	19:26638785-26668466	3	3	56	3	2	1	0.0167647	0.0172089	0.330738	0.0172269	0.0116367	0.00602698	0.121571	0.0116302	3.38585	0.00701403	0.652154	UP
ENSBTAG00000002290	-	Uncharacterized protein [Source:UniProtKB/TrEMBL;Acc:G3X758]	GO:0016020|GO:0009987|GO:0005623|GO:0005215|GO:0005886|GO:0051234|GO:0022857|GO:0031224|GO:0071944|GO:0055085|GO:0031226|GO:0016021|GO:0005887|GO:0006810|GO:0022891|GO:1903825|GO:0006811|GO:0034220|GO:0015291|GO:0015075|GO:0006820|GO:0006865|GO:0015711|GO:0008509|GO:0008324|GO:0006812|GO:0098655|GO:0098656|GO:0015297|GO:0015819|GO:0015807|GO:0015171|GO:0015809|GO:0015802|GO:0015189|GO:1903826|GO:…	membrane|cellular process|cell|transporter activity|plasma membrane|establishment of localization|transmembrane transporter activity|intrinsic component of membrane|cell periphery|transmembrane transport|intrinsic component of plasma membrane|integral component of membrane|integral component of plasma membrane|transport|substrate-specific transmembrane transporter activity|organic acid transmembr…	-	-	-	-	18:61680432-61686814	0	0	36	0	0	0	0	0	0.569166	0	0	0	0.189722	0	Inf	0.00735611	0.665313	UP
ENSBTAG00000005273	IL1R1	interleukin 1 receptor type 1 [Source:HGNC Symbol;Acc:HGNC:5993]	GO:0016020|GO:0009987|GO:0005623|GO:0005488|GO:0004871|GO:0050896|GO:0023052|GO:0009605|GO:0005515|GO:0050794|GO:0051716|GO:0009986|GO:0038023|GO:0004872|GO:0006950|GO:0010033|GO:0019899|GO:0009611|GO:0005102|GO:0004888|GO:0006952|GO:0007165|GO:0007154|GO:0070851|GO:0004896|GO:0071310|GO:0007166|GO:0034097|GO:0002020|GO:0006954|GO:0050727|GO:0004908|GO:0019221|GO:0070555|GO:0071345|GO:0005161|GO:…	membrane|cellular process|cell|binding|signal transducer activity|response to stimulus|signaling|response to external stimulus|protein binding|regulation of cellular process|cellular response to stimulus|cell surface|signaling receptor activity|receptor activity|response to stress|response to organic substance|enzyme binding|response to wounding|receptor binding|transmembrane signaling receptor a…	K04386	interleukin 1 receptor type I[-]	bta05166|bta04010|bta04060|bta04380|bta04750|bta05146|bta04064|bta04640	HTLV-I infection - Bos taurus (cow)|MAPK signaling pathway - Bos taurus (cow)|Cytokine-cytokine receptor interaction - Bos taurus (cow)|Osteoclast differentiation - Bos taurus (cow)|Inflammatory mediator regulation of TRP channels - Bos taurus (cow)|Amoebiasis - Bos taurus (cow)|NF-kappa B signaling pathway - Bos taurus (cow)|Hematopoietic cell lineage - Bos taurus (cow)	11:6876948-6929909	51	123	164	40	34	62	0.730949	1.80968	2.48411	0.589088	0.507253	0.957962	1.67491	0.684768	1.2904	0.00733374	0.665313	UP
ENSBTAG00000017280	C3	complement component 3 [Source:HGNC Symbol;Acc:HGNC:1318]	GO:0002376|GO:0009987|GO:0032502|GO:0008152|GO:0005576|GO:0005488|GO:0050896|GO:0023052|GO:0009058|GO:0009605|GO:0006955|GO:0005515|GO:0050794|GO:0044238|GO:0051050|GO:0051716|GO:0048856|GO:0050793|GO:0009653|GO:0051234|GO:0044237|GO:0019222|GO:0044767|GO:0002682|GO:0010884|GO:0072562|GO:0005615|GO:0016043|GO:0006950|GO:0048646|GO:0009893|GO:0043227|GO:0002684|GO:0023051|GO:1903561|GO:0030234|GO:…	immune system process|cellular process|developmental process|metabolic process|extracellular region|binding|response to stimulus|signaling|biosynthetic process|response to external stimulus|immune response|protein binding|regulation of cellular process|primary metabolic process|positive regulation of transport|cellular response to stimulus|anatomical structure development|regulation of developmen…	K03990	complement component 3[-]	bta05203|bta05168|bta05152|bta05322|bta04145|bta05142|bta04610|bta05133|bta05140|bta05150|bta05134	Viral carcinogenesis - Bos taurus (cow)|Herpes simplex infection - Bos taurus (cow)|Tuberculosis - Bos taurus (cow)|Systemic lupus erythematosus - Bos taurus (cow)|Phagosome - Bos taurus (cow)|Chagas disease (American trypanosomiasis) - Bos taurus (cow)|Complement and coagulation cascades - Bos taurus (cow)|Pertussis - Bos taurus (cow)|Leishmaniasis - Bos taurus (cow)|Staphylococcus aureus infect…	7:18989689-19025591	23	50	395	14	44	35	0.112103	0.250169	2.03467	0.0701162	0.22324	0.183905	0.798979	0.159087	2.32834	0.00739024	0.665313	UP
ENSBTAG00000017895	CLEC10A	C-type lectin domain family 10 member A [Source:HGNC Symbol;Acc:HGNC:16916]	-	-	-	-	-	-	19:27466190-27471041	0	6	9	0	0	0	0	0.0874552	0.135066	0	0	0	0.0741737	0	Inf	0.00744855	0.667106	UP
ENSBTAG00000014001	MAP1A	microtubule associated protein 1A [Source:HGNC Symbol;Acc:HGNC:6835]	GO:0002376|GO:0009987|GO:0005623|GO:0008152|GO:0005488|GO:0050896|GO:0009605|GO:0006914|GO:0005515|GO:0051716|GO:0009056|GO:0044877|GO:0009607|GO:0005622|GO:0002682|GO:0051707|GO:0016043|GO:0006950|GO:0043229|GO:0006996|GO:0098542|GO:0008092|GO:0007017|GO:0006952|GO:0033554|GO:0032403|GO:0050688|GO:0009615|GO:0051607|GO:0005874|GO:0000422|GO:0043207|GO:0016236|GO:0050691|GO:0098792|GO:0005856|GO:…	immune system process|cellular process|cell|metabolic process|binding|response to stimulus|response to external stimulus|autophagy|protein binding|cellular response to stimulus|catabolic process|macromolecular complex binding|response to biotic stimulus|intracellular|regulation of immune system process|response to other organism|cellular component organization|response to stress|intracellular org…	-	-	-	-	21:55810061-55829462	1878	1607	8529	1008	1420	2147	3.08685	2.71151	14.8157	1.70245	2.42959	3.80443	6.87136	2.64549	1.37706	0.00755669	0.671413	UP
ENSBTAG00000007450	C2	complement component 2 [Source:HGNC Symbol;Acc:HGNC:1248]	GO:0003824|GO:0002376|GO:0009987|GO:0008152|GO:0005576|GO:0050896|GO:0006955|GO:0050794|GO:0044238|GO:0051050|GO:0051234|GO:0002682|GO:0016787|GO:0016043|GO:0043227|GO:0002684|GO:1903561|GO:0071704|GO:0051128|GO:0008233|GO:0019538|GO:0051130|GO:0017171|GO:0006959|GO:0060627|GO:0050778|GO:0070062|GO:0031982|GO:0045807|GO:0050776|GO:0006810|GO:0006956|GO:0050766|GO:0006909|GO:0030100|GO:0006508|GO:…	catalytic activity|immune system process|cellular process|metabolic process|extracellular region|response to stimulus|immune response|regulation of cellular process|primary metabolic process|positive regulation of transport|establishment of localization|regulation of immune system process|hydrolase activity|cellular component organization|membrane-bounded organelle|positive regulation of immune s…	K01332	complement component 2[3.4.21.43]	bta05322|bta04610|bta05133|bta05150	Systemic lupus erythematosus - Bos taurus (cow)|Complement and coagulation cascades - Bos taurus (cow)|Pertussis - Bos taurus (cow)|Staphylococcus aureus infection - Bos taurus (cow)	23:27231725-27243367	41	34	132	24	19	26	0.293819	0.250116	0.9997	0.176726	0.141732	0.20086	0.514545	0.173106	1.57164	0.0078098	0.679027	UP
ENSBTAG00000021568	VWCE	von Willebrand factor C and EGF domains [Source:HGNC Symbol;Acc:HGNC:26487]	GO:0009987|GO:0005488|GO:0050896|GO:0023052|GO:0005515|GO:0050794|GO:0051716|GO:0008283|GO:0023051|GO:0008284|GO:0010646|GO:0042127|GO:0009966|GO:0007165|GO:0007154|GO:0043169|GO:0046872|GO:0005509	cellular process|binding|response to stimulus|signaling|protein binding|regulation of cellular process|cellular response to stimulus|cell proliferation|regulation of signaling|positive regulation of cell proliferation|regulation of cell communication|regulation of cell proliferation|regulation of signal transduction|signal transduction|cell communication|cation binding|metal ion binding|calcium i…	-	-	-	-	29:40475303-40505451	17	13	10	5	2	3	0.145077	0.113886	0.0901876	0.0438443	0.01777	0.0276006	0.116384	0.0297383	1.96849	0.00770333	0.679027	UP
ENSBTAG00000030499	DIAPH1	diaphanous related formin 1 [Source:HGNC Symbol;Acc:HGNC:2876]	GO:0009987|GO:0005623|GO:0032502|GO:0005488|GO:0050896|GO:0005515|GO:0050794|GO:0051716|GO:0048856|GO:0050793|GO:0009653|GO:0051234|GO:0005622|GO:0044767|GO:0051641|GO:0097159|GO:0016043|GO:0043229|GO:0036094|GO:0051282|GO:0010033|GO:0000166|GO:0051128|GO:0003676|GO:0006996|GO:0044325|GO:0019899|GO:0051283|GO:0048869|GO:0055085|GO:0008092|GO:0010243|GO:0060341|GO:0007017|GO:0008360|GO:0030029|GO:…	cellular process|cell|developmental process|binding|response to stimulus|protein binding|regulation of cellular process|cellular response to stimulus|anatomical structure development|regulation of developmental process|anatomical structure morphogenesis|establishment of localization|intracellular|single-organism developmental process|cellular localization|organic cyclic compound binding|cellular …	K05740	diaphanous 1[-]	bta04810|bta04510|bta04933	Regulation of actin cytoskeleton - Bos taurus (cow)|Focal adhesion - Bos taurus (cow)|AGE-RAGE signaling pathway in diabetic complications - Bos taurus (cow)	7:54285455-54437207	2308	9187	12086	2779	3619	3794	8.7599	35.7942	48.4787	10.8379	14.2981	15.5238	31.0109	13.5533	1.19414	0.00782118	0.679027	UP
ENSBTAG00000008160	MBOAT2	membrane bound O-acyltransferase domain containing 2 [Source:HGNC Symbol;Acc:HGNC:25193]	GO:0016020|GO:0031224|GO:0016021	membrane|intrinsic component of membrane|integral component of membrane	K13517	lysophospholipid acyltransferase 1/2 [EC:<a href=/dbget-bin/www_bget?ec:2.3.1.51>2.3.1.51</a> 2.3.1.-][-]	bta01100|bta00564|bta00561	Metabolic pathways - Bos taurus (cow)|Glycerophospholipid metabolism - Bos taurus (cow)|Glycerolipid metabolism - Bos taurus (cow)	11:88390471-88444776	48	97	218	58	42	34	0.63709	1.32163	3.05791	0.79101	0.580278	0.486504	1.67221	0.619264	1.43313	0.008114	0.694486	UP
ENSBTAG00000020070	-	-	GO:0016020|GO:0003824|GO:0009987|GO:0005623|GO:0008152|GO:0005488|GO:0005215|GO:0005886|GO:0051234|GO:0022857|GO:0016787|GO:0097159|GO:0031224|GO:0097367|GO:0071944|GO:0036094|GO:0000166|GO:0016817|GO:0055085|GO:0001882|GO:0031226|GO:0016021|GO:0005887|GO:0006810|GO:0016818|GO:0016820|GO:0032549|GO:0001883|GO:0017076|GO:0005524|GO:0016462|GO:0042626|GO:0017111|GO:0016887|GO:0042623	membrane|catalytic activity|cellular process|cell|metabolic process|binding|transporter activity|plasma membrane|establishment of localization|transmembrane transporter activity|hydrolase activity|organic cyclic compound binding|intrinsic component of membrane|carbohydrate derivative binding|cell periphery|small molecule binding|nucleotide binding|hydrolase activity, acting on acid anhydrides|tra…	K05667	ATP-binding cassette, subfamily C (CFTR/MRP), member 3[-]	bta04976|bta02010	Bile secretion - Bos taurus (cow)|ABC transporters - Bos taurus (cow)	19:36676547-36724513	87	215	334	95	66	122	0.418653	1.06205	1.69857	0.469732	0.330601	0.632891	1.05976	0.477741	1.14943	0.00838462	0.707037	UP
ENSBTAG00000045862	-	-	GO:0016020|GO:0009987|GO:0005623|GO:0032502|GO:0005576|GO:0032991|GO:0005488|GO:0050896|GO:0023052|GO:0040011|GO:0005515|GO:0048870|GO:0050794|GO:0051716|GO:0048856|GO:0044877|GO:0009653|GO:0043234|GO:0005622|GO:0044767|GO:0040017|GO:0007155|GO:0016043|GO:0006950|GO:0043229|GO:0043227|GO:1903561|GO:0040012|GO:0016477|GO:0006928|GO:0031589|GO:0048468|GO:0048869|GO:0009611|GO:0001775|GO:2000145|GO:…	membrane|cellular process|cell|developmental process|extracellular region|macromolecular complex|binding|response to stimulus|signaling|locomotion|protein binding|cell motility|regulation of cellular process|cellular response to stimulus|anatomical structure development|macromolecular complex binding|anatomical structure morphogenesis|protein complex|intracellular|single-organism developmental pr…	-	-	-	-	29:43126404-43142481	20	10	34	9	4	4	0.402202	0.206428	0.722597	0.185975	0.083732	0.0867292	0.443742	0.118812	1.90104	0.0084234	0.707037	UP
ENSBTAG00000047113	-	Uncharacterized protein [Source:UniProtKB/TrEMBL;Acc:G3MYA3]	GO:0009987|GO:0005623|GO:0008152|GO:0005488|GO:0009058|GO:0050794|GO:0044238|GO:0044237|GO:0006807|GO:0019222|GO:0005622|GO:0097159|GO:0009893|GO:0043229|GO:0043227|GO:0071704|GO:0003676|GO:1901360|GO:0006725|GO:0006139|GO:0046483|GO:0043231|GO:0043169|GO:0044249|GO:0010467|GO:0005634|GO:0010628|GO:0051252|GO:0009059|GO:0016070|GO:0046872|GO:0034645|GO:0031328|GO:0003677|GO:0010468|GO:0010557|GO:…	cellular process|cell|metabolic process|binding|biosynthetic process|regulation of cellular process|primary metabolic process|cellular metabolic process|nitrogen compound metabolic process|regulation of metabolic process|intracellular|organic cyclic compound binding|positive regulation of metabolic process|intracellular organelle|membrane-bounded organelle|organic substance metabolic process|nucl…	-	-	-	-	24:34579397-34581445	16	10	11	6	1	1	0.630624	0.404586	0.458184	0.242999	0.0410185	0.0425076	0.497798	0.108842	2.19333	0.00857019	0.7159	UP
ENSBTAG00000002025	AMIGO2	adhesion molecule with Ig-like domain 2 [Source:HGNC Symbol;Acc:HGNC:24073]	GO:0016020|GO:0009987|GO:0032502|GO:0005488|GO:0005515|GO:0050794|GO:0048856|GO:0050793|GO:0044767|GO:0007155|GO:0031224|GO:0044089|GO:0016043|GO:0048513|GO:0051128|GO:0050808|GO:0051963|GO:0051965|GO:0051130|GO:0050803|GO:0007420|GO:0016021|GO:0022607|GO:0007275|GO:0060322|GO:0098609|GO:0007416|GO:0051960|GO:0007399|GO:0007417|GO:0050807	membrane|cellular process|developmental process|binding|protein binding|regulation of cellular process|anatomical structure development|regulation of developmental process|single-organism developmental process|cell adhesion|intrinsic component of membrane|positive regulation of cellular component biogenesis|cellular component organization|animal organ development|regulation of cellular component …	-	-	-	-	5:33340318-33341883	64	323	206	78	67	98	1.00515	5.20744	3.41915	1.25874	1.09534	1.65924	3.21058	1.33777	1.263	0.00882885	0.727194	UP
ENSBTAG00000007778	TRPM3	transient receptor potential cation channel subfamily M member 3 [Source:HGNC Symbol;Acc:HGNC:17992]	GO:0016020|GO:0009987|GO:0050896|GO:0005215|GO:0009605|GO:0051606|GO:0051234|GO:0022857|GO:0031224|GO:0050877|GO:0009266|GO:0055085|GO:0016021|GO:0006810|GO:0022891|GO:0007600|GO:0006811|GO:0034220|GO:0016048|GO:0015267|GO:0015075|GO:0008324|GO:0006812|GO:0005216|GO:0050951|GO:0098655|GO:0005261|GO:0022839|GO:0005227	membrane|cellular process|response to stimulus|transporter activity|response to external stimulus|detection of stimulus|establishment of localization|transmembrane transporter activity|intrinsic component of membrane|neurological system process|response to temperature stimulus|transmembrane transport|integral component of membrane|transport|substrate-specific transmembrane transporter activity|se…	-	-	-	-	8:47013619-47320993	78	48	58	29	18	31	0.362229	0.228828	0.284658	0.138385	0.0870147	0.155201	0.291905	0.126867	1.20218	0.00875987	0.727194	UP
ENSBTAG00000018519	GAS2L2	growth arrest specific 2 like 2 [Source:HGNC Symbol;Acc:HGNC:24846]	GO:0009987|GO:0005623|GO:0005488|GO:0005515|GO:0050794|GO:0060090|GO:0044877|GO:0005622|GO:0016043|GO:0043229|GO:0005737|GO:0051128|GO:0006996|GO:0008092|GO:0007017|GO:0032403|GO:0032886|GO:0007049|GO:0051726|GO:0045786|GO:0030674|GO:0005874|GO:0042641|GO:0043244|GO:0005856|GO:0008093|GO:0007050|GO:0033043|GO:0008017|GO:0007010|GO:0043242|GO:0070507|GO:0015631|GO:0003779|GO:0000226|GO:0032432|GO:…	cellular process|cell|binding|protein binding|regulation of cellular process|binding, bridging|macromolecular complex binding|intracellular|cellular component organization|intracellular organelle|cytoplasm|regulation of cellular component organization|organelle organization|cytoskeletal protein binding|microtubule-based process|protein complex binding|regulation of microtubule-based process|cell …	-	-	-	-	19:14939572-14946571	0	11	11	0	1	0	0	0.105675	0.108793	0	0.00973954	0	0.0714893	0.00324652	4.46076	0.00887281	0.727194	UP
ENSBTAG00000035998	CKB	Creatine kinase B-type [Source:UniProtKB/Swiss-Prot;Acc:Q5EA61]	GO:0003824|GO:0009987|GO:0005623|GO:0032502|GO:0008152|GO:0005576|GO:0005488|GO:0005515|GO:0048856|GO:0044237|GO:0005622|GO:0044767|GO:0043209|GO:0016740|GO:0097159|GO:0005615|GO:0043229|GO:0097367|GO:0043227|GO:1903561|GO:0036094|GO:0048513|GO:0005737|GO:0000166|GO:0030901|GO:0019899|GO:0001882|GO:0007420|GO:0016772|GO:0070062|GO:0031982|GO:0007275|GO:0060322|GO:0042592|GO:0043231|GO:0048857|GO:…	catalytic activity|cellular process|cell|developmental process|metabolic process|extracellular region|binding|protein binding|anatomical structure development|cellular metabolic process|intracellular|single-organism developmental process|myelin sheath|transferase activity|organic cyclic compound binding|extracellular space|intracellular organelle|carbohydrate derivative binding|membrane-bounded o…	K00933	creatine kinase[2.7.3.2]	bta01100|bta00330	Metabolic pathways - Bos taurus (cow)|Arginine and proline metabolism - Bos taurus (cow)	21:69809416-69812653	22	121	178	43	28	33	0.377054	2.12885	3.22413	0.757276	0.499533	0.609733	1.91001	0.62218	1.61818	0.00883968	0.727194	UP
ENSBTAG00000019741	C3AR1	complement component 3a receptor 1 [Source:HGNC Symbol;Acc:HGNC:1319]	GO:0016020|GO:0002376|GO:0009987|GO:0005623|GO:0032502|GO:0007610|GO:0004871|GO:0050896|GO:0023052|GO:0040011|GO:0009605|GO:0048870|GO:0048520|GO:0050794|GO:0051716|GO:0048856|GO:0050793|GO:0009653|GO:0038023|GO:0004872|GO:0005622|GO:0044767|GO:0002682|GO:0040017|GO:0031224|GO:0048646|GO:0002684|GO:0050900|GO:0040012|GO:0050795|GO:0016477|GO:0002687|GO:0005737|GO:0006928|GO:0001525|GO:0006935|GO:…	membrane|immune system process|cellular process|cell|developmental process|behavior|signal transducer activity|response to stimulus|signaling|locomotion|response to external stimulus|cell motility|positive regulation of behavior|regulation of cellular process|cellular response to stimulus|anatomical structure development|regulation of developmental process|anatomical structure morphogenesis|signa…	K04009	C3a anaphylatoxin chemotactic receptor[-]	bta04080|bta04610|bta05150	Neuroactive ligand-receptor interaction - Bos taurus (cow)|Complement and coagulation cascades - Bos taurus (cow)|Staphylococcus aureus infection - Bos taurus (cow)	5:102025881-102035208	30	28	140	11	16	28	0.214426	0.205442	1.05752	0.0807877	0.11904	0.215752	0.492462	0.138526	1.82985	0.00901128	0.735075	UP
ENSBTAG00000046383	-	Uncharacterized protein [Source:UniProtKB/TrEMBL;Acc:G3MXU0]	GO:0005488|GO:0005515	binding|protein binding	-	-	-	-	1:30300687-30304847	2	2	7	0	0	0	0.0573856	0.0589068	0.21229	0	0	0	0.109528	0	Inf	0.00912246	0.740667	UP
ENSBTAG00000011578	CD44	CD44 molecule (Indian blood group) [Source:HGNC Symbol;Acc:HGNC:1681]	GO:0016020|GO:0003824|GO:0009987|GO:0005623|GO:0032502|GO:0008152|GO:0005576|GO:0032991|GO:0005488|GO:0004871|GO:0050896|GO:0023052|GO:0030054|GO:0005515|GO:0005886|GO:0050794|GO:0044238|GO:0051716|GO:0009056|GO:0048856|GO:0009986|GO:0038023|GO:0044237|GO:0012505|GO:0043234|GO:0004872|GO:0006807|GO:0019222|GO:0005622|GO:0044767|GO:0007155|GO:0016787|GO:0031224|GO:0030055|GO:0006950|GO:0009893|GO:…	membrane|catalytic activity|cellular process|cell|developmental process|metabolic process|extracellular region|macromolecular complex|binding|signal transducer activity|response to stimulus|signaling|cell junction|protein binding|plasma membrane|regulation of cellular process|primary metabolic process|cellular response to stimulus|catabolic process|anatomical structure development|cell surface|si…	K06256	CD44 antigen[-]	bta05206|bta05205|bta05169|bta04640|bta04512	MicroRNAs in cancer - Bos taurus (cow)|Proteoglycans in cancer - Bos taurus (cow)|Epstein-Barr virus infection - Bos taurus (cow)|Hematopoietic cell lineage - Bos taurus (cow)|ECM-receptor interaction - Bos taurus (cow)	15:66454331-66541790	431	380	1315	285	255	474	2.50893	2.27076	8.08988	1.70471	1.54517	2.97459	4.28986	2.07483	1.04794	0.00931219	0.752555	UP
ENSBTAG00000047207	-	Uncharacterized protein [Source:UniProtKB/TrEMBL;Acc:G5E6C1]	GO:0009987|GO:0005488|GO:0050896|GO:0023052|GO:0050794|GO:0051716|GO:0097159|GO:0097367|GO:0036094|GO:0000166|GO:0001882|GO:0007165|GO:0007154|GO:0035556|GO:0032549|GO:0001883|GO:0017076|GO:0005525|GO:0032561|GO:0007264|GO:0019001	cellular process|binding|response to stimulus|signaling|regulation of cellular process|cellular response to stimulus|organic cyclic compound binding|carbohydrate derivative binding|small molecule binding|nucleotide binding|nucleoside binding|signal transduction|cell communication|intracellular signal transduction|ribonucleoside binding|purine nucleoside binding|purine nucleotide binding|GTP bindi…	-	-	-	-	8:72265979-72266893	1	0	38	1	0	0	0.0305995	0	1.22849	0.0314327	0	0	0.419698	0.0104776	5.32398	0.00936106	0.753002	UP
ENSBTAG00000011934	PCK2	phosphoenolpyruvate carboxykinase 2, mitochondrial [Source:HGNC Symbol;Acc:HGNC:8725]	GO:0003824|GO:0005623|GO:0008152|GO:0005576|GO:0005488|GO:0009058|GO:0005515|GO:0044238|GO:0005622|GO:0097159|GO:0016829|GO:0043229|GO:0097367|GO:0043227|GO:1903561|GO:0071704|GO:0036094|GO:0005737|GO:0000166|GO:0001882|GO:0016830|GO:0070062|GO:0031982|GO:0043231|GO:0005975|GO:0005996|GO:0032549|GO:0001883|GO:0016051|GO:0017076|GO:0016831|GO:0005739|GO:0005525|GO:0032561|GO:0019318|GO:0019001|GO:…	catalytic activity|cell|metabolic process|extracellular region|binding|biosynthetic process|protein binding|primary metabolic process|intracellular|organic cyclic compound binding|lyase activity|intracellular organelle|carbohydrate derivative binding|membrane-bounded organelle|extracellular vesicle|organic substance metabolic process|small molecule binding|cytoplasm|nucleotide binding|nucleoside …	K01596	phosphoenolpyruvate carboxykinase (GTP)[4.1.1.32]	bta01100|bta04151|bta04910|bta04068|bta04152|bta04931|bta04922|bta03320|bta04920|bta00010|bta00620|bta00020|bta04964	Metabolic pathways - Bos taurus (cow)|PI3K-Akt signaling pathway - Bos taurus (cow)|Insulin signaling pathway - Bos taurus (cow)|FoxO signaling pathway - Bos taurus (cow)|AMPK signaling pathway - Bos taurus (cow)|Insulin resistance - Bos taurus (cow)|Glucagon signaling pathway - Bos taurus (cow)|PPAR signaling pathway - Bos taurus (cow)|Adipocytokine signaling pathway - Bos taurus (cow)|Glycolysi…	10:20870284-20878569	9	106	39	9	14	14	0.0993913	1.20171	0.455185	0.102132	0.160946	0.166682	0.585428	0.143253	2.03093	0.00942471	0.754628	UP
ENSBTAG00000010578	IL17B	interleukin 17B [Source:HGNC Symbol;Acc:HGNC:5982]	GO:0005576|GO:0005488|GO:0050896|GO:0009605|GO:0005515|GO:0006950|GO:0009611|GO:0002532|GO:0005102|GO:0001819|GO:0006952|GO:0001817|GO:0001816|GO:1900015|GO:1900017|GO:0050729|GO:0002534|GO:0006954|GO:0050727|GO:0005125	extracellular region|binding|response to stimulus|response to external stimulus|protein binding|response to stress|response to wounding|production of molecular mediator involved in inflammatory response|receptor binding|positive regulation of cytokine production|defense response|regulation of cytokine production|cytokine production|regulation of cytokine production involved in inflammatory respon…	K05490	interleukin 17B[-]	bta04060	Cytokine-cytokine receptor interaction - Bos taurus (cow)	7:62769961-62773956	1	5	5	0	0	0	0.037389	0.191858	0.197508	0	0	0	0.142252	0	Inf	0.00957116	0.759355	UP
ENSBTAG00000003196	PAPSS2	bifunctional 3'-phosphoadenosine 5'-phosphosulfate synthase 2 [Source:RefSeq peptide;Acc:NP_001069543]	GO:0003824|GO:0009987|GO:0032502|GO:0008152|GO:0005488|GO:0050896|GO:0009058|GO:0044238|GO:0048856|GO:0044237|GO:0006807|GO:0044767|GO:0016740|GO:0097159|GO:0006950|GO:0097367|GO:0071704|GO:0036094|GO:0048513|GO:0000166|GO:0019637|GO:1901360|GO:0006725|GO:0006139|GO:0006082|GO:0009611|GO:0046483|GO:0001882|GO:0060348|GO:0016772|GO:0007275|GO:0050878|GO:0006790|GO:0044249|GO:0050427|GO:0001501|GO:…	catalytic activity|cellular process|developmental process|metabolic process|binding|response to stimulus|biosynthetic process|primary metabolic process|anatomical structure development|cellular metabolic process|nitrogen compound metabolic process|single-organism developmental process|transferase activity|organic cyclic compound binding|response to stress|carbohydrate derivative binding|organic s…	K13811	3'-phosphoadenosine 5'-phosphosulfate synthase[2.7.1.25]	bta01100|bta00230|bta00450|bta00920	Metabolic pathways - Bos taurus (cow)|Purine metabolism - Bos taurus (cow)|Selenocompound metabolism - Bos taurus (cow)|Sulfur metabolism - Bos taurus (cow)	26:9365644-9402403	16	62	39	17	11	9	0.199954	0.795387	0.51509	0.218304	0.143098	0.121258	0.503477	0.160887	1.64588	0.00988675	0.768922	UP
ENSBTAG00000048246	-	-	GO:0016020|GO:0008152|GO:0044238|GO:0071704|GO:0019538|GO:0006508	membrane|metabolic process|primary metabolic process|organic substance metabolic process|protein metabolic process|proteolysis	K01278	dipeptidyl-peptidase 4[3.4.14.5]	bta04974	Protein digestion and absorption - Bos taurus (cow)	2:34527583-34547390	4	7	10	0	1	2	0.102163	0.183515	0.269907	0	0.0265789	0.0550574	0.185195	0.0272121	2.76673	0.00991302	0.768922	UP
ENSBTAG00000038625	-	Uncharacterized protein [Source:UniProtKB/TrEMBL;Acc:F1N1I1]	GO:0003824|GO:0008152|GO:0005488|GO:0016787|GO:0097159|GO:0097367|GO:0036094|GO:0000166|GO:0016817|GO:0001882|GO:0016818|GO:0032549|GO:0001883|GO:0017076|GO:0005525|GO:0032561|GO:0016462|GO:0019001|GO:0017111|GO:0003924	catalytic activity|metabolic process|binding|hydrolase activity|organic cyclic compound binding|carbohydrate derivative binding|small molecule binding|nucleotide binding|hydrolase activity, acting on acid anhydrides|nucleoside binding|hydrolase activity, acting on acid anhydrides, in phosphorus-containing anhydrides|ribonucleoside binding|purine nucleoside binding|purine nucleotide binding|GTP bi…	-	-	-	-	3:54828097-54848274	49	16	362	50	8	32	0.617698	0.207051	4.82274	0.647651	0.104976	0.434875	1.8825	0.395834	2.24968	0.0102778	0.793183	UP
ENSBTAG00000001945	ARG2	arginase 2 [Source:HGNC Symbol;Acc:HGNC:664]	GO:0003824|GO:0009987|GO:0005623|GO:0032502|GO:0008152|GO:0005488|GO:0009058|GO:0044238|GO:0048856|GO:0044237|GO:0006807|GO:0005622|GO:0044767|GO:0016787|GO:0043229|GO:0043227|GO:0071704|GO:0048513|GO:0005737|GO:0035295|GO:0006082|GO:0006520|GO:0003012|GO:0001822|GO:0007275|GO:0043231|GO:0016810|GO:0043169|GO:0009888|GO:0044249|GO:0000050|GO:0072164|GO:0001655|GO:0060429|GO:0072001|GO:0072073|GO:…	catalytic activity|cellular process|cell|developmental process|metabolic process|binding|biosynthetic process|primary metabolic process|anatomical structure development|cellular metabolic process|nitrogen compound metabolic process|intracellular|single-organism developmental process|hydrolase activity|intracellular organelle|membrane-bounded organelle|organic substance metabolic process|animal or…	K01476	arginase[3.5.3.1]	bta01100|bta05146|bta01230|bta00330|bta00220	Metabolic pathways - Bos taurus (cow)|Amoebiasis - Bos taurus (cow)|Biosynthesis of amino acids - Bos taurus (cow)|Arginine and proline metabolism - Bos taurus (cow)|Arginine biosynthesis - Bos taurus (cow)	10:80078677-80113797	25	403	298	97	77	32	0.378139	6.25746	4.76364	1.50759	1.21236	0.521797	3.79975	1.08058	1.81409	0.0106625	0.800084	UP
ENSBTAG00000012285	ESRRB	estrogen related receptor beta [Source:HGNC Symbol;Acc:HGNC:3473]	GO:0009987|GO:0005623|GO:0008152|GO:0001071|GO:0005488|GO:0004871|GO:0050896|GO:0023052|GO:0009058|GO:0050794|GO:0044238|GO:0051716|GO:0038023|GO:0003700|GO:0044237|GO:0004872|GO:0006807|GO:0019222|GO:0005622|GO:0097159|GO:0043229|GO:0043227|GO:0071704|GO:0008289|GO:0005496|GO:0010033|GO:0003707|GO:0003676|GO:1901360|GO:0006725|GO:0006139|GO:0046483|GO:0009725|GO:0007165|GO:0043231|GO:0007154|GO:…	cellular process|cell|metabolic process|nucleic acid binding transcription factor activity|binding|signal transducer activity|response to stimulus|signaling|biosynthetic process|regulation of cellular process|primary metabolic process|cellular response to stimulus|signaling receptor activity|transcription factor activity, sequence-specific DNA binding|cellular metabolic process|receptor activity|…	K08553	estrogen-related receptor beta[-]	bta04550	Signaling pathways regulating pluripotency of stem cells - Bos taurus (cow)	10:88763705-88818475	72	284	658	161	113	106	1.0572	4.28072	10.2107	2.42909	1.72714	1.6779	5.18286	1.94471	1.4142	0.0106822	0.800084	UP
ENSBTAG00000015060	GBP5	guanylate binding protein 5 [Source:HGNC Symbol;Acc:HGNC:19895]	GO:0016020|GO:0003824|GO:0002376|GO:0009987|GO:0005623|GO:0008152|GO:0005488|GO:0050896|GO:0009605|GO:0006955|GO:0005515|GO:0050794|GO:0051716|GO:0051234|GO:0005622|GO:0002682|GO:0016787|GO:0097159|GO:0044089|GO:0016043|GO:0006950|GO:0097367|GO:0043227|GO:0002684|GO:0036094|GO:0045184|GO:0010033|GO:0005737|GO:0000166|GO:0051128|GO:0032940|GO:0045087|GO:0042802|GO:0016817|GO:0009611|GO:0002532|GO:…	membrane|catalytic activity|immune system process|cellular process|cell|metabolic process|binding|response to stimulus|response to external stimulus|immune response|protein binding|regulation of cellular process|cellular response to stimulus|establishment of localization|intracellular|regulation of immune system process|hydrolase activity|organic cyclic compound binding|positive regulation of cel…	-	-	-	-	3:54253047-54269514	20	33	207	32	6	24	0.25071	0.424652	2.74231	0.412181	0.0782963	0.324328	1.13922	0.271602	2.06848	0.0104819	0.800084	UP
ENSBTAG00000017063	EPB41L4B	erythrocyte membrane protein band 4.1 like 4B [Source:HGNC Symbol;Acc:HGNC:19818]	GO:0016020|GO:0009987|GO:0005623|GO:0008152|GO:0005488|GO:0050896|GO:0040011|GO:0005515|GO:0048870|GO:0019898|GO:0050794|GO:0019222|GO:0005622|GO:0045177|GO:0040017|GO:0007155|GO:0016043|GO:0006950|GO:0009893|GO:0043229|GO:0071704|GO:0040012|GO:0016477|GO:0045785|GO:0005737|GO:0006928|GO:0006996|GO:0010632|GO:0009611|GO:2000145|GO:0051270|GO:0008092|GO:0030029|GO:2000147|GO:0010634|GO:0051272|GO:…	membrane|cellular process|cell|metabolic process|binding|response to stimulus|locomotion|protein binding|cell motility|extrinsic component of membrane|regulation of cellular process|regulation of metabolic process|intracellular|apical part of cell|positive regulation of locomotion|cell adhesion|cellular component organization|response to stress|positive regulation of metabolic process|intracellul…	-	-	-	-	8:100408792-100511233	46	274	375	87	97	63	0.342211	2.09248	2.9483	0.665041	0.751162	0.505259	1.79433	0.640487	1.4862	0.0106831	0.800084	UP
ENSBTAG00000001725	CXCL10	C-X-C motif chemokine ligand 10 [Source:HGNC Symbol;Acc:HGNC:10637]	GO:0016020|GO:0002376|GO:0009987|GO:0005623|GO:0032502|GO:0008152|GO:0007610|GO:0005576|GO:0005488|GO:0050896|GO:0023052|GO:0040011|GO:0009605|GO:0006955|GO:0005515|GO:0005886|GO:0048870|GO:0048520|GO:0050794|GO:0044238|GO:0051050|GO:0051716|GO:0048856|GO:0009986|GO:0050793|GO:0009653|GO:0008283|GO:0051234|GO:0044237|GO:0006807|GO:0019222|GO:0009607|GO:0044767|GO:0002682|GO:0051707|GO:0040017|GO:…	membrane|immune system process|cellular process|cell|developmental process|metabolic process|behavior|extracellular region|binding|response to stimulus|signaling|locomotion|response to external stimulus|immune response|protein binding|plasma membrane|cell motility|positive regulation of behavior|regulation of cellular process|primary metabolic process|positive regulation of transport|cellular res…	K12671	C-X-C motif chemokine 10[-]	bta04060|bta04062|bta05164|bta04668|bta04620|bta04622|bta04623	Cytokine-cytokine receptor interaction - Bos taurus (cow)|Chemokine signaling pathway - Bos taurus (cow)|Influenza A - Bos taurus (cow)|TNF signaling pathway - Bos taurus (cow)|Toll-like receptor signaling pathway - Bos taurus (cow)|RIG-I-like receptor signaling pathway - Bos taurus (cow)|Cytosolic DNA-sensing pathway - Bos taurus (cow)	6:92623587-92625937	12	20	79	9	3	15	0.250531	0.428647	1.74311	0.193079	0.0652026	0.337628	0.807428	0.198636	2.0232	0.010745	0.801262	UP
ENSBTAG00000038340	CLNK	cytokine dependent hematopoietic cell linker [Source:HGNC Symbol;Acc:HGNC:17438]	GO:0002376|GO:0009987|GO:0005623|GO:0005488|GO:0050896|GO:0023052|GO:0006955|GO:0005515|GO:0050794|GO:0051716|GO:0005622|GO:0007165|GO:0007154|GO:0035556|GO:0007166|GO:0007167|GO:0007169	immune system process|cellular process|cell|binding|response to stimulus|signaling|immune response|protein binding|regulation of cellular process|cellular response to stimulus|intracellular|signal transduction|cell communication|intracellular signal transduction|cell surface receptor signaling pathway|enzyme linked receptor protein signaling pathway|transmembrane receptor protein tyrosine kinase …	-	-	-	-	6:110394526-110603524	3	0	25	0	0	1	0.0463743	0	0.408423	0	0	0.0166717	0.151599	0.00555725	4.76975	0.0108594	0.806337	UP
ENSBTAG00000001851	-	Carboxylic ester hydrolase [Source:UniProtKB/TrEMBL;Acc:F1MTP2]	GO:0003824|GO:0008152|GO:0005576|GO:0044238|GO:0009056|GO:0016787|GO:0005615|GO:0071704|GO:0016788|GO:0006629|GO:0052689|GO:0016298|GO:0016042|GO:0004806|GO:0004771	catalytic activity|metabolic process|extracellular region|primary metabolic process|catabolic process|hydrolase activity|extracellular space|organic substance metabolic process|hydrolase activity, acting on ester bonds|lipid metabolic process|carboxylic ester hydrolase activity|lipase activity|lipid catabolic process|triglyceride lipase activity|sterol esterase activity	K01044	carboxylesterase 1[3.1.1.1]	bta01100|bta00983	Metabolic pathways - Bos taurus (cow)|Drug metabolism - other enzymes - Bos taurus (cow)	18:24066409-24098654	154	91	141	58	73	53	1.95537	1.18611	1.89205	0.756707	0.964839	0.725481	1.67784	0.815676	1.04054	0.0109515	0.807513	UP
ENSBTAG00000016185	ENAH	enabled homolog (Drosophila) [Source:HGNC Symbol;Acc:HGNC:18271]	GO:0016020|GO:0005623|GO:0005488|GO:0030054|GO:0005515|GO:0005886|GO:0051234|GO:0005622|GO:0051641|GO:0030055|GO:0071944|GO:0005737|GO:0005912|GO:0019904|GO:0006810|GO:0050699|GO:0046907|GO:0005925	membrane|cell|binding|cell junction|protein binding|plasma membrane|establishment of localization|intracellular|cellular localization|cell-substrate junction|cell periphery|cytoplasm|adherens junction|protein domain specific binding|transport|WW domain binding|intracellular transport|focal adhesion	K05746	enabled[-]	bta04810|bta04360	Regulation of actin cytoskeleton - Bos taurus (cow)|Axon guidance - Bos taurus (cow)	16:29238992-29442791	942	1420	5222	900	799	1514	9.23765	14.2947	54.1194	9.06875	8.15611	16.0057	25.8839	11.0768	1.22451	0.0110058	0.807513	UP
ENSBTAG00000017537	PTGIS	prostaglandin I2 (prostacyclin) synthase [Source:HGNC Symbol;Acc:HGNC:9603]	GO:0016020|GO:0003824|GO:0009987|GO:0005623|GO:0022414|GO:0032502|GO:0008152|GO:0005576|GO:0005488|GO:0050896|GO:0023052|GO:0000003|GO:0009058|GO:0044702|GO:0009605|GO:0031090|GO:0005515|GO:0005886|GO:0005789|GO:0050794|GO:0044238|GO:0051716|GO:0048856|GO:0050793|GO:0009653|GO:0044237|GO:0012505|GO:0006807|GO:0016491|GO:0019222|GO:0005622|GO:0042175|GO:0044767|GO:0016853|GO:0097159|GO:0005615|GO:…	membrane|catalytic activity|cellular process|cell|reproductive process|developmental process|metabolic process|extracellular region|binding|response to stimulus|signaling|reproduction|biosynthetic process|single organism reproductive process|response to external stimulus|organelle membrane|protein binding|plasma membrane|endoplasmic reticulum membrane|regulation of cellular process|primary metabo…	K01831	prostacyclin synthase[5.3.99.4]	bta01100|bta00590	Metabolic pathways - Bos taurus (cow)|Arachidonic acid metabolism - Bos taurus (cow)	13:78319020-78368752	461	345	3001	469	160	624	5.13966	3.94845	35.3593	5.37279	1.85685	7.49989	14.8158	4.90984	1.59339	0.0110147	0.807513	UP
ENSBTAG00000010661	DPYSL3	dihydropyrimidinase like 3 [Source:HGNC Symbol;Acc:HGNC:3015]	GO:0003824|GO:0009987|GO:0005623|GO:0032502|GO:0008152|GO:0005576|GO:0032991|GO:0005488|GO:0050896|GO:0040011|GO:0042995|GO:0005515|GO:0048870|GO:0050794|GO:0051716|GO:0048856|GO:0050793|GO:0031252|GO:0012505|GO:0043234|GO:0040013|GO:0005622|GO:0044297|GO:0044767|GO:0016787|GO:0005615|GO:0044089|GO:0016043|GO:0006950|GO:0043229|GO:0097367|GO:0043227|GO:0040012|GO:0016477|GO:0010033|GO:0005737|GO:…	catalytic activity|cellular process|cell|developmental process|metabolic process|extracellular region|macromolecular complex|binding|response to stimulus|locomotion|cell projection|protein binding|cell motility|regulation of cellular process|cellular response to stimulus|anatomical structure development|regulation of developmental process|cell leading edge|endomembrane system|protein complex|nega…	-	-	-	-	7:60588659-60703487	1633	5324	8376	2398	2137	2703	14.6153	48.9142	79.2252	22.0529	19.9091	26.0799	47.5849	22.6806	1.06904	0.0110884	0.808737	UP
ENSBTAG00000001728	IGSF10	immunoglobulin superfamily member 10 precursor [Source:RefSeq peptide;Acc:NP_001193714]	GO:0005488|GO:0005515	binding|protein binding	-	-	-	-	1:117532037-117544618	30	139	145	43	21	52	0.103556	0.492543	0.528965	0.152518	0.0754581	0.193506	0.375022	0.140494	1.41646	0.011449	0.813028	UP
ENSBTAG00000011500	CASQ2	calsequestrin 2 [Source:HGNC Symbol;Acc:HGNC:1513]	GO:0009987|GO:0005623|GO:0032502|GO:0032991|GO:0005488|GO:0050896|GO:0023052|GO:0005515|GO:0051051|GO:0050794|GO:0051716|GO:0048856|GO:0009653|GO:0051234|GO:0012505|GO:0043234|GO:0005622|GO:0044767|GO:0051641|GO:0016043|GO:0048646|GO:0043229|GO:0023057|GO:0043227|GO:0023051|GO:0051282|GO:0010033|GO:0071804|GO:0005737|GO:0048306|GO:0006996|GO:0030314|GO:0048468|GO:0043271|GO:0032410|GO:0051283|GO:…	cellular process|cell|developmental process|macromolecular complex|binding|response to stimulus|signaling|protein binding|negative regulation of transport|regulation of cellular process|cellular response to stimulus|anatomical structure development|anatomical structure morphogenesis|establishment of localization|endomembrane system|protein complex|intracellular|single-organism developmental proce…	-	-	-	-	3:27658862-27729416	1001	7047	13619	1398	3345	2064	9.32896	67.4184	134.137	13.3875	32.4504	20.737	70.2948	22.1917	1.6634	0.0113048	0.813028	UP
ENSBTAG00000011734	ANKRD1	ankyrin repeat domain 1 [Source:HGNC Symbol;Acc:HGNC:15819]	GO:0000988|GO:0009987|GO:0005623|GO:0032502|GO:0008152|GO:0032991|GO:0005488|GO:0050896|GO:0023052|GO:0009058|GO:0009605|GO:0005515|GO:0050794|GO:0044238|GO:0051050|GO:0051716|GO:0048856|GO:0009653|GO:0051234|GO:0044237|GO:0043234|GO:0006807|GO:0019222|GO:0009607|GO:0000989|GO:0005622|GO:0044767|GO:0051707|GO:0051641|GO:0097159|GO:0006950|GO:0009893|GO:0043229|GO:0043227|GO:0023051|GO:0071704|GO:…	transcription factor activity, protein binding|cellular process|cell|developmental process|metabolic process|macromolecular complex|binding|response to stimulus|signaling|biosynthetic process|response to external stimulus|protein binding|regulation of cellular process|primary metabolic process|positive regulation of transport|cellular response to stimulus|anatomical structure development|anatomic…	-	-	-	-	26:12571209-12580580	2129	5250	4612	1082	2574	2109	29.9039	75.6984	68.4615	15.6161	37.6345	31.935	58.0213	28.3952	1.03093	0.011438	0.813028	UP
ENSBTAG00000034393	-	-	-	-	-	-	-	-	27:15259440-15300915	47	64	57	16	28	24	0.441202	0.616728	0.565483	0.154332	0.273599	0.242874	0.541138	0.223602	1.27506	0.0114643	0.813028	UP
ENSBTAG00000026768	TH	tyrosine hydroxylase [Source:HGNC Symbol;Acc:HGNC:11782]	GO:0016020|GO:0003824|GO:0009987|GO:0005623|GO:0022414|GO:0032502|GO:0008152|GO:0007610|GO:0005488|GO:0050896|GO:0023052|GO:0000003|GO:0009058|GO:0042995|GO:0031090|GO:0005515|GO:0005886|GO:0044238|GO:0007626|GO:0048856|GO:0009653|GO:0044237|GO:0012505|GO:0006807|GO:0016491|GO:0005622|GO:0019953|GO:0044297|GO:0044708|GO:0044767|GO:0006950|GO:0043229|GO:0007631|GO:0071944|GO:0043227|GO:0071704|GO:…	membrane|catalytic activity|cellular process|cell|reproductive process|developmental process|metabolic process|behavior|binding|response to stimulus|signaling|reproduction|biosynthetic process|cell projection|organelle membrane|protein binding|plasma membrane|primary metabolic process|locomotory behavior|anatomical structure development|anatomical structure morphogenesis|cellular metabolic proces…	K00501	tyrosine 3-monooxygenase[1.14.16.2]	bta01100|bta05034|bta05012|bta04728|bta04917|bta05031|bta05030|bta00350	Metabolic pathways - Bos taurus (cow)|Alcoholism - Bos taurus (cow)|Parkinson's disease - Bos taurus (cow)|Dopaminergic synapse - Bos taurus (cow)|Prolactin signaling pathway - Bos taurus (cow)|Amphetamine addiction - Bos taurus (cow)|Cocaine addiction - Bos taurus (cow)|Tyrosine metabolism - Bos taurus (cow)	29:50027265-50034123	7	11	28	4	5	1	0.100917	0.162787	0.426606	0.0592541	0.0750292	0.0155479	0.230103	0.0499437	2.20391	0.0115687	0.817098	UP
ENSBTAG00000008763	PRR32	proline rich 32 [Source:HGNC Symbol;Acc:HGNC:34498]	-	-	-	-	-	-	X:10981501-10983415	300	966	871	193	409	393	6.49504	21.469	19.9289	4.2935	9.21741	9.17255	15.9643	7.56116	1.07817	0.0116941	0.821543	UP
ENSBTAG00000040496	KCNB2	potassium voltage-gated channel subfamily B member 2 [Source:HGNC Symbol;Acc:HGNC:6232]	GO:0016020|GO:0009987|GO:0005623|GO:0032991|GO:0005488|GO:0005215|GO:0005515|GO:0005886|GO:0050794|GO:0051234|GO:0043234|GO:0022857|GO:0031224|GO:0016043|GO:0071944|GO:0071804|GO:0055085|GO:0031226|GO:1902495|GO:0098797|GO:0016021|GO:0022607|GO:0005887|GO:0006810|GO:0022891|GO:0008076|GO:0043269|GO:0006811|GO:0034220|GO:0034702|GO:0006461|GO:0034765|GO:0015267|GO:0015075|GO:0071805|GO:0034703|GO:…	membrane|cellular process|cell|macromolecular complex|binding|transporter activity|protein binding|plasma membrane|regulation of cellular process|establishment of localization|protein complex|transmembrane transporter activity|intrinsic component of membrane|cellular component organization|cell periphery|cellular potassium ion transport|transmembrane transport|intrinsic component of plasma membra…	-	-	-	-	14:38021172-38454345	7	61	17	10	3	6	0.0629258	0.562899	0.161496	0.092368	0.0280734	0.058147	0.26244	0.0595294	2.14031	0.0117262	0.821543	UP
ENSBTAG00000010392	ESRRG	estrogen related receptor gamma [Source:HGNC Symbol;Acc:HGNC:3474]	GO:0009987|GO:0005623|GO:0008152|GO:0001071|GO:0005488|GO:0004871|GO:0050896|GO:0023052|GO:0009058|GO:0005515|GO:0050794|GO:0044238|GO:0051716|GO:0038023|GO:0003700|GO:0044237|GO:0004872|GO:0006807|GO:0019222|GO:0005622|GO:0004879|GO:0097159|GO:0009893|GO:0043229|GO:0043227|GO:0071704|GO:0008289|GO:0005496|GO:0010033|GO:0003707|GO:0003676|GO:0000981|GO:1901360|GO:0006725|GO:0006139|GO:0046483|GO:…	cellular process|cell|metabolic process|nucleic acid binding transcription factor activity|binding|signal transducer activity|response to stimulus|signaling|biosynthetic process|protein binding|regulation of cellular process|primary metabolic process|cellular response to stimulus|signaling receptor activity|transcription factor activity, sequence-specific DNA binding|cellular metabolic process|re…	-	-	-	-	16:20595768-20789340	72	352	627	184	102	130	1.29161	6.48215	11.887	3.39166	1.9047	2.51409	6.5536	2.60348	1.33184	0.0123177	0.838958	UP
ENSBTAG00000010564	ELOVL6	ELOVL fatty acid elongase 6 [Source:HGNC Symbol;Acc:HGNC:15829]	GO:0016020|GO:0003824|GO:0009987|GO:0005623|GO:0008152|GO:0005488|GO:0009058|GO:0031090|GO:0005515|GO:0005789|GO:0044238|GO:0044237|GO:0012505|GO:0005622|GO:0042175|GO:0016740|GO:0031224|GO:0043229|GO:0043227|GO:0071704|GO:0005737|GO:0016746|GO:0006082|GO:0031301|GO:0044255|GO:0031227|GO:0005783|GO:0098588|GO:0016021|GO:0030176|GO:0043231|GO:0006629|GO:0044249|GO:0016747|GO:0008610|GO:0006631|GO:…	membrane|catalytic activity|cellular process|cell|metabolic process|binding|biosynthetic process|organelle membrane|protein binding|endoplasmic reticulum membrane|primary metabolic process|cellular metabolic process|endomembrane system|intracellular|nuclear outer membrane-endoplasmic reticulum membrane network|transferase activity|intrinsic component of membrane|intracellular organelle|membrane-b…	K10203	elongation of very long chain fatty acids protein 6[2.3.1.199]	bta01212|bta00062|bta01040	Fatty acid metabolism - Bos taurus (cow)|Fatty acid elongation - Bos taurus (cow)|Biosynthesis of unsaturated fatty acids - Bos taurus (cow)	6:16376642-16510240	29	225	103	34	24	64	0.253821	2.02158	0.952738	0.305781	0.218657	0.603883	1.07604	0.376107	1.51652	0.0121896	0.838958	UP
ENSBTAG00000014064	FGFR2	fibroblast growth factor receptor 2 [Source:HGNC Symbol;Acc:HGNC:3689]	GO:0016020|GO:0003824|GO:0009987|GO:0031012|GO:0005623|GO:0032502|GO:0008152|GO:0005488|GO:0004871|GO:0050896|GO:0023052|GO:0005515|GO:0005886|GO:0050794|GO:0044238|GO:0051716|GO:0048856|GO:0009986|GO:0009653|GO:0008283|GO:0038023|GO:0044237|GO:0004872|GO:0019222|GO:0005622|GO:0044767|GO:0016740|GO:0097159|GO:0031224|GO:0009893|GO:0043229|GO:0097367|GO:0071944|GO:0043227|GO:0023051|GO:0071704|GO:…	membrane|catalytic activity|cellular process|extracellular matrix|cell|developmental process|metabolic process|binding|signal transducer activity|response to stimulus|signaling|protein binding|plasma membrane|regulation of cellular process|primary metabolic process|cellular response to stimulus|anatomical structure development|cell surface|anatomical structure morphogenesis|cell proliferation|sig…	K05093	fibroblast growth factor receptor 2[2.7.10.1]	bta05200|bta04151|bta04144|bta04010|bta04014|bta04015|bta04810|bta04550|bta05215|bta01521|bta05230	Pathways in cancer - Bos taurus (cow)|PI3K-Akt signaling pathway - Bos taurus (cow)|Endocytosis - Bos taurus (cow)|MAPK signaling pathway - Bos taurus (cow)|Ras signaling pathway - Bos taurus (cow)|Rap1 signaling pathway - Bos taurus (cow)|Regulation of actin cytoskeleton - Bos taurus (cow)|Signaling pathways regulating pluripotency of stem cells - Bos taurus (cow)|Prostate cancer - Bos taurus (c…	26:41823653-41926635	9	27	11	2	0	8	0.0551981	0.169993	0.0712985	0.0126044	0	0.0528954	0.0988298	0.0218333	2.17842	0.01221	0.838958	UP
ENSBTAG00000038490	CLEC4A	C-type lectin domain family 4 member A [Source:HGNC Symbol;Acc:HGNC:13257]	-	-	-	-	-	-	5:102076231-102089108	3	0	12	0	0	0	0.0442866	0	0.187211	0	0	0	0.0771658	0	Inf	0.012361	0.838958	UP
ENSBTAG00000002574	MYOZ2	myozenin 2 [Source:HGNC Symbol;Acc:HGNC:1330]	GO:0005623|GO:0005488|GO:0005515|GO:0005622|GO:0043229|GO:0005737|GO:0031674|GO:0008092|GO:0030017|GO:0030018|GO:0043292|GO:0031433|GO:0005856|GO:0003779|GO:0015629|GO:0030016	cell|binding|protein binding|intracellular|intracellular organelle|cytoplasm|I band|cytoskeletal protein binding|sarcomere|Z disc|contractile fiber|telethonin binding|cytoskeleton|actin binding|actin cytoskeleton|myofibril	-	-	-	-	6:7251253-7289661	5349	17190	24689	9774	5266	8074	117.988	389.237	575.535	221.529	120.912	191.995	360.92	178.145	1.01863	0.0128673	0.846851	UP
ENSBTAG00000004443	-	Uncharacterized protein [Source:UniProtKB/TrEMBL;Acc:G5E566]	-	-	-	-	-	-	15:46852254-46853210	8	25	169	17	14	11	0.205608	0.659549	4.59007	0.448926	0.374531	0.30476	1.81841	0.376072	2.27359	0.0126877	0.846851	UP
ENSBTAG00000027051	PTAFR	platelet activating factor receptor [Source:HGNC Symbol;Acc:HGNC:9582]	GO:0016020|GO:0009987|GO:0005623|GO:0022414|GO:0008152|GO:0005488|GO:0004871|GO:0050896|GO:0023052|GO:0000003|GO:0040011|GO:0009058|GO:0009605|GO:0005886|GO:0050794|GO:0051716|GO:0038023|GO:0044237|GO:0004872|GO:0009607|GO:0005622|GO:0051707|GO:0031224|GO:0006950|GO:0043229|GO:0097367|GO:0071944|GO:0043227|GO:0071704|GO:0008289|GO:0010033|GO:0019637|GO:0007565|GO:0005543|GO:0009617|GO:0006935|GO:…	membrane|cellular process|cell|reproductive process|metabolic process|binding|signal transducer activity|response to stimulus|signaling|reproduction|locomotion|biosynthetic process|response to external stimulus|plasma membrane|regulation of cellular process|cellular response to stimulus|signaling receptor activity|cellular metabolic process|receptor activity|response to biotic stimulus|intracellu…	K04279	platelet-activating factor receptor[-]	bta04080|bta04020|bta05150	Neuroactive ligand-receptor interaction - Bos taurus (cow)|Calcium signaling pathway - Bos taurus (cow)|Staphylococcus aureus infection - Bos taurus (cow)	2:125784497-125811602	26	24	138	12	10	30	0.187194	0.177382	1.05003	0.0887771	0.0749478	0.232852	0.471537	0.132192	1.83473	0.012578	0.846851	UP
ENSBTAG00000001086	FHL2	four and a half LIM domains 2 [Source:HGNC Symbol;Acc:HGNC:3703]	GO:0009987|GO:0005623|GO:0032502|GO:0008152|GO:0005488|GO:0050896|GO:0030054|GO:0009058|GO:0005515|GO:0050794|GO:0044238|GO:0048856|GO:0009653|GO:0044237|GO:0006807|GO:0019222|GO:0005622|GO:0044767|GO:0030055|GO:0048646|GO:0043229|GO:0043227|GO:0071704|GO:0009887|GO:0060548|GO:0048513|GO:0010033|GO:0005737|GO:0003205|GO:0048468|GO:1901360|GO:0006725|GO:0010941|GO:0005912|GO:0006139|GO:0042802|GO:…	cellular process|cell|developmental process|metabolic process|binding|response to stimulus|cell junction|biosynthetic process|protein binding|regulation of cellular process|primary metabolic process|anatomical structure development|anatomical structure morphogenesis|cellular metabolic process|nitrogen compound metabolic process|regulation of metabolic process|intracellular|single-organism develop…	K14380	four and a half LIM domains protein 2[-]	bta04380	Osteoclast differentiation - Bos taurus (cow)	11:9253234-9300671	48	127	385	63	77	58	0.94066	2.5549	7.97371	1.26861	1.57076	1.22536	3.82309	1.35491	1.49655	0.0134604	0.861568	UP
ENSBTAG00000006490	HLA-DOA	major histocompatibility complex, class II, DO alpha [Source:HGNC Symbol;Acc:HGNC:4936]	GO:0016020|GO:0002376|GO:0009987|GO:0005623|GO:0032502|GO:0032991|GO:0005488|GO:0050896|GO:0003823|GO:0006955|GO:0005515|GO:0005886|GO:0050794|GO:0048856|GO:0050793|GO:0044877|GO:0043234|GO:0002520|GO:0044767|GO:0002682|GO:0007155|GO:0031224|GO:0002683|GO:0071944|GO:0019882|GO:0048513|GO:0048002|GO:0050865|GO:0019884|GO:0048869|GO:0001775|GO:0045595|GO:0046649|GO:1903706|GO:0002504|GO:0032403|GO:…	membrane|immune system process|cellular process|cell|developmental process|macromolecular complex|binding|response to stimulus|antigen binding|immune response|protein binding|plasma membrane|regulation of cellular process|anatomical structure development|regulation of developmental process|macromolecular complex binding|protein complex|immune system development|single-organism developmental proce…	K06752	major histocompatibility complex, class II[-]	bta05166|bta05168|bta05152|bta05164|bta05322|bta04145|bta04514|bta05145|bta05323|bta05140|bta04612|bta05321|bta05416|bta05150|bta05320|bta04672|bta04940|bta05330|bta05332|bta05310	HTLV-I infection - Bos taurus (cow)|Herpes simplex infection - Bos taurus (cow)|Tuberculosis - Bos taurus (cow)|Influenza A - Bos taurus (cow)|Systemic lupus erythematosus - Bos taurus (cow)|Phagosome - Bos taurus (cow)|Cell adhesion molecules (CAMs) - Bos taurus (cow)|Toxoplasmosis - Bos taurus (cow)|Rheumatoid arthritis - Bos taurus (cow)|Leishmaniasis - Bos taurus (cow)|Antigen processing and …	23:7218687-7220390	4	0	34	0	2	0	0.0971209	0	0.872395	0	0.0505559	0	0.323172	0.016852	4.26131	0.0133971	0.861568	UP
ENSBTAG00000014470	ALDH1L1	aldehyde dehydrogenase 1 family member L1 [Source:HGNC Symbol;Acc:HGNC:3978]	GO:0003824|GO:0009987|GO:0005623|GO:0008152|GO:0005576|GO:0005488|GO:0009058|GO:0005515|GO:0032259|GO:0044238|GO:0009056|GO:0044237|GO:0006807|GO:0016491|GO:0005622|GO:0016740|GO:0043229|GO:0043227|GO:1903561|GO:0071704|GO:0005737|GO:0055114|GO:1901360|GO:0006725|GO:0051186|GO:0006082|GO:0006520|GO:0046483|GO:0006730|GO:0070062|GO:0031982|GO:0016903|GO:0043231|GO:0008168|GO:0016742|GO:0019439|GO:…	catalytic activity|cellular process|cell|metabolic process|extracellular region|binding|biosynthetic process|protein binding|methylation|primary metabolic process|catabolic process|cellular metabolic process|nitrogen compound metabolic process|oxidoreductase activity|intracellular|transferase activity|intracellular organelle|membrane-bounded organelle|extracellular vesicle|organic substance metab…	K00289	formyltetrahydrofolate dehydrogenase[1.5.1.6]	bta00670	One carbon pool by folate - Bos taurus (cow)	22:61221251-61248521	0	13	2	0	0	0	0	0.100006	0.0158357	0	0	0	0.038614	0	Inf	0.0134876	0.861568	UP
ENSBTAG00000047789	Metazoa_SRP	Metazoan signal recognition particle RNA [Source:RFAM;Acc:RF00017]	-	-	-	-	-	-	23:29878490-29878784	100	57	323	54	57	73	8.33716	4.87831	28.4592	4.62595	4.9467	6.56108	13.8916	5.37791	1.36909	0.0134515	0.861568	UP
ENSBTAG00000002030	SPP2	secreted phosphoprotein 2 [Source:HGNC Symbol;Acc:HGNC:11256]	GO:0005576|GO:0050896|GO:0006950|GO:0043227|GO:1903561|GO:0030234|GO:0048771|GO:0006952|GO:0070062|GO:0031982|GO:0004857|GO:0046849|GO:0030414|GO:0004866|GO:0004869	extracellular region|response to stimulus|response to stress|membrane-bounded organelle|extracellular vesicle|enzyme regulator activity|tissue remodeling|defense response|extracellular exosome|vesicle|enzyme inhibitor activity|bone remodeling|peptidase inhibitor activity|endopeptidase inhibitor activity|cysteine-type endopeptidase inhibitor activity	-	-	-	-	3:114309328-114336917	55	39	73	22	15	34	1.70795	1.24323	2.39575	0.701997	0.484875	1.13825	1.78231	0.775039	1.20141	0.0135636	0.863253	UP
ENSBTAG00000005169	RGS7BP	regulator of G-protein signaling 7 binding protein [Source:HGNC Symbol;Acc:HGNC:23271]	GO:0016020|GO:0009987|GO:0005623|GO:0005488|GO:0050896|GO:0023052|GO:0005515|GO:0005886|GO:0050794|GO:0051716|GO:0005622|GO:0043229|GO:0023057|GO:0071944|GO:0043227|GO:0023051|GO:0005737|GO:0010646|GO:0009966|GO:0007165|GO:0009968|GO:0043231|GO:0007154|GO:0005634|GO:0007186	membrane|cellular process|cell|binding|response to stimulus|signaling|protein binding|plasma membrane|regulation of cellular process|cellular response to stimulus|intracellular|intracellular organelle|negative regulation of signaling|cell periphery|membrane-bounded organelle|regulation of signaling|cytoplasm|regulation of cell communication|regulation of signal transduction|signal transduction|ne…	-	-	-	-	20:14836402-14941022	29	75	39	15	10	28	0.328529	0.872198	0.466926	0.17461	0.117928	0.341963	0.555884	0.2115	1.39413	0.0143181	0.890368	UP
ENSBTAG00000010758	SMIM5	small integral membrane protein 5 [Source:HGNC Symbol;Acc:HGNC:40030]	GO:0016020|GO:0031224|GO:0016021	membrane|intrinsic component of membrane|integral component of membrane	-	-	-	-	19:56566599-56573547	7	0	20	1	1	0	0.14919	0	0.450469	0.0218994	0.0221798	0	0.199886	0.0146931	3.76597	0.0143484	0.890368	UP
ENSBTAG00000037951	KLHL6	kelch like family member 6 [Source:HGNC Symbol;Acc:HGNC:18653]	GO:0002376|GO:0009987|GO:0032502|GO:0005488|GO:0050896|GO:0023052|GO:0006955|GO:0005515|GO:0050794|GO:0051716|GO:0048856|GO:0009653|GO:0002682|GO:0048646|GO:0002684|GO:0002467|GO:0002757|GO:0050778|GO:0007165|GO:0007154|GO:0050776|GO:0002250|GO:0002764|GO:0007166|GO:0002460|GO:0050851|GO:0002768|GO:0050853	immune system process|cellular process|developmental process|binding|response to stimulus|signaling|immune response|protein binding|regulation of cellular process|cellular response to stimulus|anatomical structure development|anatomical structure morphogenesis|regulation of immune system process|anatomical structure formation involved in morphogenesis|positive regulation of immune system process|…	-	-	-	-	1:84158816-84211374	17	87	167	35	22	31	0.224068	1.17712	2.3262	0.474017	0.30184	0.440486	1.24246	0.405448	1.61562	0.0143416	0.890368	UP
ENSBTAG00000011421	CD37	CD37 molecule [Source:HGNC Symbol;Acc:HGNC:1666]	GO:0016020|GO:0005623|GO:0005576|GO:0005488|GO:0005515|GO:0005886|GO:0031224|GO:0071944|GO:0043227|GO:1903561|GO:0016021|GO:0070062|GO:0031982|GO:0001772	membrane|cell|extracellular region|binding|protein binding|plasma membrane|intrinsic component of membrane|cell periphery|membrane-bounded organelle|extracellular vesicle|integral component of membrane|extracellular exosome|vesicle|immunological synapse	K06475	CD37 antigen[-]	bta04640	Hematopoietic cell lineage - Bos taurus (cow)	18:56276469-56281563	12	7	56	8	4	5	0.23516	0.140817	1.15982	0.161096	0.081597	0.10563	0.511934	0.116107	2.1405	0.0145069	0.896999	UP
ENSBTAG00000040490	-	Coiled-coil domain-containing protein 3; Uncharacterized protein [Source:UniProtKB/TrEMBL;Acc:D3JEN6]	-	-	-	-	-	-	13:11543628-11636251	204	353	150	92	43	195	1.93047	3.42911	1.50013	0.894569	0.423567	1.98932	2.28657	1.10249	1.05242	0.0146233	0.897807	UP
ENSBTAG00000002849	IRF6	interferon regulatory factor 6 [Source:HGNC Symbol;Acc:HGNC:6121]	GO:0009987|GO:0005623|GO:0032502|GO:0008152|GO:0001071|GO:0005576|GO:0005488|GO:0009058|GO:0005515|GO:0050794|GO:0044238|GO:0048856|GO:0008283|GO:0003700|GO:0044237|GO:0006807|GO:0019222|GO:0005622|GO:0044767|GO:0097159|GO:0009893|GO:0043229|GO:0043227|GO:1903561|GO:0071704|GO:0048513|GO:0005737|GO:0003676|GO:0048468|GO:1901360|GO:0006725|GO:0006139|GO:0048869|GO:0046483|GO:0042127|GO:0070062|GO:…	cellular process|cell|developmental process|metabolic process|nucleic acid binding transcription factor activity|extracellular region|binding|biosynthetic process|protein binding|regulation of cellular process|primary metabolic process|anatomical structure development|cell proliferation|transcription factor activity, sequence-specific DNA binding|cellular metabolic process|nitrogen compound metab…	-	-	-	-	16:75401221-75417466	23	37	82	22	12	17	0.215659	0.35614	0.812568	0.211964	0.117123	0.171844	0.461456	0.166977	1.46655	0.0148223	0.898311	UP
ENSBTAG00000015821	AMPD3	adenosine monophosphate deaminase 3 [Source:HGNC Symbol;Acc:HGNC:470]	GO:0003824|GO:0002376|GO:0009987|GO:0008152|GO:0009058|GO:0002262|GO:0019239|GO:0044238|GO:0044237|GO:0006807|GO:0016787|GO:0071704|GO:0019637|GO:1901360|GO:0006725|GO:0006139|GO:0048871|GO:0034101|GO:0046483|GO:0042592|GO:0016810|GO:0044249|GO:0003876|GO:0006796|GO:0097009|GO:0048872|GO:0009116|GO:1901137|GO:0016814|GO:0009117|GO:0046390|GO:0042278|GO:0009132|GO:0009124|GO:0009165|GO:0006163|GO:…	catalytic activity|immune system process|cellular process|metabolic process|biosynthetic process|myeloid cell homeostasis|deaminase activity|primary metabolic process|cellular metabolic process|nitrogen compound metabolic process|hydrolase activity|organic substance metabolic process|organophosphate metabolic process|organic cyclic compound metabolic process|cellular aromatic compound metabolic p…	-	-	-	-	15:42759305-42796464	715	1574	3235	793	984	903	6.7531	15.2608	32.2906	7.696	9.67426	9.19439	18.1015	8.85488	1.03157	0.0148119	0.898311	UP
ENSBTAG00000017743	XIRP2	xin actin binding repeat containing 2 [Source:HGNC Symbol;Acc:HGNC:14303]	GO:0009987|GO:0005623|GO:0032502|GO:0005488|GO:0030054|GO:0005515|GO:0048856|GO:0009653|GO:0005622|GO:0044767|GO:0016043|GO:0043229|GO:0009887|GO:0048513|GO:0005737|GO:0003205|GO:0006996|GO:0061061|GO:0031674|GO:0007507|GO:0008092|GO:0030029|GO:0048729|GO:0007275|GO:0003279|GO:0030017|GO:0043169|GO:0009888|GO:0030018|GO:0003281|GO:0003007|GO:0007517|GO:0043292|GO:0048738|GO:0048644|GO:0045216|GO:…	cellular process|cell|developmental process|binding|cell junction|protein binding|anatomical structure development|anatomical structure morphogenesis|intracellular|single-organism developmental process|cellular component organization|intracellular organelle|organ morphogenesis|animal organ development|cytoplasm|cardiac chamber development|organelle organization|muscle structure development|I band…	-	-	-	-	2:29080500-29131828	147265	172489	580464	124573	100863	203494	320.07	384.842	1333.29	278.204	228.193	476.798	679.402	327.732	1.05175	0.01489	0.898311	UP
ENSBTAG00000021033	SGK2	SGK2, serine/threonine kinase 2 [Source:HGNC Symbol;Acc:HGNC:13900]	GO:0003824|GO:0009987|GO:0005623|GO:0008152|GO:0005488|GO:0050896|GO:0040007|GO:0023052|GO:0050794|GO:0044238|GO:0051050|GO:0051716|GO:0040008|GO:0008283|GO:0016247|GO:0051234|GO:0044237|GO:0016049|GO:0005622|GO:0016740|GO:0097159|GO:0016043|GO:0097367|GO:0071704|GO:0036094|GO:0000166|GO:0051128|GO:0010941|GO:0005246|GO:0001558|GO:0017081|GO:0019538|GO:0001882|GO:0008219|GO:0042127|GO:0016772|GO:…	catalytic activity|cellular process|cell|metabolic process|binding|response to stimulus|growth|signaling|regulation of cellular process|primary metabolic process|positive regulation of transport|cellular response to stimulus|regulation of growth|cell proliferation|channel regulator activity|establishment of localization|cellular metabolic process|cell growth|intracellular|transferase activity|org…	K13303	serum/glucocorticoid-regulated kinase 2[2.7.11.1]	bta04151|bta04068	PI3K-Akt signaling pathway - Bos taurus (cow)|FoxO signaling pathway - Bos taurus (cow)	13:72864074-72883520	0	4	8	0	0	0	0	0.0584767	0.12041	0	0	0	0.0596289	0	Inf	0.0147066	0.898311	UP
ENSBTAG00000017718	CCL22	C-C motif chemokine ligand 22 [Source:HGNC Symbol;Acc:HGNC:10621]	GO:0002376|GO:0009987|GO:0008152|GO:0005576|GO:0005488|GO:0050896|GO:0023052|GO:0040011|GO:0009605|GO:0006955|GO:0005515|GO:0048870|GO:0050794|GO:0044238|GO:0051716|GO:0044237|GO:0019222|GO:0005615|GO:0006950|GO:0009893|GO:0023051|GO:0071704|GO:0050900|GO:0043085|GO:0016477|GO:0010033|GO:0006928|GO:0072676|GO:0045087|GO:0006935|GO:0023014|GO:0010646|GO:0005102|GO:0019538|GO:0050790|GO:0006952|GO:…	immune system process|cellular process|metabolic process|extracellular region|binding|response to stimulus|signaling|locomotion|response to external stimulus|immune response|protein binding|cell motility|regulation of cellular process|primary metabolic process|cellular response to stimulus|cellular metabolic process|regulation of metabolic process|extracellular space|response to stress|positive r…	K05514	C-C motif chemokine, other[-]	bta04062	Chemokine signaling pathway - Bos taurus (cow)	18:25446367-25454407	0	1	41	1	1	0	0	0.0125325	0.528868	0.0125419	0.0127025	0	0.180467	0.00841479	4.42266	0.014963	0.899594	UP
ENSBTAG00000004580	MS4A1	B-lymphocyte antigen CD20 [Source:RefSeq peptide;Acc:NP_001071322]	GO:0016020|GO:0005623|GO:0005576|GO:0005488|GO:0003823|GO:0005515|GO:0005886|GO:0009986|GO:0044877|GO:0005615|GO:0031224|GO:0071944|GO:0043227|GO:1903561|GO:0031226|GO:0009897|GO:0032403|GO:0016021|GO:0070062|GO:0031982|GO:0005887|GO:0023026	membrane|cell|extracellular region|binding|antigen binding|protein binding|plasma membrane|cell surface|macromolecular complex binding|extracellular space|intrinsic component of membrane|cell periphery|membrane-bounded organelle|extracellular vesicle|intrinsic component of plasma membrane|external side of plasma membrane|protein complex binding|integral component of membrane|extracellular exosome…	K06466	membrane-spanning 4-domains, subfamily A, member 1[-]	bta04640	Hematopoietic cell lineage - Bos taurus (cow)	15:84615940-84630983	9	0	4	0	0	0	0.202326	0	0.0950402	0	0	0	0.099122	0	Inf	0.0152897	0.900539	UP
ENSBTAG00000005337	RAB3B	RAB3B, member RAS oncogene family [Source:HGNC Symbol;Acc:HGNC:9778]	GO:0016020|GO:0003824|GO:0045202|GO:0002376|GO:0009987|GO:0005623|GO:0008152|GO:0005576|GO:0005488|GO:0050896|GO:0023052|GO:0007269|GO:0031090|GO:0005515|GO:0005886|GO:0050794|GO:0032259|GO:0016079|GO:0044238|GO:0051050|GO:0051716|GO:0051234|GO:0044237|GO:0012505|GO:0005622|GO:0051583|GO:0051641|GO:0016787|GO:0097159|GO:0016043|GO:0043229|GO:0097367|GO:0008021|GO:0071944|GO:0043227|GO:0023051|GO:…	membrane|catalytic activity|synapse|immune system process|cellular process|cell|metabolic process|extracellular region|binding|response to stimulus|signaling|neurotransmitter secretion|organelle membrane|protein binding|plasma membrane|regulation of cellular process|methylation|synaptic vesicle exocytosis|primary metabolic process|positive regulation of transport|cellular response to stimulus|est…	K06108	Ras-related protein Rab-3B[-]	bta04530	Tight junction - Bos taurus (cow)	3:94917406-94985342	2	48	6	0	4	2	0.0432537	1.06585	0.137156	0	0.0900653	0.0466317	0.41542	0.0455657	3.18855	0.0152832	0.900539	UP
ENSBTAG00000010645	BoLA DR-ALPHA	BoLA-DR-alpha; Major histocompatibility complex, class II, DR alpha; Uncharacterized protein [Source:UniProtKB/TrEMBL;Acc:Q30309]	GO:0016020|GO:0002376|GO:0009987|GO:0005623|GO:0005576|GO:0032991|GO:0005488|GO:0050896|GO:0003823|GO:0031090|GO:0006955|GO:0005515|GO:0005886|GO:0009986|GO:0044877|GO:0012505|GO:0043234|GO:0005622|GO:0033218|GO:0031224|GO:0016043|GO:0043229|GO:0071944|GO:0043227|GO:1903561|GO:0019882|GO:0005737|GO:0048002|GO:0042605|GO:0050877|GO:0002504|GO:0032403|GO:0005774|GO:0098588|GO:0098797|GO:0016021|GO:…	membrane|immune system process|cellular process|cell|extracellular region|macromolecular complex|binding|response to stimulus|antigen binding|organelle membrane|immune response|protein binding|plasma membrane|cell surface|macromolecular complex binding|endomembrane system|protein complex|intracellular|amide binding|intrinsic component of membrane|cellular component organization|intracellular orga…	K06752	major histocompatibility complex, class II[-]	bta05166|bta05168|bta05152|bta05164|bta05322|bta04145|bta04514|bta05145|bta05323|bta05140|bta04612|bta05321|bta05416|bta05150|bta05320|bta04672|bta04940|bta05330|bta05332|bta05310	HTLV-I infection - Bos taurus (cow)|Herpes simplex infection - Bos taurus (cow)|Tuberculosis - Bos taurus (cow)|Influenza A - Bos taurus (cow)|Systemic lupus erythematosus - Bos taurus (cow)|Phagosome - Bos taurus (cow)|Cell adhesion molecules (CAMs) - Bos taurus (cow)|Toxoplasmosis - Bos taurus (cow)|Rheumatoid arthritis - Bos taurus (cow)|Leishmaniasis - Bos taurus (cow)|Antigen processing and …	23:25587526-25592227	648	724	2902	727	610	651	12.5787	14.427	59.5339	14.5007	12.3259	13.6233	28.8465	13.4833	1.09723	0.015217	0.900539	UP
ENSBTAG00000011590	GLIPR1	GLI pathogenesis related 1 [Source:HGNC Symbol;Acc:HGNC:17001]	GO:0016020|GO:0005576	membrane|extracellular region	-	-	-	-	5:4974615-5021025	19	9	52	10	5	7	0.500847	0.243549	1.44867	0.270867	0.137192	0.198913	0.731021	0.202324	1.85325	0.015288	0.900539	UP
ENSBTAG00000015106	DSP	desmoplakin [Source:HGNC Symbol;Acc:HGNC:3052]	GO:0016020|GO:0009987|GO:0005623|GO:0032502|GO:0008152|GO:0005576|GO:0005488|GO:0023052|GO:0030054|GO:0005198|GO:0005515|GO:0005886|GO:0050794|GO:0060090|GO:0044238|GO:0048856|GO:0005911|GO:0009653|GO:0044237|GO:0005622|GO:0044767|GO:0007155|GO:0097159|GO:0016043|GO:0043229|GO:0071944|GO:0043227|GO:1903561|GO:0071704|GO:0009887|GO:0048513|GO:0006928|GO:0003205|GO:0003676|GO:0006996|GO:0019899|GO:…	membrane|cellular process|cell|developmental process|metabolic process|extracellular region|binding|signaling|cell junction|structural molecule activity|protein binding|plasma membrane|regulation of cellular process|binding, bridging|primary metabolic process|anatomical structure development|cell-cell junction|anatomical structure morphogenesis|cellular metabolic process|intracellular|single-orga…	K10381	desmoplakin[-]	bta05412	Arrhythmogenic right ventricular cardiomyopathy (ARVC) - Bos taurus (cow)	23:47670503-47714288	30	1418	178	76	201	71	0.0786106	3.81425	0.492929	0.204628	0.54825	0.200564	1.46193	0.317814	2.20162	0.0152501	0.900539	UP
ENSBTAG00000017500	KCNK12	potassium two pore domain channel subfamily K member 12 [Source:HGNC Symbol;Acc:HGNC:6274]	GO:0016020|GO:0009987|GO:0005623|GO:0005215|GO:0005886|GO:0051234|GO:0022857|GO:0031224|GO:0071944|GO:0071804|GO:0055085|GO:0031226|GO:0016021|GO:0042391|GO:0005887|GO:0006810|GO:0022891|GO:0006811|GO:0034220|GO:0015267|GO:0015075|GO:0030322|GO:0071805|GO:0008324|GO:0006812|GO:0005216|GO:0098655|GO:0005261|GO:0022840|GO:0030001|GO:0015672|GO:0022841|GO:0006813|GO:0005267|GO:0046873|GO:0015079	membrane|cellular process|cell|transporter activity|plasma membrane|establishment of localization|transmembrane transporter activity|intrinsic component of membrane|cell periphery|cellular potassium ion transport|transmembrane transport|intrinsic component of plasma membrane|integral component of membrane|regulation of membrane potential|integral component of plasma membrane|transport|substrate-s…	-	-	-	-	11:29759820-29808312	5	14	36	5	1	6	0.0950974	0.273357	0.723672	0.0977257	0.0197955	0.12304	0.364042	0.0801869	2.18267	0.0150818	0.900539	UP
ENSBTAG00000013160	GFRA4	GDNF family receptor alpha 4 [Source:HGNC Symbol;Acc:HGNC:13821]	GO:0005576|GO:0004872|GO:0043227|GO:1903561|GO:0030278|GO:0030279|GO:0001503|GO:0070062|GO:0031982	extracellular region|receptor activity|membrane-bounded organelle|extracellular vesicle|regulation of ossification|negative regulation of ossification|ossification|extracellular exosome|vesicle	-	-	-	-	13:51984740-51988983	9	8	8	1	0	4	0.173876	0.158663	0.163353	0.0198522	0	0.0833227	0.165297	0.0343916	2.26493	0.0153593	0.901578	UP
ENSBTAG00000001558	PATL2	PAT1 homolog 2 [Source:HGNC Symbol;Acc:HGNC:33630]	GO:0009987|GO:0005623|GO:0032991|GO:0005488|GO:0005515|GO:0050794|GO:0005622|GO:0016043|GO:0043229|GO:0043227|GO:0005737|GO:0051128|GO:0006996|GO:0022607|GO:0043231|GO:0030529|GO:1902115|GO:0005634|GO:0033043|GO:0010603|GO:0036464|GO:0070925|GO:0022618|GO:0035770|GO:0033962|GO:0034622|GO:0000932|GO:0010607	cellular process|cell|macromolecular complex|binding|protein binding|regulation of cellular process|intracellular|cellular component organization|intracellular organelle|membrane-bounded organelle|cytoplasm|regulation of cellular component organization|organelle organization|cellular component assembly|intracellular membrane-bounded organelle|intracellular ribonucleoprotein complex|regulation of …	-	-	-	-	10:104090288-104098734	0	0	41	1	0	0	0	0	0.452321	0.0107266	0	0	0.150774	0.00357553	5.39808	0.0158756	0.907363	UP
ENSBTAG00000013242	TMEM8C	transmembrane protein 8C [Source:HGNC Symbol;Acc:HGNC:33778]	GO:0016020|GO:0009987|GO:0005623|GO:0032502|GO:0005886|GO:0048856|GO:0009653|GO:0044767|GO:0016043|GO:0048646|GO:0071944|GO:0006949|GO:0048869|GO:0061061|GO:0061024|GO:0030154|GO:0042692|GO:0061025|GO:0007520|GO:0045026|GO:0051146|GO:0014902	membrane|cellular process|cell|developmental process|plasma membrane|anatomical structure development|anatomical structure morphogenesis|single-organism developmental process|cellular component organization|anatomical structure formation involved in morphogenesis|cell periphery|syncytium formation|cellular developmental process|muscle structure development|membrane organization|cell differentiati…	-	-	-	-	11:104455975-104464046	28	56	95	26	18	27	0.533412	1.09516	1.91268	0.508961	0.356956	0.554513	1.18042	0.473477	1.31793	0.0158065	0.907363	UP
ENSBTAG00000019230	PTGER3	prostaglandin E receptor 3 [Source:HGNC Symbol;Acc:HGNC:9595]	GO:0016020|GO:0009987|GO:0005623|GO:0004871|GO:0050896|GO:0023052|GO:0005886|GO:0050794|GO:0051716|GO:0038023|GO:0004872|GO:0031224|GO:0071944|GO:0004888|GO:0016021|GO:0007165|GO:0007154|GO:0007186|GO:0004930|GO:0004955|GO:0004957	membrane|cellular process|cell|signal transducer activity|response to stimulus|signaling|plasma membrane|regulation of cellular process|cellular response to stimulus|signaling receptor activity|receptor activity|intrinsic component of membrane|cell periphery|transmembrane signaling receptor activity|integral component of membrane|signal transduction|cell communication|G-protein coupled receptor s…	K04260	prostaglandin E receptor 3[-]	bta05200|bta04080|bta04024|bta04020|bta04923	Pathways in cancer - Bos taurus (cow)|Neuroactive ligand-receptor interaction - Bos taurus (cow)|cAMP signaling pathway - Bos taurus (cow)|Calcium signaling pathway - Bos taurus (cow)|Regulation of lipolysis in adipocytes - Bos taurus (cow)	3:74488314-74530201	3	82	19	11	2	8	0.0546529	1.53353	0.365818	0.205919	0.0379357	0.157119	0.651334	0.133658	2.28485	0.0157708	0.907363	UP
ENSBTAG00000020570	-	-	-	-	-	-	-	-	6:96650285-96657180	35	25	66	16	13	20	0.423205	0.310319	0.843412	0.198795	0.163623	0.260713	0.525645	0.20771	1.33952	0.0158639	0.907363	UP
ENSBTAG00000020921	PRKCB	protein kinase C beta [Source:HGNC Symbol;Acc:HGNC:9395]	GO:0000988|GO:0016020|GO:0003824|GO:0002376|GO:0009987|GO:0005623|GO:0032502|GO:0008152|GO:0005576|GO:0005488|GO:0050896|GO:0023052|GO:0009058|GO:0006955|GO:0005515|GO:0005886|GO:0051051|GO:0050794|GO:0044238|GO:0051716|GO:0048856|GO:0050793|GO:0044877|GO:0009653|GO:0016247|GO:0051234|GO:0044237|GO:0006807|GO:0019222|GO:0000989|GO:0005622|GO:0044767|GO:0002682|GO:0016740|GO:0097159|GO:0016043|GO:…	transcription factor activity, protein binding|membrane|catalytic activity|immune system process|cellular process|cell|developmental process|metabolic process|extracellular region|binding|response to stimulus|signaling|biosynthetic process|immune response|protein binding|plasma membrane|negative regulation of transport|regulation of cellular process|primary metabolic process|cellular response to …	K19662	classical protein kinase C beta type[2.7.11.13]	bta05200|bta05206|bta04010|bta04014|bta04015|bta05205|bta04510|bta04020|bta04062|bta04921|bta05161|bta04310|bta04530|bta04728|bta04071|bta04270|bta04670|bta04726|bta04919|bta04931|bta04725|bta04650|bta04724|bta04750|bta04933|bta04723|bta05146|bta04066|bta04916|bta04070|bta05231|bta04064|bta04972|bta04713|bta05032|bta04912|bta04540|bta04727|bta04911|bta04666|bta04012|bta04970|bta01521|bta04925|bta…	Pathways in cancer - Bos taurus (cow)|MicroRNAs in cancer - Bos taurus (cow)|MAPK signaling pathway - Bos taurus (cow)|Ras signaling pathway - Bos taurus (cow)|Rap1 signaling pathway - Bos taurus (cow)|Proteoglycans in cancer - Bos taurus (cow)|Focal adhesion - Bos taurus (cow)|Calcium signaling pathway - Bos taurus (cow)|Chemokine signaling pathway - Bos taurus (cow)|Oxytocin signaling pathway -…	25:21759692-22136705	14	24	108	7	14	17	0.110788	0.19496	0.903203	0.0569186	0.115324	0.145028	0.402984	0.105757	1.92997	0.0155474	0.907363	UP
ENSBTAG00000026273	MYL10	myosin light chain 10 [Source:HGNC Symbol;Acc:HGNC:29825]	GO:0005623|GO:0005488|GO:0005622|GO:0043229|GO:0043227|GO:0005737|GO:0043231|GO:0043169|GO:0046872|GO:0005739|GO:0005509	cell|binding|intracellular|intracellular organelle|membrane-bounded organelle|cytoplasm|intracellular membrane-bounded organelle|cation binding|metal ion binding|mitochondrion|calcium ion binding	K12756	myosin regulatory light chain 10[-]	bta04810|bta04510|bta04530|bta04670	Regulation of actin cytoskeleton - Bos taurus (cow)|Focal adhesion - Bos taurus (cow)|Tight junction - Bos taurus (cow)|Leukocyte transendothelial migration - Bos taurus (cow)	25:35734571-35743074	0	0	24	0	0	0	0	0	1.22317	0	0	0	0.407722	0	Inf	0.0161635	0.914789	UP
ENSBTAG00000010609	STK31	serine/threonine kinase 31 [Source:HGNC Symbol;Acc:HGNC:11407]	GO:0003824|GO:0009987|GO:0005623|GO:0008152|GO:0005488|GO:0005515|GO:0044238|GO:0044237|GO:0012505|GO:0005622|GO:0016740|GO:0097159|GO:0043229|GO:0097367|GO:0043227|GO:0071704|GO:0036094|GO:0005737|GO:0000166|GO:0019538|GO:0001882|GO:0030141|GO:0016772|GO:0031982|GO:0001669|GO:0043231|GO:0031988|GO:0043412|GO:0016773|GO:0006796|GO:0032549|GO:0016023|GO:0016301|GO:0001883|GO:0017076|GO:0031410|GO:…	catalytic activity|cellular process|cell|metabolic process|binding|protein binding|primary metabolic process|cellular metabolic process|endomembrane system|intracellular|transferase activity|organic cyclic compound binding|intracellular organelle|carbohydrate derivative binding|membrane-bounded organelle|organic substance metabolic process|small molecule binding|cytoplasm|nucleotide binding|prote…	-	-	-	-	4:72413320-72486891	52	183	203	81	49	66	0.417945	1.50989	1.72432	0.668953	0.409957	0.571873	1.21738	0.550261	1.1456	0.0163302	0.921223	UP
ENSBTAG00000001410	GRAMD1B	GRAM domain containing 1B [Source:HGNC Symbol;Acc:HGNC:29214]	GO:0016020	membrane	-	-	-	-	15:34577488-34759076	90	202	509	121	97	136	0.804623	1.85385	4.80918	1.11155	0.902705	1.31076	2.48922	1.10834	1.16729	0.0165295	0.925458	UP
ENSBTAG00000015326	DFNA5	DFNA5, deafness associated tumor suppressor [Source:HGNC Symbol;Acc:HGNC:2810]	GO:0009987|GO:0005623|GO:0032502|GO:0050896|GO:0023052|GO:0050794|GO:0051716|GO:0048856|GO:0008283|GO:0005622|GO:0044767|GO:0023051|GO:0048513|GO:0005737|GO:0010941|GO:0048869|GO:0010942|GO:0007423|GO:0010646|GO:0048839|GO:0008219|GO:0042127|GO:0009966|GO:0007275|GO:0007165|GO:0007154|GO:0008285|GO:0009967|GO:1902531|GO:0097190|GO:2001233|GO:2001235|GO:0030154|GO:0007399|GO:0043067|GO:0043583|GO:…	cellular process|cell|developmental process|response to stimulus|signaling|regulation of cellular process|cellular response to stimulus|anatomical structure development|cell proliferation|intracellular|single-organism developmental process|regulation of signaling|animal organ development|cytoplasm|regulation of cell death|cellular developmental process|positive regulation of cell death|sensory or…	-	-	-	-	4:71540350-71614456	17	0	21	2	2	1	0.205158	0	0.267825	0.0248007	0.0251291	0.0130151	0.157661	0.0209816	2.90963	0.0166062	0.925458	UP
ENSBTAG00000015751	MEOX1	mesenchyme homeobox 1 [Source:HGNC Symbol;Acc:HGNC:7013]	GO:0009987|GO:0005623|GO:0032502|GO:0008152|GO:0001071|GO:0005488|GO:0009058|GO:0005515|GO:0050794|GO:0044238|GO:0048856|GO:0044877|GO:0009653|GO:0003700|GO:0044237|GO:0006807|GO:0019222|GO:0005622|GO:0044767|GO:0097159|GO:0048646|GO:0009893|GO:0043229|GO:0043227|GO:0071704|GO:0048513|GO:0005737|GO:0003676|GO:0000981|GO:1901360|GO:0006725|GO:0006139|GO:0001756|GO:0046483|GO:0019904|GO:0007275|GO:…	cellular process|cell|developmental process|metabolic process|nucleic acid binding transcription factor activity|binding|biosynthetic process|protein binding|regulation of cellular process|primary metabolic process|anatomical structure development|macromolecular complex binding|anatomical structure morphogenesis|transcription factor activity, sequence-specific DNA binding|cellular metabolic proce…	-	-	-	-	19:44170625-44189417	96	276	620	89	184	117	0.447428	1.32049	3.05385	0.426221	0.892678	0.587861	1.60726	0.635587	1.33844	0.0166659	0.925458	UP
ENSBTAG00000019229	TMEM144	transmembrane protein 144 [Source:HGNC Symbol;Acc:HGNC:25633]	GO:0016020|GO:0009987|GO:0005215|GO:0051234|GO:0022857|GO:0031224|GO:0055085|GO:0015144|GO:0016021|GO:0006810|GO:0022891|GO:0034219|GO:0008643	membrane|cellular process|transporter activity|establishment of localization|transmembrane transporter activity|intrinsic component of membrane|transmembrane transport|carbohydrate transmembrane transporter activity|integral component of membrane|transport|substrate-specific transmembrane transporter activity|carbohydrate transmembrane transport|carbohydrate transport	-	-	-	-	17:41671504-41719161	0	3	9	0	0	0	0	0.0255004	0.0787658	0	0	0	0.0347554	0	Inf	0.0167248	0.925458	UP
ENSBTAG00000031851	SELPLG	selectin P ligand [Source:HGNC Symbol;Acc:HGNC:10722]	GO:0016020|GO:0009987|GO:0005623|GO:0005488|GO:0050896|GO:0042995|GO:0005515|GO:0005886|GO:0051716|GO:0071944|GO:0010033|GO:0001931|GO:0071310|GO:0034097|GO:0070741|GO:0071345|GO:0071354	membrane|cellular process|cell|binding|response to stimulus|cell projection|protein binding|plasma membrane|cellular response to stimulus|cell periphery|response to organic substance|uropod|cellular response to organic substance|response to cytokine|response to interleukin-6|cellular response to cytokine stimulus|cellular response to interleukin-6	K06544	selectin P ligand[-]	bta04514|bta05150	Cell adhesion molecules (CAMs) - Bos taurus (cow)|Staphylococcus aureus infection - Bos taurus (cow)	17:66557143-66573393	28	18	83	15	11	17	0.326987	0.215783	1.02438	0.179999	0.133721	0.214029	0.522385	0.175917	1.57022	0.0164589	0.925458	UP
ENSBTAG00000046389	-	-	-	-	K06516	killer cell lectin-like receptor subfamily D member 1[-]	bta04650|bta04612	Natural killer cell mediated cytotoxicity - Bos taurus (cow)|Antigen processing and presentation - Bos taurus (cow)	5:100095828-100101039	2	2	5	0	0	0	0.0488376	0.0501322	0.129057	0	0	0	0.0760089	0	Inf	0.0168468	0.929249	UP
ENSBTAG00000001197	SLAMF7	SLAM family member 7 [Source:HGNC Symbol;Acc:HGNC:21394]	GO:0016020|GO:0005488|GO:0005515|GO:0004872|GO:0031224|GO:0016021	membrane|binding|protein binding|receptor activity|intrinsic component of membrane|integral component of membrane	-	-	-	-	3:8969737-8985751	6	8	58	4	6	5	0.0744515	0.101906	0.760621	0.0510028	0.0775062	0.0668846	0.312326	0.0651312	2.26163	0.0180686	0.934686	UP
ENSBTAG00000002781	GCNT4	glucosaminyl (N-acetyl) transferase 4, core 2 [Source:HGNC Symbol;Acc:HGNC:17973]	GO:0016020|GO:0003824|GO:0009987|GO:0032502|GO:0008152|GO:0007610|GO:0048856|GO:0009653|GO:0044237|GO:0006807|GO:0044767|GO:0016740|GO:0042445|GO:0071704|GO:0009887|GO:0048513|GO:1901360|GO:0006725|GO:0010817|GO:0042403|GO:0016757|GO:0002118|GO:0048729|GO:0001822|GO:0007275|GO:0042592|GO:0009888|GO:0016758|GO:0001655|GO:0072001|GO:0048872|GO:0060993|GO:0018958|GO:0002121|GO:0008375	membrane|catalytic activity|cellular process|developmental process|metabolic process|behavior|anatomical structure development|anatomical structure morphogenesis|cellular metabolic process|nitrogen compound metabolic process|single-organism developmental process|transferase activity|hormone metabolic process|organic substance metabolic process|organ morphogenesis|animal organ development|organic …	K09663	beta-1,6-N-acetylglucosaminyltransferase 4 [EC:2.4.1.-][-]	bta01100|bta00512	Metabolic pathways - Bos taurus (cow)|Mucin type O-Glycan biosynthesis - Bos taurus (cow)	10:6432188-6433552	65	164	358	85	23	122	1.17116	3.03336	6.81702	1.57369	0.431377	2.36975	3.67385	1.45827	1.33303	0.0180435	0.934686	UP
ENSBTAG00000002965	NEURL3	neuralized E3 ubiquitin protein ligase 3 [Source:HGNC Symbol;Acc:HGNC:25162]	GO:0003824|GO:0009987|GO:0008152|GO:0005488|GO:0005515|GO:0044238|GO:0044237|GO:0016740|GO:0071704|GO:0019787|GO:0019538|GO:0043169|GO:0043412|GO:0004842|GO:0046872|GO:0044267|GO:0036211|GO:0061630|GO:0006464|GO:0046914|GO:0008270|GO:0032446|GO:0016567	catalytic activity|cellular process|metabolic process|binding|protein binding|primary metabolic process|cellular metabolic process|transferase activity|organic substance metabolic process|ubiquitin-like protein transferase activity|protein metabolic process|cation binding|macromolecule modification|ubiquitin-protein transferase activity|metal ion binding|cellular protein metabolic process|protein…	-	-	-	-	11:2488165-2494781	2	5	15	1	1	1	0.0499792	0.128295	0.39622	0.0256828	0.0260117	0.026956	0.191498	0.0262169	2.86876	0.0182401	0.934686	UP
ENSBTAG00000005576	CLEC11A	C-type lectin domain family 11 member A [Source:HGNC Symbol;Acc:HGNC:10576]	GO:0009987|GO:0005576|GO:0005488|GO:0005515|GO:0050794|GO:0008283|GO:0005615|GO:0008284|GO:0005102|GO:0042127|GO:0008083	cellular process|extracellular region|binding|protein binding|regulation of cellular process|cell proliferation|extracellular space|positive regulation of cell proliferation|receptor binding|regulation of cell proliferation|growth factor activity	-	-	-	-	18:57259806-57262108	12	8	26	6	2	5	0.214793	0.147	0.49184	0.110358	0.037273	0.0964813	0.284544	0.0813706	1.80607	0.0180507	0.934686	UP
ENSBTAG00000011245	PLXNC1	plexin C1 [Source:HGNC Symbol;Acc:HGNC:9106]	GO:0016020|GO:0009987|GO:0005488|GO:0004871|GO:0050896|GO:0023052|GO:0005515|GO:0050794|GO:0051716|GO:0038023|GO:0004872|GO:0031224|GO:0004888|GO:0016021|GO:0007165|GO:0007154|GO:0007166|GO:0017154|GO:0071526	membrane|cellular process|binding|signal transducer activity|response to stimulus|signaling|protein binding|regulation of cellular process|cellular response to stimulus|signaling receptor activity|receptor activity|intrinsic component of membrane|transmembrane signaling receptor activity|integral component of membrane|signal transduction|cell communication|cell surface receptor signaling pathway|…	K06572	plexin C[-]	bta04360	Axon guidance - Bos taurus (cow)	5:24072282-24224562	49	47	151	32	27	42	0.243411	0.239672	0.792734	0.163341	0.139615	0.224925	0.425272	0.17596	1.27314	0.0183683	0.934686	UP
ENSBTAG00000012526	APBB1IP	amyloid beta precursor protein binding family B member 1 interacting protein [Source:HGNC Symbol;Acc:HGNC:17379]	GO:0016020|GO:0002376|GO:0009987|GO:0005623|GO:0032991|GO:0005488|GO:0050896|GO:0023052|GO:0006955|GO:0005515|GO:0005886|GO:0050794|GO:0051716|GO:0043234|GO:0005622|GO:0007155|GO:0071944|GO:0045785|GO:0005737|GO:0002366|GO:0043235|GO:0001775|GO:0046649|GO:0098797|GO:0007165|GO:0002263|GO:0016337|GO:0007154|GO:0098609|GO:0030155|GO:0002286|GO:0007159|GO:0042110|GO:0005829|GO:0002291|GO:0042101|GO:…	membrane|immune system process|cellular process|cell|macromolecular complex|binding|response to stimulus|signaling|immune response|protein binding|plasma membrane|regulation of cellular process|cellular response to stimulus|protein complex|intracellular|cell adhesion|cell periphery|positive regulation of cell adhesion|cytoplasm|leukocyte activation involved in immune response|receptor complex|cel…	K17704	amyloid beta A4 precursor protein-binding family B member 1-interacting protein[-]	bta04015|bta04611	Rap1 signaling pathway - Bos taurus (cow)|Platelet activation - Bos taurus (cow)	13:18259068-18334728	49	42	111	19	22	41	0.477468	0.420117	1.14308	0.19024	0.223151	0.430696	0.680223	0.281362	1.27358	0.0181151	0.934686	UP
ENSBTAG00000014857	-	Uncharacterized protein [Source:UniProtKB/TrEMBL;Acc:E1BMK7]	GO:0003824|GO:0008152|GO:0005488|GO:0016787|GO:0097159|GO:0097367|GO:0036094|GO:0000166|GO:0016817|GO:0001882|GO:0016818|GO:0032549|GO:0001883|GO:0017076|GO:0005525|GO:0032561|GO:0016462|GO:0019001|GO:0017111|GO:0003924	catalytic activity|metabolic process|binding|hydrolase activity|organic cyclic compound binding|carbohydrate derivative binding|small molecule binding|nucleotide binding|hydrolase activity, acting on acid anhydrides|nucleoside binding|hydrolase activity, acting on acid anhydrides, in phosphorus-containing anhydrides|ribonucleoside binding|purine nucleoside binding|purine nucleotide binding|GTP bi…	-	-	-	-	3:54031912-54058648	28	57	527	49	33	83	0.276227	0.577257	5.49454	0.496709	0.338889	0.882743	2.11601	0.57278	1.88529	0.0180487	0.934686	UP
ENSBTAG00000022471	TTPA	alpha tocopherol transfer protein [Source:HGNC Symbol;Acc:HGNC:12404]	GO:0009987|GO:0005623|GO:0022414|GO:0032502|GO:0008152|GO:0005488|GO:0050896|GO:0005215|GO:0000003|GO:0044702|GO:0005515|GO:0050794|GO:0048856|GO:0050793|GO:0051234|GO:0044237|GO:0005622|GO:0044767|GO:0097159|GO:0071704|GO:0003006|GO:0036094|GO:0008289|GO:0048513|GO:0009636|GO:0048468|GO:1901360|GO:0005543|GO:0001890|GO:0048869|GO:0045595|GO:0046483|GO:0042360|GO:0048568|GO:0007275|GO:0045596|GO:…	cellular process|cell|reproductive process|developmental process|metabolic process|binding|response to stimulus|transporter activity|reproduction|single organism reproductive process|protein binding|regulation of cellular process|anatomical structure development|regulation of developmental process|establishment of localization|cellular metabolic process|intracellular|single-organism developmental…	-	-	-	-	14:29765171-29793700	0	6	5	0	0	0	0	0.166453	0.142814	0	0	0	0.103089	0	Inf	0.0179768	0.934686	UP
ENSBTAG00000022514	CD5L	CD5 molecule like [Source:HGNC Symbol;Acc:HGNC:1690]	GO:0016020|GO:0005576|GO:0051234|GO:0004872|GO:0072562|GO:0005615|GO:0043227|GO:1903561|GO:0070062|GO:0031982|GO:0038024|GO:0006810|GO:0005044|GO:0016192|GO:0006897|GO:0006898	membrane|extracellular region|establishment of localization|receptor activity|blood microparticle|extracellular space|membrane-bounded organelle|extracellular vesicle|extracellular exosome|vesicle|cargo receptor activity|transport|scavenger receptor activity|vesicle-mediated transport|endocytosis|receptor-mediated endocytosis	-	-	-	-	3:12546984-12563851	13	32	22	5	3	13	0.21765	0.549975	0.389273	0.0860173	0.0522864	0.234633	0.385633	0.124312	1.63326	0.0181726	0.934686	UP
ENSBTAG00000027204	-	Uncharacterized protein [Source:UniProtKB/TrEMBL;Acc:E1BAW9]	GO:0005488|GO:0005515	binding|protein binding	K10785	T-cell receptor beta chain V region[-]	bta05166|bta04014|bta04015|bta04020|bta05202|bta05322|bta04514|bta05162|bta05142|bta04660|bta05323|bta04064|bta04612|bta05321|bta05416|bta05150|bta05320|bta05144|bta04672|bta04940|bta05330|bta05332|bta05310	HTLV-I infection - Bos taurus (cow)|Ras signaling pathway - Bos taurus (cow)|Rap1 signaling pathway - Bos taurus (cow)|Calcium signaling pathway - Bos taurus (cow)|Transcriptional misregulation in cancer - Bos taurus (cow)|Systemic lupus erythematosus - Bos taurus (cow)|Cell adhesion molecules (CAMs) - Bos taurus (cow)|Measles - Bos taurus (cow)|Chagas disease (American trypanosomiasis) - Bos tau…	4:106853030-106923607	2	7	32	3	0	3	0.0304517	0.109427	0.515024	0.0469447	0	0.0492539	0.218301	0.0320662	2.76719	0.0185054	0.934686	UP
ENSBTAG00000032289	ARHGAP15	Rho GTPase activating protein 15 [Source:HGNC Symbol;Acc:HGNC:21030]	GO:0016020|GO:0009987|GO:0005623|GO:0032502|GO:0008152|GO:0050896|GO:0023052|GO:0050794|GO:0051716|GO:0048856|GO:0050793|GO:0009653|GO:0019222|GO:0005622|GO:0044767|GO:0016043|GO:0009893|GO:0030234|GO:0043085|GO:0005737|GO:0051128|GO:0048869|GO:0050790|GO:0008360|GO:0008047|GO:0007165|GO:0007154|GO:0000902|GO:0005096|GO:0030695|GO:0022604|GO:0051345|GO:0043087|GO:0043547	membrane|cellular process|cell|developmental process|metabolic process|response to stimulus|signaling|regulation of cellular process|cellular response to stimulus|anatomical structure development|regulation of developmental process|anatomical structure morphogenesis|regulation of metabolic process|intracellular|single-organism developmental process|cellular component organization|positive regulat…	-	-	-	-	2:53065587-53732838	24	12	49	11	3	13	0.416862	0.21396	0.899447	0.196321	0.0542434	0.243415	0.51009	0.16466	1.63126	0.0184416	0.934686	UP
ENSBTAG00000032774	ADIRF	adipogenesis regulatory factor [Source:HGNC Symbol;Acc:HGNC:24043]	GO:0009987|GO:0005623|GO:0032502|GO:0008152|GO:0005576|GO:0050896|GO:0009058|GO:0050794|GO:0044238|GO:0051716|GO:0050793|GO:0044237|GO:0006807|GO:0019222|GO:0005622|GO:0044767|GO:0009893|GO:0043229|GO:0043227|GO:1903561|GO:0071704|GO:0005737|GO:0045597|GO:1901360|GO:0006725|GO:0009314|GO:0006139|GO:0048869|GO:0045595|GO:0046483|GO:0042493|GO:2001023|GO:0070062|GO:0031982|GO:0043231|GO:0044249|GO:…	cellular process|cell|developmental process|metabolic process|extracellular region|response to stimulus|biosynthetic process|regulation of cellular process|primary metabolic process|cellular response to stimulus|regulation of developmental process|cellular metabolic process|nitrogen compound metabolic process|regulation of metabolic process|intracellular|single-organism developmental process|posi…	-	-	-	-	28:41912322-41914565	45	182	79	31	37	57	2.89724	12.0288	5.37534	2.05086	2.47973	3.95628	6.76712	2.82895	1.25827	0.018282	0.934686	UP
ENSBTAG00000038496	CR2	complement component 3d receptor 2 [Source:HGNC Symbol;Acc:HGNC:2336]	GO:0002376|GO:0009987|GO:0032502|GO:0005576|GO:0032991|GO:0005488|GO:0005515|GO:0048856|GO:0008283|GO:0043234|GO:0002520|GO:0044767|GO:0097159|GO:0043227|GO:1903561|GO:0048513|GO:0003676|GO:0043235|GO:0042802|GO:0048869|GO:0001775|GO:0001848|GO:0046649|GO:0070661|GO:0070062|GO:0031982|GO:0007275|GO:0046983|GO:0046651|GO:0042113|GO:0030154|GO:0032943|GO:0030097|GO:0003677|GO:0030098|GO:0042803|GO:…	immune system process|cellular process|developmental process|extracellular region|macromolecular complex|binding|protein binding|anatomical structure development|cell proliferation|protein complex|immune system development|single-organism developmental process|organic cyclic compound binding|membrane-bounded organelle|extracellular vesicle|animal organ development|nucleic acid binding|receptor co…	K04012	complement receptor type 2[-]	bta05169|bta04640|bta04610|bta04662	Epstein-Barr virus infection - Bos taurus (cow)|Hematopoietic cell lineage - Bos taurus (cow)|Complement and coagulation cascades - Bos taurus (cow)|B cell receptor signaling pathway - Bos taurus (cow)	16:5253453-5302725	227	124	225	84	30	159	1.06728	0.598483	1.118	0.405814	0.146825	0.805915	0.927921	0.452851	1.03497	0.0180641	0.934686	UP
ENSBTAG00000045602	-	Uncharacterized protein [Source:UniProtKB/TrEMBL;Acc:G3N050]	GO:0016020|GO:0009987|GO:0005623|GO:0032991|GO:0005488|GO:0005515|GO:0005886|GO:0051234|GO:0043234|GO:0005622|GO:0051641|GO:0071944|GO:0008289|GO:0005737|GO:0005543|GO:0032940|GO:0019899|GO:0000145|GO:0008104|GO:0005938|GO:0006810|GO:0006887|GO:0034613|GO:0031503|GO:0046903|GO:0016192|GO:0051020|GO:0046907|GO:0035091|GO:0031267|GO:0034629|GO:0048193|GO:1901981|GO:0017016|GO:0006892|GO:1902936|GO:…	membrane|cellular process|cell|macromolecular complex|binding|protein binding|plasma membrane|establishment of localization|protein complex|intracellular|cellular localization|cell periphery|lipid binding|cytoplasm|phospholipid binding|secretion by cell|enzyme binding|exocyst|protein localization|cell cortex|transport|exocytosis|cellular protein localization|protein complex localization|secretion…	-	-	-	-	6:72480986-72487734	2	5	2	0	0	0	0.118791	0.304933	0.125538	0	0	0	0.183087	0	Inf	0.018495	0.934686	UP
ENSBTAG00000046158	-	Complement factor B Complement factor B Ba fragment Complement factor B Bb fragment [Source:UniProtKB/Swiss-Prot;Acc:P81187]	GO:0003824|GO:0002376|GO:0008152|GO:0005576|GO:0050896|GO:0006955|GO:0044238|GO:0002682|GO:0016787|GO:0006950|GO:0002684|GO:0071704|GO:0008233|GO:0045087|GO:0019538|GO:0006952|GO:0017171|GO:0006959|GO:0050778|GO:0050776|GO:0006956|GO:0006957|GO:0006508|GO:0008236|GO:0004252|GO:0004175	catalytic activity|immune system process|metabolic process|extracellular region|response to stimulus|immune response|primary metabolic process|regulation of immune system process|hydrolase activity|response to stress|positive regulation of immune system process|organic substance metabolic process|peptidase activity|innate immune response|protein metabolic process|defense response|serine hydrolase…	K01335	component factor B[3.4.21.47]	bta04610|bta05150	Complement and coagulation cascades - Bos taurus (cow)|Staphylococcus aureus infection - Bos taurus (cow)	23:27225270-27231292	67	41	169	42	28	45	0.67424	0.423546	1.79734	0.434296	0.293302	0.488194	0.965041	0.405264	1.25173	0.0185037	0.934686	UP
ENSBTAG00000037794	MYH4	myosin, heavy chain 4, skeletal muscle [Source:HGNC Symbol;Acc:HGNC:7574]	GO:0003824|GO:0005623|GO:0008152|GO:0032991|GO:0005488|GO:0050896|GO:0005515|GO:0043234|GO:0005622|GO:0016787|GO:0097159|GO:0014823|GO:0043229|GO:0097367|GO:0036094|GO:0005737|GO:0000166|GO:0003676|GO:0016817|GO:0008092|GO:0001882|GO:0003012|GO:0016459|GO:0043292|GO:0005856|GO:0016818|GO:0003723|GO:0006936|GO:0032549|GO:0003779|GO:0001883|GO:0017076|GO:0005524|GO:0015629|GO:0016462|GO:0030016|GO:…	catalytic activity|cell|metabolic process|macromolecular complex|binding|response to stimulus|protein binding|protein complex|intracellular|hydrolase activity|organic cyclic compound binding|response to activity|intracellular organelle|carbohydrate derivative binding|small molecule binding|cytoplasm|nucleotide binding|nucleic acid binding|hydrolase activity, acting on acid anhydrides|cytoskeletal…	K10352	myosin heavy chain[-]	bta04530	Tight junction - Bos taurus (cow)	19:30080604-30103436	591	3339	528	307	892	282	2.49749	14.4846	2.35805	1.33306	3.92379	1.2847	6.44672	2.18052	1.5639	0.0186261	0.938054	UP
ENSBTAG00000007827	RCOR2	REST corepressor 2 [Source:HGNC Symbol;Acc:HGNC:27455]	GO:0005623|GO:0005488|GO:0005622|GO:0097159|GO:0043229|GO:0043227|GO:0003676|GO:0043231|GO:0005634|GO:0003677	cell|binding|intracellular|organic cyclic compound binding|intracellular organelle|membrane-bounded organelle|nucleic acid binding|intracellular membrane-bounded organelle|nucleus|DNA binding	-	-	-	-	29:42868378-42872337	41	39	111	38	12	25	0.613374	0.598929	1.75495	0.584143	0.186869	0.403197	0.989085	0.391403	1.33744	0.0187562	0.939159	UP
ENSBTAG00000005855	-	-	-	-	-	-	-	-	14:67463906-67464413	5	1	3	0	0	0	0.24397	0.0501052	0.154737	0	0	0	0.149604	0	Inf	0.018914	0.941376	UP
ENSBTAG00000040038	-	Uncharacterized protein [Source:UniProtKB/TrEMBL;Acc:F1N4G1]	GO:0003824|GO:0008152|GO:0044238|GO:0016787|GO:0071704|GO:0008233|GO:0019538|GO:0017171|GO:0006508|GO:0008236|GO:0004252|GO:0004175	catalytic activity|metabolic process|primary metabolic process|hydrolase activity|organic substance metabolic process|peptidase activity|protein metabolic process|serine hydrolase activity|proteolysis|serine-type peptidase activity|serine-type endopeptidase activity|endopeptidase activity	-	-	-	-	8:8621813-8633235	0	1	27	0	1	0	0	0.0229991	0.639165	0	0.023311	0	0.220721	0.00777035	4.8281	0.0190171	0.941376	UP
ENSBTAG00000005069	TM7SF2	transmembrane 7 superfamily member 2 [Source:HGNC Symbol;Acc:HGNC:11863]	GO:0016020|GO:0003824|GO:0008152|GO:0032991|GO:0043234|GO:0016491|GO:0031224|GO:0055114|GO:0043235|GO:0016627|GO:0016021|GO:0016628	membrane|catalytic activity|metabolic process|macromolecular complex|protein complex|oxidoreductase activity|intrinsic component of membrane|oxidation-reduction process|receptor complex|oxidoreductase activity, acting on the CH-CH group of donors|integral component of membrane|oxidoreductase activity, acting on the CH-CH group of donors, NAD or NADP as acceptor	K00222	Delta14-sterol reductase[1.3.1.70]	bta01100|bta00100	Metabolic pathways - Bos taurus (cow)|Steroid biosynthesis - Bos taurus (cow)	29:43981731-43986407	141	461	506	121	235	160	2.11067	7.08397	8.00491	1.86115	3.66179	2.58201	5.73318	2.70165	1.0855	0.0195094	0.946861	UP
ENSBTAG00000011330	-	5'-nucleotidase [Source:UniProtKB/TrEMBL;Acc:F1MQM4]	GO:0003824|GO:0009987|GO:0008152|GO:0005488|GO:0044238|GO:0009056|GO:0044237|GO:0006807|GO:0016787|GO:0097159|GO:0071704|GO:0036094|GO:0000166|GO:0019637|GO:1901360|GO:0006725|GO:0006139|GO:0046483|GO:0016788|GO:0043169|GO:0046434|GO:0006796|GO:0046872|GO:0019439|GO:0009117|GO:0009166	catalytic activity|cellular process|metabolic process|binding|primary metabolic process|catabolic process|cellular metabolic process|nitrogen compound metabolic process|hydrolase activity|organic cyclic compound binding|organic substance metabolic process|small molecule binding|nucleotide binding|organophosphate metabolic process|organic cyclic compound metabolic process|cellular aromatic compoun…	K19970	5'-nucleotidase[3.1.3.5]	bta01100|bta00230|bta00240|bta00760	Metabolic pathways - Bos taurus (cow)|Purine metabolism - Bos taurus (cow)|Pyrimidine metabolism - Bos taurus (cow)|Nicotinate and nicotinamide metabolism - Bos taurus (cow)	9:64879264-64929935	16	19	43	6	6	14	0.505796	0.616572	1.43659	0.194899	0.197452	0.477121	0.852987	0.289824	1.55735	0.0194831	0.946861	UP
ENSBTAG00000013498	HTR2A	5-hydroxytryptamine receptor 2A [Source:HGNC Symbol;Acc:HGNC:5293]	GO:0016020|GO:0009987|GO:0005623|GO:0032502|GO:0008152|GO:0007610|GO:0005488|GO:0004871|GO:0050896|GO:0023052|GO:0009058|GO:0042995|GO:0008144|GO:0005886|GO:0050794|GO:0044238|GO:0051716|GO:0009056|GO:0050793|GO:0038023|GO:0051234|GO:0044237|GO:0004872|GO:0006807|GO:0019222|GO:0005622|GO:0044767|GO:0051641|GO:0097159|GO:0031224|GO:0009893|GO:0043229|GO:0071944|GO:0043227|GO:0023051|GO:0071704|GO:…	membrane|cellular process|cell|developmental process|metabolic process|behavior|binding|signal transducer activity|response to stimulus|signaling|biosynthetic process|cell projection|drug binding|plasma membrane|regulation of cellular process|primary metabolic process|cellular response to stimulus|catabolic process|regulation of developmental process|signaling receptor activity|establishment of l…	K04157	5-hydroxytryptamine receptor 2[-]	bta04080|bta04020|bta04726|bta04750|bta04540	Neuroactive ligand-receptor interaction - Bos taurus (cow)|Calcium signaling pathway - Bos taurus (cow)|Serotonergic synapse - Bos taurus (cow)|Inflammatory mediator regulation of TRP channels - Bos taurus (cow)|Gap junction - Bos taurus (cow)	12:16823524-16889281	5	11	31	5	1	5	0.0345105	0.077944	0.226143	0.0354643	0.0071837	0.0372061	0.112866	0.026618	2.08413	0.0194435	0.946861	UP
ENSBTAG00000006035	PPP1R1B	protein phosphatase 1 regulatory inhibitor subunit 1B [Source:HGNC Symbol;Acc:HGNC:9287]	GO:0009987|GO:0005623|GO:0022414|GO:0008152|GO:0007610|GO:0005488|GO:0050896|GO:0023052|GO:0000003|GO:0009058|GO:0005515|GO:0050794|GO:0044238|GO:0051716|GO:0044237|GO:0006807|GO:0019222|GO:0005622|GO:0019953|GO:0044297|GO:0044708|GO:0043229|GO:0043227|GO:0030234|GO:0071704|GO:0048609|GO:0010033|GO:0005737|GO:1901360|GO:0050877|GO:0007611|GO:0006725|GO:0009314|GO:0006139|GO:0007632|GO:0031324|GO:…	cellular process|cell|reproductive process|metabolic process|behavior|binding|response to stimulus|signaling|reproduction|biosynthetic process|protein binding|regulation of cellular process|primary metabolic process|cellular response to stimulus|cellular metabolic process|nitrogen compound metabolic process|regulation of metabolic process|intracellular|sexual reproduction|cell body|single-organis…	K15494	protein phosphatase 1 regulatory subunit 1B[-]	bta05034|bta04024|bta04728|bta05031|bta05030	Alcoholism - Bos taurus (cow)|cAMP signaling pathway - Bos taurus (cow)|Dopaminergic synapse - Bos taurus (cow)|Amphetamine addiction - Bos taurus (cow)|Cocaine addiction - Bos taurus (cow)	19:40655222-40663767	50	278	143	98	20	68	0.722097	4.12138	2.18255	1.45427	0.300658	1.05869	2.34201	0.937873	1.32028	0.0196812	0.947259	UP
ENSBTAG00000011193	C1QC	complement component 1, q subcomponent, C chain [Source:HGNC Symbol;Acc:HGNC:1245]	GO:0016020|GO:0002376|GO:0009987|GO:0032502|GO:0005576|GO:0032991|GO:0005488|GO:0050896|GO:0006955|GO:0005515|GO:0050794|GO:0048856|GO:0050793|GO:0043234|GO:0002520|GO:0044767|GO:0002682|GO:0072562|GO:0005615|GO:0002683|GO:0043227|GO:1903561|GO:0048513|GO:0048869|GO:0045595|GO:0005102|GO:1903706|GO:0005581|GO:0070062|GO:0031982|GO:0007275|GO:0045596|GO:0030154|GO:0005126|GO:0030097|GO:0045637|GO:…	membrane|immune system process|cellular process|developmental process|extracellular region|macromolecular complex|binding|response to stimulus|immune response|protein binding|regulation of cellular process|anatomical structure development|regulation of developmental process|protein complex|immune system development|single-organism developmental process|regulation of immune system process|blood mi…	K03988	complement C1q subcomponent subunit C[-]	bta05322|bta05142|bta04610|bta05133|bta05150|bta05020	Systemic lupus erythematosus - Bos taurus (cow)|Chagas disease (American trypanosomiasis) - Bos taurus (cow)|Complement and coagulation cascades - Bos taurus (cow)|Pertussis - Bos taurus (cow)|Staphylococcus aureus infection - Bos taurus (cow)|Prion diseases - Bos taurus (cow)	2:130783987-130788357	150	92	210	40	21	129	3.44782	2.1708	5.10127	0.944743	0.502466	3.19656	3.5733	1.54792	1.20692	0.0199707	0.955899	UP
ENSBTAG00000018508	TMEM108	transmembrane protein 108 [Source:HGNC Symbol;Acc:HGNC:28451]	-	-	-	-	-	-	1:137111101-137126880	7	12	12	1	2	5	0.100681	0.177174	0.182394	0.0147789	0.0299492	0.0775236	0.153416	0.0407506	1.91256	0.0203985	0.967579	UP
ENSBTAG00000019428	-	Chemokine (C-C motif) receptor 1; Uncharacterized protein [Source:UniProtKB/TrEMBL;Acc:A0JN72]	GO:0016020|GO:0002376|GO:0009987|GO:0007610|GO:0004871|GO:0050896|GO:0023052|GO:0040011|GO:0009605|GO:0006955|GO:0048870|GO:0048520|GO:0050794|GO:0051716|GO:0038023|GO:0004872|GO:0002682|GO:0040017|GO:0031224|GO:0006950|GO:0002684|GO:0050900|GO:0040012|GO:0050795|GO:0016477|GO:0010033|GO:0002687|GO:0006928|GO:0006935|GO:2000145|GO:0051270|GO:0004888|GO:0050920|GO:0006952|GO:2000147|GO:0002685|GO:…	membrane|immune system process|cellular process|behavior|signal transducer activity|response to stimulus|signaling|locomotion|response to external stimulus|immune response|cell motility|positive regulation of behavior|regulation of cellular process|cellular response to stimulus|signaling receptor activity|receptor activity|regulation of immune system process|positive regulation of locomotion|intr…	K04176	C-C chemokine receptor type 1[-]	bta04060|bta04062	Cytokine-cytokine receptor interaction - Bos taurus (cow)|Chemokine signaling pathway - Bos taurus (cow)	22:53851969-53858019	44	21	122	20	19	27	0.407597	0.199698	1.19437	0.190372	0.183211	0.269633	0.600555	0.214405	1.48595	0.0204375	0.967579	UP
ENSBTAG00000034441	MACROD2	MACRO domain-containing protein 2 [Source:RefSeq peptide;Acc:NP_001098499]	-	-	-	-	-	-	13:9835625-10043048	0	2	10	0	0	0	0	0.0573021	0.295029	0	0	0	0.117444	0	Inf	0.0202927	0.967579	UP
ENSBTAG00000010836	PRRT3	proline rich transmembrane protein 3 [Source:HGNC Symbol;Acc:HGNC:26591]	-	-	-	-	-	-	22:16857729-16863951	5	6	8	0	3	0	0.039222	0.0483165	0.0663311	0	0.0245004	0	0.0512899	0.00816679	2.65083	0.0206296	0.968755	UP
ENSBTAG00000012020	TRAF5	TNF receptor associated factor 5 [Source:HGNC Symbol;Acc:HGNC:12035]	GO:0003824|GO:0009987|GO:0005623|GO:0008152|GO:0005488|GO:0050896|GO:0023052|GO:0009058|GO:0005515|GO:0050794|GO:0044238|GO:0051716|GO:0044237|GO:0006807|GO:0019222|GO:0005622|GO:0016740|GO:0009893|GO:0043229|GO:0023051|GO:0071704|GO:0005737|GO:1901360|GO:0006725|GO:0010941|GO:0019899|GO:0019787|GO:0006139|GO:0046483|GO:0010646|GO:0019538|GO:0051090|GO:0008219|GO:0009966|GO:0007165|GO:0007154|GO:…	catalytic activity|cellular process|cell|metabolic process|binding|response to stimulus|signaling|biosynthetic process|protein binding|regulation of cellular process|primary metabolic process|cellular response to stimulus|cellular metabolic process|nitrogen compound metabolic process|regulation of metabolic process|intracellular|transferase activity|positive regulation of metabolic process|intrac…	K09849	TNF receptor-associated factor 5[-]	bta05200|bta05203|bta05169|bta05168|bta04668|bta04064|bta05222	Pathways in cancer - Bos taurus (cow)|Viral carcinogenesis - Bos taurus (cow)|Epstein-Barr virus infection - Bos taurus (cow)|Herpes simplex infection - Bos taurus (cow)|TNF signaling pathway - Bos taurus (cow)|NF-kappa B signaling pathway - Bos taurus (cow)|Small cell lung cancer - Bos taurus (cow)	16:73894532-73939371	468	214	944	298	112	381	3.70461	1.73895	7.89722	2.42386	0.922872	3.25132	4.44693	2.19935	1.01573	0.0206147	0.968755	UP
ENSBTAG00000000496	SLC12A8	solute carrier family 12 member 8 [Source:HGNC Symbol;Acc:HGNC:15595]	GO:0016020|GO:0009987|GO:0005623|GO:0005215|GO:0005886|GO:0051234|GO:0022857|GO:0031224|GO:0016043|GO:0071944|GO:0071804|GO:0055085|GO:0031226|GO:0016021|GO:0032535|GO:0042592|GO:0005887|GO:0019725|GO:0006810|GO:0022891|GO:0006811|GO:0034220|GO:0015291|GO:0006884|GO:0008361|GO:0048878|GO:0015075|GO:0071805|GO:0050801|GO:0015293|GO:0006820|GO:0008509|GO:0008324|GO:0006812|GO:0098655|GO:0010107|GO:…	membrane|cellular process|cell|transporter activity|plasma membrane|establishment of localization|transmembrane transporter activity|intrinsic component of membrane|cellular component organization|cell periphery|cellular potassium ion transport|transmembrane transport|intrinsic component of plasma membrane|integral component of membrane|regulation of cellular component size|homeostatic process|in…	-	-	-	-	1:70126992-70250895	11	12	18	3	6	2	0.110428	0.12366	0.190967	0.0309452	0.062701	0.0216409	0.141685	0.038429	1.88242	0.0206986	0.969376	UP
ENSBTAG00000007661	MYO1F	myosin IF [Source:HGNC Symbol;Acc:HGNC:7600]	GO:0003824|GO:0005623|GO:0008152|GO:0032991|GO:0005488|GO:0005515|GO:0043234|GO:0005622|GO:0016787|GO:0097159|GO:0043229|GO:0097367|GO:0036094|GO:0000166|GO:0016817|GO:0001882|GO:0016459|GO:0005856|GO:0016818|GO:0032549|GO:0001883|GO:0017076|GO:0005524|GO:0015629|GO:0016462|GO:0017111|GO:0003774	catalytic activity|cell|metabolic process|macromolecular complex|binding|protein binding|protein complex|intracellular|hydrolase activity|organic cyclic compound binding|intracellular organelle|carbohydrate derivative binding|small molecule binding|nucleotide binding|hydrolase activity, acting on acid anhydrides|nucleoside binding|myosin complex|cytoskeleton|hydrolase activity, acting on acid anh…	-	-	-	-	7:18351370-18388976	29	28	157	16	27	24	0.187842	0.18618	1.07474	0.106492	0.182047	0.167588	0.482919	0.152042	1.66731	0.0209426	0.971152	UP
ENSBTAG00000031717	-	Histone H3.1 [Source:UniProtKB/Swiss-Prot;Acc:P68432]	GO:0005623|GO:0032991|GO:0005488|GO:0005515|GO:0000785|GO:0043234|GO:0005622|GO:0097159|GO:0043229|GO:0043227|GO:0032993|GO:0003676|GO:0000786|GO:0043231|GO:0046983|GO:0005634|GO:0046982|GO:0005694|GO:0003677	cell|macromolecular complex|binding|protein binding|chromatin|protein complex|intracellular|organic cyclic compound binding|intracellular organelle|membrane-bounded organelle|protein-DNA complex|nucleic acid binding|nucleosome|intracellular membrane-bounded organelle|protein dimerization activity|nucleus|protein heterodimerization activity|chromosome|DNA binding	-	-	-	-	23:31644098-31644508	21	26	63	18	10	13	1.25668	1.59713	3.98421	1.1068	0.622924	0.838627	2.27934	0.856116	1.41274	0.0209014	0.971152	UP
ENSBTAG00000034349	IFI44	interferon induced protein 44 [Source:HGNC Symbol;Acc:HGNC:16938]	GO:0005488|GO:0097159|GO:0097367|GO:0036094|GO:0000166|GO:0001882|GO:0032549|GO:0001883|GO:0017076|GO:0005525|GO:0032561|GO:0019001	binding|organic cyclic compound binding|carbohydrate derivative binding|small molecule binding|nucleotide binding|nucleoside binding|ribonucleoside binding|purine nucleoside binding|purine nucleotide binding|GTP binding|guanyl ribonucleotide binding|guanyl nucleotide binding	-	-	-	-	3:66282837-66297668	22	7	59	5	4	14	0.390103	0.127416	1.10565	0.0911026	0.0738314	0.267628	0.541056	0.144187	1.90783	0.0210799	0.97266	UP
ENSBTAG00000013877	HORMAD2	HORMA domain containing 2 [Source:HGNC Symbol;Acc:HGNC:28383]	GO:0009987|GO:0005623|GO:0022414|GO:0005488|GO:0000003|GO:0044702|GO:0005515|GO:0051321|GO:0005622|GO:0016043|GO:0043229|GO:0043227|GO:0006996|GO:0007126|GO:0007049|GO:0007059|GO:0043231|GO:0070192|GO:0005634|GO:0045132|GO:0000228|GO:0051276|GO:0031981|GO:0005694|GO:0000819|GO:0007062|GO:0051177|GO:0000793|GO:0000795|GO:0000794	cellular process|cell|reproductive process|binding|reproduction|single organism reproductive process|protein binding|meiotic cell cycle|intracellular|cellular component organization|intracellular organelle|membrane-bounded organelle|organelle organization|meiotic nuclear division|cell cycle|chromosome segregation|intracellular membrane-bounded organelle|chromosome organization involved in meiotic…	-	-	-	-	17:71283569-71354030	1	2	6	0	0	0	0.0206913	0.0424585	0.131158	0	0	0	0.0647692	0	Inf	0.0219252	0.997251	UP
ENSBTAG00000000160	-	Cystathionine beta-synthase [Source:UniProtKB/TrEMBL;Acc:F1MEW4]	GO:0003824|GO:0009987|GO:0005623|GO:0022414|GO:0032502|GO:0008152|GO:0005488|GO:0050896|GO:0023052|GO:0000003|GO:0009058|GO:0044702|GO:0009605|GO:0050794|GO:0048037|GO:0044238|GO:0051716|GO:0048856|GO:0009653|GO:0044237|GO:0006807|GO:0019222|GO:0005622|GO:0044767|GO:0097159|GO:0016829|GO:0006950|GO:0023051|GO:0071704|GO:0048609|GO:0009887|GO:0048513|GO:0010033|GO:0005737|GO:0021549|GO:0072593|GO:…	catalytic activity|cellular process|cell|reproductive process|developmental process|metabolic process|binding|response to stimulus|signaling|reproduction|biosynthetic process|single organism reproductive process|response to external stimulus|regulation of cellular process|cofactor binding|primary metabolic process|cellular response to stimulus|anatomical structure development|anatomical structure…	K01697	cystathionine beta-synthase[4.2.1.22]	bta01100|bta01230|bta00260|bta00270	Metabolic pathways - Bos taurus (cow)|Biosynthesis of amino acids - Bos taurus (cow)|Glycine, serine and threonine metabolism - Bos taurus (cow)|Cysteine and methionine metabolism - Bos taurus (cow)	1:144790331-144812855	30	84	134	52	15	33	0.295609	0.849669	1.39542	0.526487	0.153855	0.350547	0.846899	0.34363	1.30134	0.0248522	1	UP
ENSBTAG00000000641	SKAP1	src kinase associated phosphoprotein 1 [Source:HGNC Symbol;Acc:HGNC:15605]	GO:0016020|GO:0002376|GO:0009987|GO:0005623|GO:0008152|GO:0032991|GO:0005488|GO:0050896|GO:0023052|GO:0030054|GO:0009058|GO:0006955|GO:0005515|GO:0005886|GO:0050794|GO:0060090|GO:0044238|GO:0051716|GO:0005911|GO:0044237|GO:0043234|GO:0006807|GO:0019222|GO:0005622|GO:0002682|GO:0007155|GO:0051641|GO:0016043|GO:0009893|GO:0043229|GO:0071944|GO:0043227|GO:0002684|GO:0023051|GO:0071704|GO:0010256|GO:…	membrane|immune system process|cellular process|cell|metabolic process|macromolecular complex|binding|response to stimulus|signaling|cell junction|biosynthetic process|immune response|protein binding|plasma membrane|regulation of cellular process|binding, bridging|primary metabolic process|cellular response to stimulus|cell-cell junction|cellular metabolic process|protein complex|nitrogen compoun…	K17699	src kinase associated phosphoprotein 1[-]	bta04015	Rap1 signaling pathway - Bos taurus (cow)	19:38697518-39001101	14	28	18	9	6	8	0.311893	0.64033	0.423794	0.206021	0.139146	0.192129	0.458672	0.179099	1.35671	0.0317312	1	UP
ENSBTAG00000000667	-	APOL3 protein; Uncharacterized protein [Source:UniProtKB/TrEMBL;Acc:A6QPR4]	GO:0008152|GO:0005576|GO:0005488|GO:0044238|GO:0051234|GO:0071704|GO:0008289|GO:0019538|GO:0010876|GO:0006810|GO:0006869|GO:0042157	metabolic process|extracellular region|binding|primary metabolic process|establishment of localization|organic substance metabolic process|lipid binding|protein metabolic process|lipid localization|transport|lipid transport|lipoprotein metabolic process	-	-	-	-	5:75056435-75084280	18	93	152	31	27	40	0.366788	1.9453	3.27325	0.649071	0.572688	0.878668	1.86178	0.700142	1.41096	0.025407	1	UP
ENSBTAG00000000752	SGO1	shugoshin 1 [Source:HGNC Symbol;Acc:HGNC:25088]	GO:0009987|GO:0005623|GO:0022414|GO:0032991|GO:0005488|GO:0000003|GO:0044702|GO:0005515|GO:0051321|GO:0043234|GO:0005622|GO:0016043|GO:0043229|GO:0043227|GO:0008278|GO:0005737|GO:0006996|GO:0007126|GO:0019899|GO:0000776|GO:0007017|GO:0007049|GO:0007059|GO:0043231|GO:0005634|GO:0019900|GO:0045132|GO:0000228|GO:0005856|GO:0008608|GO:0007010|GO:0005654|GO:0031981|GO:0005815|GO:0000226|GO:0005819|GO:…	cellular process|cell|reproductive process|macromolecular complex|binding|reproduction|single organism reproductive process|protein binding|meiotic cell cycle|protein complex|intracellular|cellular component organization|intracellular organelle|membrane-bounded organelle|cohesin complex|cytoplasm|organelle organization|meiotic nuclear division|enzyme binding|kinetochore|microtubule-based process|…	K11580	shugoshin-like 1[-]	bta04114	Oocyte meiosis - Bos taurus (cow)	1:44947709-44965530	2	4	4	0	0	1	0.0127905	0.0262651	0.0270413	0	0	0.00689851	0.0220323	0.0022995	3.26023	0.0424903	1	UP
ENSBTAG00000001009	HCLS1	hematopoietic cell-specific Lyn substrate 1 [Source:HGNC Symbol;Acc:HGNC:4844]	GO:0002376|GO:0009987|GO:0005623|GO:0032502|GO:0008152|GO:0032991|GO:0005488|GO:0050896|GO:0023052|GO:0009058|GO:0005515|GO:0050794|GO:0002262|GO:0044238|GO:0051050|GO:0051716|GO:0048856|GO:0050793|GO:0044877|GO:0008283|GO:0051234|GO:0044237|GO:0043234|GO:0006807|GO:0002520|GO:0019222|GO:0005622|GO:0044767|GO:0002682|GO:0051641|GO:0016043|GO:0009893|GO:0043229|GO:0043227|GO:0002684|GO:0023051|GO:…	immune system process|cellular process|cell|developmental process|metabolic process|macromolecular complex|binding|response to stimulus|signaling|biosynthetic process|protein binding|regulation of cellular process|myeloid cell homeostasis|primary metabolic process|positive regulation of transport|cellular response to stimulus|anatomical structure development|regulation of developmental process|ma…	K06106	cortactin[-]	bta05205|bta04530|bta05100	Proteoglycans in cancer - Bos taurus (cow)|Tight junction - Bos taurus (cow)|Bacterial invasion of epithelial cells - Bos taurus (cow)	1:66720537-66754184	23	23	131	15	10	32	0.181947	0.186775	1.0952	0.121929	0.0823485	0.272899	0.487975	0.159059	1.61725	0.028588	1	UP
ENSBTAG00000001034	IL18R1	interleukin 18 receptor 1 [Source:HGNC Symbol;Acc:HGNC:5988]	GO:0002376|GO:0009987|GO:0032502|GO:0005488|GO:0004871|GO:0050896|GO:0023052|GO:0006955|GO:0005515|GO:0050794|GO:0051050|GO:0051716|GO:0048856|GO:0038023|GO:0051234|GO:0004872|GO:0002520|GO:0044767|GO:0007155|GO:0051641|GO:0023051|GO:0045184|GO:0048513|GO:0010033|GO:0002366|GO:0002292|GO:0048869|GO:0001775|GO:0010646|GO:0004888|GO:0032880|GO:0060341|GO:0051222|GO:0046649|GO:0001819|GO:0001817|GO:…	immune system process|cellular process|developmental process|binding|signal transducer activity|response to stimulus|signaling|immune response|protein binding|regulation of cellular process|positive regulation of transport|cellular response to stimulus|anatomical structure development|signaling receptor activity|establishment of localization|receptor activity|immune system development|single-orga…	K05173	interleukin 18 receptor 1[-]	bta04060|bta04668|bta05321	Cytokine-cytokine receptor interaction - Bos taurus (cow)|TNF signaling pathway - Bos taurus (cow)|Inflammatory bowel disease (IBD) - Bos taurus (cow)	11:7153231-7179569	11	25	29	11	8	7	0.167315	0.390345	0.466157	0.171918	0.12666	0.114772	0.341272	0.137783	1.30853	0.0413355	1	UP
ENSBTAG00000001082	SH2D5	SH2 domain containing 5 [Source:HGNC Symbol;Acc:HGNC:28819]	GO:0005488|GO:0005515	binding|protein binding	-	-	-	-	2:132522953-132529468	2	2	7	1	0	0	0.0382125	0.0392254	0.141362	0.0196363	0	0	0.0729333	0.00654542	3.47802	0.0368832	1	UP
ENSBTAG00000001191	CCL17	C-C motif chemokine ligand 17 [Source:HGNC Symbol;Acc:HGNC:10615]	GO:0002376|GO:0009987|GO:0032502|GO:0008152|GO:0005576|GO:0005488|GO:0050896|GO:0023052|GO:0040011|GO:0009605|GO:0006955|GO:0005515|GO:0048870|GO:0050794|GO:0044238|GO:0051716|GO:0048856|GO:0050793|GO:0044237|GO:0019222|GO:0044767|GO:0005615|GO:0006950|GO:0009893|GO:0023051|GO:0071704|GO:0050900|GO:0043085|GO:0016477|GO:0010033|GO:0006928|GO:0072676|GO:0045087|GO:0048869|GO:0061061|GO:0006935|GO:…	immune system process|cellular process|developmental process|metabolic process|extracellular region|binding|response to stimulus|signaling|locomotion|response to external stimulus|immune response|protein binding|cell motility|regulation of cellular process|primary metabolic process|cellular response to stimulus|anatomical structure development|regulation of developmental process|cellular metaboli…	K05514	C-C motif chemokine, other[-]	bta04062	Chemokine signaling pathway - Bos taurus (cow)	18:25501849-25504738	0	1	11	0	0	0	0	0.0499072	0.565033	0	0	0	0.20498	0	Inf	0.0331003	1	UP
ENSBTAG00000001193	UNC93B1	protein unc-93 homolog B1 [Source:RefSeq peptide;Acc:NP_001180076]	GO:0002376|GO:0009987|GO:0005623|GO:0050896|GO:0023052|GO:0006955|GO:0050794|GO:0051716|GO:0012505|GO:0005622|GO:0002682|GO:0006950|GO:0043229|GO:0043227|GO:0002684|GO:0002218|GO:0005737|GO:0045087|GO:0006952|GO:0005783|GO:0002757|GO:0050778|GO:0007165|GO:0043231|GO:0007154|GO:0050776|GO:0005768|GO:0045088|GO:0045089|GO:0002764|GO:0002221|GO:0002224|GO:0034162|GO:0034138|GO:0034154	immune system process|cellular process|cell|response to stimulus|signaling|immune response|regulation of cellular process|cellular response to stimulus|endomembrane system|intracellular|regulation of immune system process|response to stress|intracellular organelle|membrane-bounded organelle|positive regulation of immune system process|activation of innate immune response|cytoplasm|innate immune r…	-	-	-	-	29:46162697-46172747	91	55	170	64	27	56	0.983346	0.610104	1.94142	0.710621	0.303706	0.652361	1.17829	0.555562	1.08467	0.0222652	1	UP
ENSBTAG00000001292	LF	Lactotransferrin Lactoferricin-B [Source:UniProtKB/Swiss-Prot;Acc:P24627]	GO:0003824|GO:0002376|GO:0009987|GO:0005623|GO:0032502|GO:0008152|GO:0005576|GO:0032991|GO:0005488|GO:0050896|GO:0023052|GO:0009058|GO:0009605|GO:0006955|GO:0005515|GO:0044419|GO:0050794|GO:0044238|GO:0051716|GO:0048856|GO:0009986|GO:0050793|GO:0009653|GO:0008283|GO:0051234|GO:0044237|GO:0012505|GO:0043234|GO:0006807|GO:0002520|GO:0019222|GO:0009607|GO:0005622|GO:0044406|GO:0044767|GO:0002682|GO:…	catalytic activity|immune system process|cellular process|cell|developmental process|metabolic process|extracellular region|macromolecular complex|binding|response to stimulus|signaling|biosynthetic process|response to external stimulus|immune response|protein binding|interspecies interaction between organisms|regulation of cellular process|primary metabolic process|cellular response to stimulus|…	-	-	-	-	22:53521906-53556089	8	91	31	7	17	10	0.0800842	0.935083	0.32794	0.0719996	0.177141	0.107908	0.447702	0.119016	1.91138	0.0223922	1	UP
ENSBTAG00000001343	DEPDC1	DEP domain containing 1 [Source:HGNC Symbol;Acc:HGNC:22949]	GO:0009987|GO:0005623|GO:0008152|GO:0032991|GO:0005488|GO:0050896|GO:0023052|GO:0009058|GO:0005515|GO:0050794|GO:0044238|GO:0051716|GO:0044237|GO:0043234|GO:0006807|GO:0019222|GO:0005622|GO:0043229|GO:0043227|GO:0071704|GO:1901360|GO:0006725|GO:0006139|GO:0031324|GO:0009890|GO:0046483|GO:0007165|GO:0043231|GO:0007154|GO:0017053|GO:0044249|GO:0010467|GO:0005634|GO:0051252|GO:0009059|GO:0035556|GO:…	cellular process|cell|metabolic process|macromolecular complex|binding|response to stimulus|signaling|biosynthetic process|protein binding|regulation of cellular process|primary metabolic process|cellular response to stimulus|cellular metabolic process|protein complex|nitrogen compound metabolic process|regulation of metabolic process|intracellular|intracellular organelle|membrane-bounded organel…	-	-	-	-	3:77093222-77113283	3	1	4	0	0	0	0.0303627	0.0103922	0.0427877	0	0	0	0.0278475	0	Inf	0.0258883	1	UP
ENSBTAG00000002096	-	low affinity immunoglobulin gamma Fc region receptor III isoform 2 precursor [Source:RefSeq peptide;Acc:NP_776742]	GO:0005488|GO:0005515	binding|protein binding	K06463	low affinity immunoglobulin gamma Fc region receptor III[-]	bta05152|bta05322|bta04145|bta04380|bta04650|bta04666|bta05140|bta05150	Tuberculosis - Bos taurus (cow)|Systemic lupus erythematosus - Bos taurus (cow)|Phagosome - Bos taurus (cow)|Osteoclast differentiation - Bos taurus (cow)|Natural killer cell mediated cytotoxicity - Bos taurus (cow)|Fc gamma R-mediated phagocytosis - Bos taurus (cow)|Leishmaniasis - Bos taurus (cow)|Staphylococcus aureus infection - Bos taurus (cow)	3:7996519-8005228	55	30	90	22	12	41	0.698705	0.391223	1.20831	0.28718	0.158684	0.561507	0.766079	0.33579	1.18993	0.0319987	1	UP
ENSBTAG00000002451	TTC39A	tetratricopeptide repeat domain 39A [Source:HGNC Symbol;Acc:HGNC:18657]	GO:0005488|GO:0005515	binding|protein binding	-	-	-	-	3:95558170-95589486	6	46	94	9	20	15	0.082162	0.64664	1.36039	0.126641	0.28509	0.221451	0.696397	0.21106	1.72225	0.0409402	1	UP
ENSBTAG00000002702	TSPAN32	tetraspanin 32 [Source:HGNC Symbol;Acc:HGNC:13410]	GO:0016020|GO:0002376|GO:0009987|GO:0005623|GO:0032991|GO:0050896|GO:0023052|GO:0009605|GO:0005886|GO:0050794|GO:0051716|GO:0009986|GO:0008283|GO:0043234|GO:0009607|GO:0005622|GO:0002682|GO:0051707|GO:0007155|GO:0031224|GO:0016043|GO:0002683|GO:0006950|GO:0071944|GO:0006996|GO:0098542|GO:0043235|GO:0050865|GO:0001562|GO:0009611|GO:0001775|GO:0031226|GO:0006952|GO:0098797|GO:0016021|GO:0042127|GO:…	membrane|immune system process|cellular process|cell|macromolecular complex|response to stimulus|signaling|response to external stimulus|plasma membrane|regulation of cellular process|cellular response to stimulus|cell surface|cell proliferation|protein complex|response to biotic stimulus|intracellular|regulation of immune system process|response to other organism|cell adhesion|intrinsic componen…	-	-	-	-	29:49879043-49926003	0	1	12	0	0	0	0	0.0371915	0.459342	0	0	0	0.165511	0	Inf	0.0279844	1	UP
ENSBTAG00000002923	CX3CR1	C-X3-C motif chemokine receptor 1 [Source:HGNC Symbol;Acc:HGNC:2558]	GO:0016020|GO:0002376|GO:0009987|GO:0005623|GO:0032502|GO:0005488|GO:0004871|GO:0050896|GO:0023052|GO:0040011|GO:0009605|GO:0006955|GO:0005515|GO:0005886|GO:0048870|GO:0050794|GO:0051716|GO:0048856|GO:0050793|GO:0009653|GO:0038023|GO:0004872|GO:0044767|GO:0007155|GO:0031224|GO:0048646|GO:0023057|GO:0071944|GO:0023051|GO:0050900|GO:0060548|GO:0030900|GO:0016477|GO:0048513|GO:0010033|GO:0006928|GO:…	membrane|immune system process|cellular process|cell|developmental process|binding|signal transducer activity|response to stimulus|signaling|locomotion|response to external stimulus|immune response|protein binding|plasma membrane|cell motility|regulation of cellular process|cellular response to stimulus|anatomical structure development|regulation of developmental process|anatomical structure morp…	K04192	CX3C chemokine receptor 1[-]	bta04060|bta04062	Cytokine-cytokine receptor interaction - Bos taurus (cow)|Chemokine signaling pathway - Bos taurus (cow)	22:12613418-12627354	26	15	199	18	23	29	0.20836	0.123396	1.68539	0.148222	0.191864	0.250536	0.672381	0.196874	1.77201	0.0326925	1	UP
ENSBTAG00000003027	EMX2	empty spiracles homeobox 2 [Source:HGNC Symbol;Acc:HGNC:3341]	GO:0009987|GO:0005623|GO:0032502|GO:0008152|GO:0005488|GO:0050896|GO:0040011|GO:0009058|GO:0005515|GO:0048870|GO:0050794|GO:0044238|GO:0048856|GO:0008283|GO:0044237|GO:0006807|GO:0019222|GO:0005622|GO:0044767|GO:0097159|GO:0043229|GO:0043227|GO:0071704|GO:0030900|GO:0016477|GO:0048513|GO:0006928|GO:0003676|GO:1901360|GO:0006725|GO:0006139|GO:0048869|GO:0021542|GO:0061351|GO:0046483|GO:0042493|GO:…	cellular process|cell|developmental process|metabolic process|binding|response to stimulus|locomotion|biosynthetic process|protein binding|cell motility|regulation of cellular process|primary metabolic process|anatomical structure development|cell proliferation|cellular metabolic process|nitrogen compound metabolic process|regulation of metabolic process|intracellular|single-organism developmenta…	-	-	-	-	26:38163825-38170070	38	415	51	72	24	73	0.432476	4.8485	0.613415	0.841994	0.284325	0.895659	1.9648	0.673992	1.54358	0.0250612	1	UP
ENSBTAG00000003078	COL10A1	collagen type X alpha 1 chain [Source:HGNC Symbol;Acc:HGNC:2185]	GO:0031012|GO:0005623|GO:0005576|GO:0032991|GO:0005488|GO:0005515|GO:0005578|GO:0043234|GO:0005622|GO:0071944|GO:0005737|GO:0005581|GO:0005938	extracellular matrix|cell|extracellular region|macromolecular complex|binding|protein binding|proteinaceous extracellular matrix|protein complex|intracellular|cell periphery|cytoplasm|collagen trimer|cell cortex	K19479	collagen, type X, alpha[-]	bta04974	Protein digestion and absorption - Bos taurus (cow)	9:34986666-34993308	1	3	4	0	0	0	0.0116874	0.0359792	0.0493938	0	0	0	0.0323535	0	Inf	0.0268292	1	UP
ENSBTAG00000003172	MEIS2	Meis homeobox 2 [Source:HGNC Symbol;Acc:HGNC:7001]	GO:0009987|GO:0005623|GO:0008152|GO:0005488|GO:0009058|GO:0050794|GO:0044238|GO:0044237|GO:0006807|GO:0019222|GO:0005622|GO:0097159|GO:0043229|GO:0043227|GO:0071704|GO:0003676|GO:1901360|GO:0006725|GO:0006139|GO:0046483|GO:0043231|GO:0044249|GO:0010467|GO:0005634|GO:0051252|GO:0009059|GO:0016070|GO:0034645|GO:0003677|GO:0010468|GO:0006351|GO:2001141|GO:0006355|GO:0032774|GO:1903506	cellular process|cell|metabolic process|binding|biosynthetic process|regulation of cellular process|primary metabolic process|cellular metabolic process|nitrogen compound metabolic process|regulation of metabolic process|intracellular|organic cyclic compound binding|intracellular organelle|membrane-bounded organelle|organic substance metabolic process|nucleic acid binding|organic cyclic compound …	-	-	-	-	10:32643648-32866661	30	69	51	18	14	38	0.286539	0.676523	0.514792	0.176658	0.139194	0.391274	0.492618	0.235709	1.06346	0.0459527	1	UP
ENSBTAG00000003255	CD4	CD4 molecule [Source:HGNC Symbol;Acc:HGNC:1678]	GO:0016020|GO:0002376|GO:0009987|GO:0005623|GO:0032502|GO:0008152|GO:0005488|GO:0004871|GO:0050896|GO:0023052|GO:0009605|GO:0031090|GO:0006955|GO:0005515|GO:0044419|GO:0005886|GO:0005789|GO:0050794|GO:0045058|GO:0044238|GO:0051716|GO:0048856|GO:0009986|GO:0038023|GO:0044237|GO:0012505|GO:0004872|GO:0002520|GO:0019222|GO:0009607|GO:0005622|GO:0042175|GO:0044767|GO:0002682|GO:0051707|GO:0007155|GO:…	membrane|immune system process|cellular process|cell|developmental process|metabolic process|binding|signal transducer activity|response to stimulus|signaling|response to external stimulus|organelle membrane|immune response|protein binding|interspecies interaction between organisms|plasma membrane|endoplasmic reticulum membrane|regulation of cellular process|T cell selection|primary metabolic pro…	K06454	CD4 antigen[-]	bta04514|bta04660|bta04640|bta04612|bta05340	Cell adhesion molecules (CAMs) - Bos taurus (cow)|T cell receptor signaling pathway - Bos taurus (cow)|Hematopoietic cell lineage - Bos taurus (cow)|Antigen processing and presentation - Bos taurus (cow)|Primary immunodeficiency - Bos taurus (cow)	5:103995316-104017746	0	1	23	1	0	0	0	0.0159627	0.377894	0.0159746	0	0	0.131286	0.00532488	4.62382	0.0259157	1	UP
ENSBTAG00000003290	SLC9A7	solute carrier family 9 member A7 [Source:HGNC Symbol;Acc:HGNC:17123]	GO:0016020|GO:0009987|GO:0005215|GO:0051234|GO:0022857|GO:0031224|GO:0055085|GO:0016021|GO:0042592|GO:0006810|GO:0022891|GO:0006811|GO:0034220|GO:0015291|GO:0048878|GO:0015075|GO:0050801|GO:0008324|GO:0006812|GO:0015992|GO:0098655|GO:0015297|GO:0015491|GO:0030001|GO:0015672|GO:1902600|GO:0015299|GO:0035725|GO:0006814|GO:0005451|GO:0046873|GO:0015078|GO:0006885|GO:0015081|GO:0015385	membrane|cellular process|transporter activity|establishment of localization|transmembrane transporter activity|intrinsic component of membrane|transmembrane transport|integral component of membrane|homeostatic process|transport|substrate-specific transmembrane transporter activity|ion transport|ion transmembrane transport|secondary active transmembrane transporter activity|chemical homeostasis|i…	-	-	-	-	X:90182201-90265892	9	10	20	6	0	7	0.11179	0.127506	0.262546	0.0765814	0	0.0937301	0.167281	0.0567705	1.55906	0.0499163	1	UP
ENSBTAG00000003440	-	ferric-chelate reductase 1 precursor [Source:RefSeq peptide;Acc:NP_001077164]	GO:0016020|GO:0008152|GO:0031224|GO:0055114|GO:0016021	membrane|metabolic process|intrinsic component of membrane|oxidation-reduction process|integral component of membrane	-	-	-	-	3:43651196-43676797	18	12	89	10	8	17	0.301987	0.206663	1.57797	0.172387	0.139706	0.307466	0.695539	0.206519	1.75185	0.0261707	1	UP
ENSBTAG00000004462	NPAS3	neuronal PAS domain protein 3 [Source:HGNC Symbol;Acc:HGNC:19311]	GO:0009987|GO:0005623|GO:0032502|GO:0008152|GO:0001071|GO:0005488|GO:0009058|GO:0005515|GO:0050794|GO:0044238|GO:0003700|GO:0044237|GO:0006807|GO:0019222|GO:0005622|GO:0009893|GO:0043229|GO:0043227|GO:0071704|GO:0005737|GO:0000981|GO:1901360|GO:0006725|GO:0006139|GO:0046483|GO:0043231|GO:0044249|GO:0010467|GO:0005634|GO:0010628|GO:0051252|GO:0009059|GO:0016070|GO:0005654|GO:0031981|GO:0034645|GO:…	cellular process|cell|developmental process|metabolic process|nucleic acid binding transcription factor activity|binding|biosynthetic process|protein binding|regulation of cellular process|primary metabolic process|transcription factor activity, sequence-specific DNA binding|cellular metabolic process|nitrogen compound metabolic process|regulation of metabolic process|intracellular|positive regul…	-	-	-	-	21:44674273-44703824	21	7	20	3	5	7	0.264057	0.0903504	0.265768	0.0387605	0.0654395	0.0948802	0.206725	0.0663601	1.63932	0.0239786	1	UP
ENSBTAG00000004488	MEI1	meiotic double-stranded break formation protein 1 [Source:HGNC Symbol;Acc:HGNC:28613]	GO:0009987|GO:0005623|GO:0022414|GO:0032502|GO:0005488|GO:0000003|GO:0044702|GO:0051321|GO:0090220|GO:0048856|GO:0051234|GO:0019953|GO:0044767|GO:0051641|GO:0016043|GO:0003006|GO:0048609|GO:0006996|GO:0007126|GO:0048468|GO:0007276|GO:0048869|GO:0051656|GO:0051640|GO:0048515|GO:0007281|GO:0045141|GO:0007049|GO:0007059|GO:0070192|GO:0048232|GO:0007140|GO:0007127|GO:0045132|GO:0030154|GO:0051276|GO:…	cellular process|cell|reproductive process|developmental process|binding|reproduction|single organism reproductive process|meiotic cell cycle|chromosome localization to nuclear envelope involved in homologous chromosome segregation|anatomical structure development|establishment of localization|sexual reproduction|single-organism developmental process|cellular localization|cellular component organ…	-	-	-	-	5:113277163-113333110	0	4	193	0	3	13	0	0.0252789	1.2557	0	0.0192262	0.0862768	0.426992	0.0351677	3.60189	0.0271364	1	UP
ENSBTAG00000004826	ACP5	acid phosphatase 5, tartrate resistant [Source:HGNC Symbol;Acc:HGNC:124]	GO:0003824|GO:0009987|GO:0005623|GO:0032502|GO:0008152|GO:0005576|GO:0005488|GO:0050896|GO:0009058|GO:0009605|GO:0050794|GO:0044238|GO:0048856|GO:0009653|GO:0044237|GO:0006807|GO:0019222|GO:0009607|GO:0005622|GO:0044767|GO:0051707|GO:0016787|GO:0006950|GO:0043229|GO:0043227|GO:1903561|GO:0071704|GO:0009887|GO:0048513|GO:0010033|GO:0005737|GO:0098542|GO:0072593|GO:0009617|GO:0048871|GO:0009611|GO:…	catalytic activity|cellular process|cell|developmental process|metabolic process|extracellular region|binding|response to stimulus|biosynthetic process|response to external stimulus|regulation of cellular process|primary metabolic process|anatomical structure development|anatomical structure morphogenesis|cellular metabolic process|nitrogen compound metabolic process|regulation of metabolic proce…	K14379	tartrate-resistant acid phosphatase type 5[3.1.3.2]	bta04380|bta04142|bta05323	Osteoclast differentiation - Bos taurus (cow)|Lysosome - Bos taurus (cow)|Rheumatoid arthritis - Bos taurus (cow)	7:17134691-17137939	23	12	77	13	6	20	0.472972	0.253317	1.67342	0.274694	0.128443	0.443387	0.799902	0.282175	1.50324	0.0395116	1	UP
ENSBTAG00000004943	CCNA2	cyclin A2 [Source:HGNC Symbol;Acc:HGNC:1578]	GO:0009987|GO:0005623|GO:0008152|GO:0005488|GO:0050896|GO:0023052|GO:0009058|GO:0005515|GO:0050794|GO:0044238|GO:0051716|GO:0044237|GO:0012505|GO:0006807|GO:0019222|GO:0005622|GO:0009893|GO:0043229|GO:0043227|GO:0071704|GO:0005737|GO:1901360|GO:0006725|GO:0019899|GO:0006139|GO:0005794|GO:0046483|GO:0019538|GO:0050790|GO:0007049|GO:0051726|GO:0007165|GO:0043231|GO:0007154|GO:0044249|GO:0010467|GO:…	cellular process|cell|metabolic process|binding|response to stimulus|signaling|biosynthetic process|protein binding|regulation of cellular process|primary metabolic process|cellular response to stimulus|cellular metabolic process|endomembrane system|nitrogen compound metabolic process|regulation of metabolic process|intracellular|positive regulation of metabolic process|intracellular organelle|me…	K06627	cyclin A[-]	bta05203|bta05169|bta05161|bta04110|bta04152|bta04914	Viral carcinogenesis - Bos taurus (cow)|Epstein-Barr virus infection - Bos taurus (cow)|Hepatitis B - Bos taurus (cow)|Cell cycle - Bos taurus (cow)|AMPK signaling pathway - Bos taurus (cow)|Progesterone-mediated oocyte maturation - Bos taurus (cow)	6:3413086-3419194	13	7	32	4	6	5	0.176938	0.0978004	0.460301	0.0559422	0.0850124	0.0733621	0.245013	0.0714389	1.77808	0.0233248	1	UP
ENSBTAG00000005250	BGN	biglycan [Source:HGNC Symbol;Acc:HGNC:1044]	GO:0016020|GO:0009987|GO:0031012|GO:0005623|GO:0008152|GO:0005576|GO:0005488|GO:0005515|GO:0005886|GO:0050840|GO:0005578|GO:0044238|GO:0009986|GO:0044237|GO:0012505|GO:0006807|GO:0005622|GO:0043229|GO:0097367|GO:0071944|GO:0043227|GO:1903561|GO:0071704|GO:0005737|GO:0042383|GO:0006082|GO:0019538|GO:0070062|GO:0031982|GO:0043231|GO:0030133|GO:0006790|GO:0005539|GO:0031988|GO:0043412|GO:0030204|GO:…	membrane|cellular process|extracellular matrix|cell|metabolic process|extracellular region|binding|protein binding|plasma membrane|extracellular matrix binding|proteinaceous extracellular matrix|primary metabolic process|cell surface|cellular metabolic process|endomembrane system|nitrogen compound metabolic process|intracellular|intracellular organelle|carbohydrate derivative binding|cell periphe…	-	-	-	-	X:39639906-39653687	529	392	2116	560	199	669	6.08536	4.62904	25.7248	6.61931	2.38292	8.29649	12.1464	5.76624	1.07482	0.0329904	1	UP
ENSBTAG00000005647	GPR132	G protein-coupled receptor 132 [Source:HGNC Symbol;Acc:HGNC:17482]	GO:0016020|GO:0009987|GO:0005623|GO:0004871|GO:0050896|GO:0023052|GO:0005886|GO:0050794|GO:0051716|GO:0038023|GO:0004872|GO:0031224|GO:0071944|GO:0004888|GO:0031226|GO:0016021|GO:0007049|GO:0051726|GO:0045786|GO:0007165|GO:0007154|GO:0005887|GO:0044770|GO:1903047|GO:0045930|GO:0007186|GO:0004930|GO:0010948|GO:0000278|GO:0010564|GO:0007346|GO:1901991|GO:0007187|GO:1901987|GO:1901990|GO:0044772|GO:…	membrane|cellular process|cell|signal transducer activity|response to stimulus|signaling|plasma membrane|regulation of cellular process|cellular response to stimulus|signaling receptor activity|receptor activity|intrinsic component of membrane|cell periphery|transmembrane signaling receptor activity|intrinsic component of plasma membrane|integral component of membrane|cell cycle|regulation of cel…	-	-	-	-	21:71077800-71078924	2	3	21	0	2	2	0.0437151	0.067321	0.48518	0	0.0455228	0.0471292	0.198739	0.030884	2.68594	0.0344408	1	UP
ENSBTAG00000005714	ACTC1	actin, alpha, cardiac muscle 1 [Source:HGNC Symbol;Acc:HGNC:143]	GO:0016020|GO:0003824|GO:0009987|GO:0005623|GO:0032502|GO:0008152|GO:0005576|GO:0005488|GO:0030054|GO:0042995|GO:0005515|GO:0050794|GO:0048856|GO:0031252|GO:0009653|GO:0019222|GO:0005622|GO:0044297|GO:0044767|GO:0072562|GO:0016787|GO:0097159|GO:0005615|GO:0030055|GO:0016043|GO:0048646|GO:0009893|GO:0043229|GO:0097367|GO:0043227|GO:1903561|GO:0071704|GO:0036094|GO:0009887|GO:0060548|GO:0048513|GO:…	membrane|catalytic activity|cellular process|cell|developmental process|metabolic process|extracellular region|binding|cell junction|cell projection|protein binding|regulation of cellular process|anatomical structure development|cell leading edge|anatomical structure morphogenesis|regulation of metabolic process|intracellular|cell body|single-organism developmental process|blood microparticle|hyd…	K12314	actin, alpha cardiac muscle[-]	bta04261|bta05414|bta05410|bta04260	Adrenergic signaling in cardiomyocytes - Bos taurus (cow)|Dilated cardiomyopathy - Bos taurus (cow)|Hypertrophic cardiomyopathy (HCM) - Bos taurus (cow)|Cardiac muscle contraction - Bos taurus (cow)	10:30361781-30367052	663	4236	34459	528	275	7887	11.7734	77.2182	646.69	9.63422	5.08331	150.987	245.227	55.2347	2.15047	0.0491194	1	UP
ENSBTAG00000006110	-	-	GO:0016020|GO:0005488|GO:0005515|GO:0031224|GO:0016021|GO:0043169|GO:0046872|GO:0005509	membrane|binding|protein binding|intrinsic component of membrane|integral component of membrane|cation binding|metal ion binding|calcium ion binding	-	-	-	-	7:96682484-96694175	3	4	6	0	2	0	0.192139	0.262993	0.406111	0	0.133368	0	0.287081	0.0444559	2.69101	0.0432129	1	UP
ENSBTAG00000006256	PTPRO	protein tyrosine phosphatase, receptor type O [Source:HGNC Symbol;Acc:HGNC:9678]	GO:0016020|GO:0003824|GO:0045202|GO:0002376|GO:0009987|GO:0005623|GO:0032502|GO:0008152|GO:0005576|GO:0005488|GO:0050896|GO:0023052|GO:0040011|GO:0042995|GO:0009605|GO:0005515|GO:0005886|GO:0048870|GO:0050794|GO:0044238|GO:0051716|GO:0048856|GO:0009653|GO:0044237|GO:0044767|GO:0045177|GO:0016787|GO:0016043|GO:0023057|GO:0071944|GO:0043227|GO:0023051|GO:1903561|GO:0071704|GO:0050900|GO:0016477|GO:…	membrane|catalytic activity|synapse|immune system process|cellular process|cell|developmental process|metabolic process|extracellular region|binding|response to stimulus|signaling|locomotion|cell projection|response to external stimulus|protein binding|plasma membrane|cell motility|regulation of cellular process|primary metabolic process|cellular response to stimulus|anatomical structure developm…	-	-	-	-	5:94770904-94881418	5	2	7	0	0	2	0.0335409	0.0137706	0.0496271	0	0	0.0144627	0.0323129	0.0048209	2.74473	0.0350875	1	UP
ENSBTAG00000006446	-	Uncharacterized protein [Source:UniProtKB/TrEMBL;Acc:F1MES2]	GO:0016020|GO:0005488|GO:0005515|GO:0031224|GO:0016021	membrane|binding|protein binding|intrinsic component of membrane|integral component of membrane	-	-	-	-	8:66382783-66625740	0	10	4	0	0	1	0	0.0628639	0.0258899	0	0	0.00660477	0.0295846	0.00220159	3.74823	0.0403011	1	UP
ENSBTAG00000006562	-	-	-	-	-	-	-	-	27:24801788-24804337	0	8	6	0	0	1	0	0.079394	0.0612998	0	0	0.0104264	0.0468979	0.00347547	3.75425	0.033558	1	UP
ENSBTAG00000006790	SPTBN5	spectrin beta, non-erythrocytic 5 [Source:HGNC Symbol;Acc:HGNC:15680]	GO:0016020|GO:0009987|GO:0005623|GO:0005576|GO:0032991|GO:0005488|GO:0042995|GO:0031090|GO:0005929|GO:0005515|GO:0005886|GO:0044877|GO:0051234|GO:0043234|GO:0005622|GO:0045177|GO:0051641|GO:0016043|GO:0043229|GO:0071944|GO:0043227|GO:1903561|GO:0010256|GO:0005737|GO:0006996|GO:0002046|GO:0097381|GO:0005875|GO:0001750|GO:0031253|GO:0045502|GO:0008092|GO:0060170|GO:0032403|GO:0005938|GO:0098588|GO:…	membrane|cellular process|cell|extracellular region|macromolecular complex|binding|cell projection|organelle membrane|cilium|protein binding|plasma membrane|macromolecular complex binding|establishment of localization|protein complex|intracellular|apical part of cell|cellular localization|cellular component organization|intracellular organelle|cell periphery|membrane-bounded organelle|extracellul…	-	-	-	-	10:37355715-37405210	52	269	301	95	66	121	0.100362	0.53296	0.613958	0.188402	0.132599	0.251763	0.41576	0.190921	1.12278	0.0257295	1	UP
ENSBTAG00000007079	LCP1	lymphocyte cytosolic protein 1 [Source:HGNC Symbol;Acc:HGNC:6528]	GO:0016020|GO:0002376|GO:0009987|GO:0005623|GO:0005576|GO:0032991|GO:0005488|GO:0050896|GO:0023052|GO:0030054|GO:0040011|GO:0042995|GO:0006955|GO:0005515|GO:0005886|GO:0048870|GO:0050794|GO:0051716|GO:0031252|GO:0044877|GO:0051234|GO:0043234|GO:0005622|GO:0007155|GO:0051641|GO:0005615|GO:0030055|GO:0044089|GO:0016043|GO:0043229|GO:0071944|GO:0043227|GO:1903561|GO:0045184|GO:0016477|GO:0005737|GO:…	membrane|immune system process|cellular process|cell|extracellular region|macromolecular complex|binding|response to stimulus|signaling|cell junction|locomotion|cell projection|immune response|protein binding|plasma membrane|cell motility|regulation of cellular process|cellular response to stimulus|cell leading edge|macromolecular complex binding|establishment of localization|protein complex|intr…	-	-	-	-	12:16255788-16320221	90	75	466	72	84	100	1.05708	0.90427	5.78433	0.868934	1.02699	1.26619	2.58189	1.05404	1.2925	0.0297539	1	UP
ENSBTAG00000007415	SLC7A8	solute carrier family 7 member 8 [Source:HGNC Symbol;Acc:HGNC:11066]	GO:0016020|GO:0009987|GO:0005623|GO:0005576|GO:0005488|GO:0005215|GO:0019534|GO:0005515|GO:0005886|GO:0051234|GO:0022857|GO:0031224|GO:0071944|GO:0043227|GO:1903561|GO:0055085|GO:0031226|GO:0016021|GO:0070062|GO:0031982|GO:0005887|GO:0006810|GO:0022891|GO:1903825|GO:0006811|GO:0034220|GO:0015291|GO:1901998|GO:0015075|GO:0006820|GO:0006865|GO:0015695|GO:0015711|GO:0008509|GO:0008324|GO:0006812|GO:…	membrane|cellular process|cell|extracellular region|binding|transporter activity|toxin transporter activity|protein binding|plasma membrane|establishment of localization|transmembrane transporter activity|intrinsic component of membrane|cell periphery|membrane-bounded organelle|extracellular vesicle|transmembrane transport|intrinsic component of plasma membrane|integral component of membrane|extr…	K13781	solute carrier family 7 (L-type amino acid transporter), member 8[-]	bta04974	Protein digestion and absorption - Bos taurus (cow)	10:21521555-21573888	85	144	76	36	42	70	0.587723	1.02209	0.555361	0.255774	0.302293	0.52178	0.721726	0.359949	1.00366	0.022399	1	UP
ENSBTAG00000007578	-	-	GO:0009987|GO:0005623|GO:0032502|GO:0032991|GO:0005488|GO:0040011|GO:0042995|GO:0005515|GO:0048870|GO:0050794|GO:0048856|GO:0050793|GO:0031252|GO:0009653|GO:0043234|GO:0005622|GO:0044297|GO:0044767|GO:0040017|GO:0016043|GO:0043229|GO:0040012|GO:0010256|GO:0016477|GO:0005737|GO:0006928|GO:0006996|GO:0048468|GO:0043204|GO:0032878|GO:0045597|GO:0030030|GO:0005875|GO:0019899|GO:0048869|GO:0045595|GO:…	cellular process|cell|developmental process|macromolecular complex|binding|locomotion|cell projection|protein binding|cell motility|regulation of cellular process|anatomical structure development|regulation of developmental process|cell leading edge|anatomical structure morphogenesis|protein complex|intracellular|cell body|single-organism developmental process|positive regulation of locomotion|ce…	-	-	-	-	26:37598736-37690332	40	49	118	28	33	26	0.292445	0.367754	0.911734	0.210349	0.251145	0.20492	0.523978	0.222138	1.23805	0.0250543	1	UP
ENSBTAG00000007589	SMAD9	SMAD family member 9 [Source:HGNC Symbol;Acc:HGNC:6774]	GO:0009987|GO:0005623|GO:0032502|GO:0008152|GO:0001071|GO:0032991|GO:0005488|GO:0050896|GO:0023052|GO:0009058|GO:0005515|GO:0050794|GO:0044238|GO:0051716|GO:0048856|GO:0003700|GO:0044237|GO:0043234|GO:0006807|GO:0019222|GO:0005622|GO:0044767|GO:0097159|GO:0043229|GO:0043227|GO:0071704|GO:0005667|GO:0048513|GO:0010033|GO:0005737|GO:0003676|GO:0035295|GO:0071559|GO:1901360|GO:0006725|GO:0030901|GO:…	cellular process|cell|developmental process|metabolic process|nucleic acid binding transcription factor activity|macromolecular complex|binding|response to stimulus|signaling|biosynthetic process|protein binding|regulation of cellular process|primary metabolic process|cellular response to stimulus|anatomical structure development|transcription factor activity, sequence-specific DNA binding|cellul…	K16791	mothers against decapentaplegic homolog 9[-]	bta04550|bta04350	Signaling pathways regulating pluripotency of stem cells - Bos taurus (cow)|TGF-beta signaling pathway - Bos taurus (cow)	12:24794299-24818619	103	39	70	37	13	48	0.761649	0.296043	0.547037	0.281136	0.100063	0.382641	0.53491	0.254613	1.07099	0.0358944	1	UP
ENSBTAG00000007772	SLC29A4	solute carrier family 29 member 4 [Source:HGNC Symbol;Acc:HGNC:23097]	GO:0016020|GO:0009987|GO:0005215|GO:0051234|GO:0022857|GO:0031224|GO:0055085|GO:0005337|GO:0016021|GO:0006810|GO:0022891|GO:0008504|GO:0015844|GO:1901642|GO:1901264|GO:0015858	membrane|cellular process|transporter activity|establishment of localization|transmembrane transporter activity|intrinsic component of membrane|transmembrane transport|nucleoside transmembrane transporter activity|integral component of membrane|transport|substrate-specific transmembrane transporter activity|monoamine transmembrane transporter activity|monoamine transport|nucleoside transmembrane …	-	-	-	-	25:39515688-39526238	4	0	4	0	0	0	0.0623469	0	0.0658897	0	0	0	0.0427455	0	Inf	0.0388187	1	UP
ENSBTAG00000007887	GRIN2A	glutamate ionotropic receptor NMDA type subunit 2A [Source:HGNC Symbol;Acc:HGNC:4585]	GO:0016020|GO:0045202|GO:0009987|GO:0005623|GO:0032502|GO:0008152|GO:0007610|GO:0032991|GO:0005488|GO:0004871|GO:0050896|GO:0023052|GO:0030054|GO:0005215|GO:0040011|GO:0042995|GO:0009605|GO:0005515|GO:0005886|GO:0050794|GO:0044238|GO:0051716|GO:0009056|GO:0048856|GO:0009986|GO:0038023|GO:0051234|GO:1900273|GO:0044237|GO:0012505|GO:0043234|GO:0004872|GO:0022857|GO:0006807|GO:0019222|GO:0005622|GO:…	membrane|synapse|cellular process|cell|developmental process|metabolic process|behavior|macromolecular complex|binding|signal transducer activity|response to stimulus|signaling|cell junction|transporter activity|locomotion|cell projection|response to external stimulus|protein binding|plasma membrane|regulation of cellular process|primary metabolic process|cellular response to stimulus|catabolic p…	-	-	-	-	25:8554540-8655588	0	4	4	0	0	0	0	0.030827	0.0317381	0	0	0	0.020855	0	Inf	0.0404019	1	UP
ENSBTAG00000008329	CYTIP	cytohesin 1 interacting protein [Source:HGNC Symbol;Acc:HGNC:9506]	GO:0009987|GO:0005623|GO:0005488|GO:0005515|GO:0050794|GO:0005622|GO:0007155|GO:0043229|GO:0071944|GO:0043227|GO:0005737|GO:0005938|GO:0043231|GO:0030155|GO:0005634|GO:0005654|GO:0031981	cellular process|cell|binding|protein binding|regulation of cellular process|intracellular|cell adhesion|intracellular organelle|cell periphery|membrane-bounded organelle|cytoplasm|cell cortex|intracellular membrane-bounded organelle|regulation of cell adhesion|nucleus|nucleoplasm|nuclear lumen	-	-	-	-	2:38682030-38711144	23	6	90	11	11	14	0.267458	0.0716181	1.10605	0.131438	0.133152	0.175509	0.481707	0.146699	1.71529	0.0410279	1	UP
ENSBTAG00000008471	MX2	MX dynamin like GTPase 2 [Source:HGNC Symbol;Acc:HGNC:7533]	GO:0003824|GO:0002376|GO:0009987|GO:0005623|GO:0008152|GO:0005488|GO:0050896|GO:0009605|GO:0005515|GO:0050794|GO:0051234|GO:0012505|GO:0009607|GO:0005622|GO:0051707|GO:0051641|GO:0016787|GO:0097159|GO:0006950|GO:0043229|GO:0097367|GO:0043227|GO:0036094|GO:0010033|GO:0000166|GO:0098542|GO:0016817|GO:0005635|GO:0001882|GO:0060341|GO:0006952|GO:0007049|GO:0051726|GO:0009615|GO:0051607|GO:0043231|GO:…	catalytic activity|immune system process|cellular process|cell|metabolic process|binding|response to stimulus|response to external stimulus|protein binding|regulation of cellular process|establishment of localization|endomembrane system|response to biotic stimulus|intracellular|response to other organism|cellular localization|hydrolase activity|organic cyclic compound binding|response to stress|i…	-	-	-	-	1:143119272-143155057	2	2	66	9	0	2	0.0165811	0.0170206	0.578388	0.0766847	0	0.017876	0.203997	0.0315202	2.69419	0.048199	1	UP
ENSBTAG00000008592	-	Fc gamma receptor I; Uncharacterized protein [Source:UniProtKB/TrEMBL;Acc:Q9MZT0]	GO:0016020|GO:0002376|GO:0009987|GO:0005623|GO:0005488|GO:0004871|GO:0050896|GO:0023052|GO:0009605|GO:0006955|GO:0001788|GO:0005515|GO:0005886|GO:0050794|GO:0051050|GO:0001909|GO:0051716|GO:0009986|GO:0044877|GO:0038023|GO:0051234|GO:0004872|GO:0009607|GO:0002682|GO:0051707|GO:0016043|GO:0006950|GO:0071944|GO:0002684|GO:0019882|GO:0008037|GO:0051128|GO:0098542|GO:0048002|GO:0009617|GO:0019884|GO:…	membrane|immune system process|cellular process|cell|binding|signal transducer activity|response to stimulus|signaling|response to external stimulus|immune response|antibody-dependent cellular cytotoxicity|protein binding|plasma membrane|regulation of cellular process|positive regulation of transport|leukocyte mediated cytotoxicity|cellular response to stimulus|cell surface|macromolecular complex…	K06498	high affinity immunoglobulin gamma Fc receptor I[-]	bta05152|bta05202|bta05322|bta04380|bta04640|bta04666|bta05140|bta05150	Tuberculosis - Bos taurus (cow)|Transcriptional misregulation in cancer - Bos taurus (cow)|Systemic lupus erythematosus - Bos taurus (cow)|Osteoclast differentiation - Bos taurus (cow)|Hematopoietic cell lineage - Bos taurus (cow)|Fc gamma R-mediated phagocytosis - Bos taurus (cow)|Leishmaniasis - Bos taurus (cow)|Staphylococcus aureus infection - Bos taurus (cow)	3:20847979-20856929	11	14	56	4	6	16	0.188142	0.245793	1.01222	0.0702973	0.106827	0.295007	0.482053	0.157377	1.61496	0.0461817	1	UP
ENSBTAG00000009256	ITGA4	integrin subunit alpha 4 [Source:HGNC Symbol;Acc:HGNC:6140]	GO:0016020|GO:0002376|GO:0009987|GO:0005623|GO:0032502|GO:0005576|GO:0032991|GO:0005488|GO:0050896|GO:0023052|GO:0030054|GO:0040011|GO:0005515|GO:0005886|GO:0048870|GO:0050794|GO:0051716|GO:0048856|GO:0009986|GO:0009653|GO:0043234|GO:0044767|GO:0007155|GO:0051641|GO:0031224|GO:0030055|GO:0016043|GO:0048646|GO:0071944|GO:0043227|GO:1903561|GO:0050900|GO:0016477|GO:0006928|GO:0031589|GO:0048468|GO:…	membrane|immune system process|cellular process|cell|developmental process|extracellular region|macromolecular complex|binding|response to stimulus|signaling|cell junction|locomotion|protein binding|plasma membrane|cell motility|regulation of cellular process|cellular response to stimulus|anatomical structure development|cell surface|anatomical structure morphogenesis|protein complex|single-organ…	K06483	integrin alpha 4[-]	bta04151|bta04810|bta04510|bta04514|bta04670|bta04640|bta05414|bta05410|bta04512|bta05140|bta05412|bta04672	PI3K-Akt signaling pathway - Bos taurus (cow)|Regulation of actin cytoskeleton - Bos taurus (cow)|Focal adhesion - Bos taurus (cow)|Cell adhesion molecules (CAMs) - Bos taurus (cow)|Leukocyte transendothelial migration - Bos taurus (cow)|Hematopoietic cell lineage - Bos taurus (cow)|Dilated cardiomyopathy - Bos taurus (cow)|Hypertrophic cardiomyopathy (HCM) - Bos taurus (cow)|ECM-receptor interac…	2:15115673-15207508	50	41	139	35	14	51	0.353371	0.297456	1.0382	0.254171	0.102996	0.388565	0.563008	0.248577	1.17946	0.0379171	1	UP
ENSBTAG00000009354	-	Ecotropic viral integration site 2A; Uncharacterized protein [Source:UniProtKB/TrEMBL;Acc:Q3ZBJ7]	GO:0016020|GO:0031224|GO:0016021	membrane|intrinsic component of membrane|integral component of membrane	-	-	-	-	19:19020657-19024736	10	9	26	5	3	6	0.161594	0.149298	0.444013	0.0830219	0.0504656	0.104527	0.251635	0.0793382	1.66525	0.0261144	1	UP
ENSBTAG00000009501	KLKB1	kallikrein B1 [Source:HGNC Symbol;Acc:HGNC:6371]	GO:0003824|GO:0008152|GO:0005576|GO:0005488|GO:0050896|GO:0009605|GO:0005515|GO:0044238|GO:0051919|GO:0016787|GO:0005615|GO:0006950|GO:0043227|GO:1903561|GO:0071704|GO:0008233|GO:0050819|GO:0042802|GO:0009611|GO:0019538|GO:0006952|GO:0017171|GO:0070062|GO:0031982|GO:0050878|GO:0046983|GO:0051604|GO:0010467|GO:0007599|GO:0006508|GO:0007596|GO:0030193|GO:0008236|GO:0061045|GO:0030195|GO:0042060|GO:…	catalytic activity|metabolic process|extracellular region|binding|response to stimulus|response to external stimulus|protein binding|primary metabolic process|positive regulation of fibrinolysis|hydrolase activity|extracellular space|response to stress|membrane-bounded organelle|extracellular vesicle|organic substance metabolic process|peptidase activity|negative regulation of coagulation|identic…	K01324	plasma kallikrein[3.4.21.34]	bta04610	Complement and coagulation cascades - Bos taurus (cow)	27:15326026-15346759	0	12	0	0	0	0	0	0.134772	0	0	0	0	0.044924	0	Inf	0.0465612	1	UP
ENSBTAG00000009797	RIMBP2	RIMS binding protein 2 [Source:HGNC Symbol;Acc:HGNC:30339]	GO:0009987|GO:0008152|GO:0005488|GO:0005515|GO:0050794|GO:0044238|GO:0044237|GO:0019222|GO:0071704|GO:0031324|GO:0019538|GO:0050790|GO:0043086|GO:0044092|GO:0043412|GO:0051174|GO:0032268|GO:0006796|GO:0051346|GO:0032269|GO:0044267|GO:0051246|GO:0036211|GO:0006464|GO:0016311|GO:0010923|GO:0010921|GO:0035305|GO:0035303|GO:0006470|GO:0035308	cellular process|metabolic process|binding|protein binding|regulation of cellular process|primary metabolic process|cellular metabolic process|regulation of metabolic process|organic substance metabolic process|negative regulation of cellular metabolic process|protein metabolic process|regulation of catalytic activity|negative regulation of catalytic activity|negative regulation of molecular func…	-	-	-	-	17:47630080-47712174	47	67	220	48	49	44	0.287193	0.420264	1.42069	0.301372	0.311669	0.289844	0.709383	0.300962	1.23698	0.0295448	1	UP
ENSBTAG00000009837	ANKS4B	ankyrin repeat and sterile alpha motif domain containing 4B [Source:HGNC Symbol;Acc:HGNC:26795]	GO:0016020|GO:0009987|GO:0005623|GO:0005488|GO:0050896|GO:0031090|GO:0005515|GO:0005886|GO:0005789|GO:0051716|GO:0012505|GO:0005622|GO:0042175|GO:0006950|GO:0043229|GO:0071944|GO:0043227|GO:0005737|GO:0033554|GO:0005783|GO:0098588|GO:0043231|GO:0034976	membrane|cellular process|cell|binding|response to stimulus|organelle membrane|protein binding|plasma membrane|endoplasmic reticulum membrane|cellular response to stimulus|endomembrane system|intracellular|nuclear outer membrane-endoplasmic reticulum membrane network|response to stress|intracellular organelle|cell periphery|membrane-bounded organelle|cytoplasm|cellular response to stress|endoplas…	-	-	-	-	25:19268281-19279662	7	47	83	7	21	11	0.082415	0.568031	1.03272	0.0846832	0.257367	0.139615	0.561056	0.160555	1.80508	0.0337514	1	UP
ENSBTAG00000009950	PAX3	paired box 3 [Source:HGNC Symbol;Acc:HGNC:8617]	GO:0009987|GO:0005623|GO:0032502|GO:0008152|GO:0005488|GO:0009058|GO:0005515|GO:0050794|GO:0044238|GO:0048856|GO:0044237|GO:0006807|GO:0019222|GO:0005622|GO:0044767|GO:0097159|GO:0009893|GO:0043229|GO:0043227|GO:0071704|GO:0003676|GO:1901360|GO:0006725|GO:0006139|GO:0046483|GO:0007275|GO:0043231|GO:0044249|GO:0010467|GO:0005634|GO:0010628|GO:0051252|GO:0009059|GO:0016070|GO:0005654|GO:0031981|GO:…	cellular process|cell|developmental process|metabolic process|binding|biosynthetic process|protein binding|regulation of cellular process|primary metabolic process|anatomical structure development|cellular metabolic process|nitrogen compound metabolic process|regulation of metabolic process|intracellular|single-organism developmental process|organic cyclic compound binding|positive regulation of …	-	-	-	-	2:111129286-111229639	0	12	0	0	0	0	0	0.174621	0	0	0	0	0.058207	0	Inf	0.0465442	1	UP
ENSBTAG00000009975	PBX4	PBX homeobox 4 [Source:HGNC Symbol;Acc:HGNC:13403]	GO:0009987|GO:0005623|GO:0008152|GO:0001071|GO:0005488|GO:0009058|GO:0005515|GO:0050794|GO:0044238|GO:0003700|GO:0044237|GO:0006807|GO:0019222|GO:0005622|GO:0097159|GO:0043229|GO:0043227|GO:0071704|GO:0003676|GO:1901360|GO:0006725|GO:0006139|GO:0046483|GO:0043231|GO:0044249|GO:0010467|GO:0005634|GO:0051252|GO:0009059|GO:0016070|GO:0005694|GO:0034645|GO:0003677|GO:0010468|GO:0043565|GO:0000803|GO:…	cellular process|cell|metabolic process|nucleic acid binding transcription factor activity|binding|biosynthetic process|protein binding|regulation of cellular process|primary metabolic process|transcription factor activity, sequence-specific DNA binding|cellular metabolic process|nitrogen compound metabolic process|regulation of metabolic process|intracellular|organic cyclic compound binding|intr…	-	-	-	-	7:3631055-3685738	0	3	11	1	0	0	0	0.0520166	0.196365	0.0173571	0	0	0.0827938	0.00578569	3.83896	0.0408496	1	UP
ENSBTAG00000010107	WHRN	whirlin [Source:HGNC Symbol;Acc:HGNC:16361]	GO:0016020|GO:0009987|GO:0005623|GO:0032502|GO:0008152|GO:0032991|GO:0005488|GO:0042995|GO:0005929|GO:0005515|GO:0005886|GO:0048856|GO:0009653|GO:0051234|GO:0043234|GO:0019222|GO:0005622|GO:0044767|GO:0016043|GO:0048646|GO:0009893|GO:0043229|GO:0071944|GO:0071704|GO:0032426|GO:0032420|GO:0045184|GO:0043954|GO:0048513|GO:0021694|GO:0036064|GO:0021549|GO:0001917|GO:0048468|GO:0050877|GO:0030030|GO:…	membrane|cellular process|cell|developmental process|metabolic process|macromolecular complex|binding|cell projection|cilium|protein binding|plasma membrane|anatomical structure development|anatomical structure morphogenesis|establishment of localization|protein complex|regulation of metabolic process|intracellular|single-organism developmental process|cellular component organization|anatomical s…	-	-	-	-	8:105331888-105422354	3	5	7	1	1	1	0.0267615	0.0457897	0.0659895	0.00916644	0.00928383	0.00962087	0.0461802	0.00935705	2.30315	0.0413368	1	UP
ENSBTAG00000010346	ENAM	enamelin [Source:HGNC Symbol;Acc:HGNC:3344]	GO:0032502|GO:0048856|GO:0009653|GO:0044767|GO:0048646|GO:0009887|GO:0048513|GO:0097186|GO:0007275|GO:0042476|GO:0042475	developmental process|anatomical structure development|anatomical structure morphogenesis|single-organism developmental process|anatomical structure formation involved in morphogenesis|organ morphogenesis|animal organ development|amelogenesis|multicellular organism development|odontogenesis|odontogenesis of dentin-containing tooth	-	-	-	-	6:87730524-87747892	2	88	62	0	12	17	0.0142922	0.645674	0.46833	0	0.08928	0.130993	0.376099	0.0734242	2.35678	0.0363602	1	UP
ENSBTAG00000010833	IL17RE	interleukin 17 receptor E [Source:HGNC Symbol;Acc:HGNC:18439]	GO:0016020|GO:0009987|GO:0005623|GO:0005488|GO:0004871|GO:0050896|GO:0023052|GO:0005515|GO:0005886|GO:0050794|GO:0051716|GO:0038023|GO:0004872|GO:0031224|GO:0071944|GO:0010033|GO:0004888|GO:0031226|GO:0016021|GO:0007165|GO:0007154|GO:0005887|GO:0004896|GO:0071310|GO:0007166|GO:0034097|GO:0019221|GO:0030368|GO:0071345	membrane|cellular process|cell|binding|signal transducer activity|response to stimulus|signaling|protein binding|plasma membrane|regulation of cellular process|cellular response to stimulus|signaling receptor activity|receptor activity|intrinsic component of membrane|cell periphery|response to organic substance|transmembrane signaling receptor activity|intrinsic component of plasma membrane|integ…	-	-	-	-	22:16886273-16896124	1	20	10	3	2	2	0.0122581	0.251592	0.129507	0.0377756	0.0255173	0.0264177	0.131119	0.0299035	2.13249	0.0392587	1	UP
ENSBTAG00000010944	LRRC49	leucine rich repeat containing 49 [Source:HGNC Symbol;Acc:HGNC:25965]	GO:0005488|GO:0005515	binding|protein binding	-	-	-	-	10:17722005-17875574	21	21	20	10	5	11	0.202547	0.207921	0.203859	0.0991054	0.050196	0.114375	0.204776	0.087892	1.22024	0.0360004	1	UP
ENSBTAG00000011205	PPP1R42	protein phosphatase 1 regulatory subunit 42 [Source:HGNC Symbol;Acc:HGNC:33732]	GO:0009987|GO:0005623|GO:0008152|GO:0005488|GO:0005515|GO:0050794|GO:0044238|GO:0044237|GO:0019222|GO:0005622|GO:0043229|GO:0071704|GO:0045502|GO:0008092|GO:0019538|GO:0050790|GO:0043412|GO:0002177|GO:0005856|GO:0051174|GO:0032268|GO:0006796|GO:0005815|GO:0015631|GO:0003779|GO:0044267|GO:0005813|GO:0051246|GO:0036211|GO:0006464|GO:0016311|GO:0015630|GO:0010921|GO:0035303|GO:0006470	cellular process|cell|metabolic process|binding|protein binding|regulation of cellular process|primary metabolic process|cellular metabolic process|regulation of metabolic process|intracellular|intracellular organelle|organic substance metabolic process|dynein binding|cytoskeletal protein binding|protein metabolic process|regulation of catalytic activity|macromolecule modification|manchette|cytos…	-	-	-	-	14:33149806-33194416	0	4	17	2	0	0	0	0.0717763	0.314039	0.0359231	0	0	0.128605	0.0119744	3.42493	0.0429187	1	UP
ENSBTAG00000011328	CGREF1	cell growth regulator with EF-hand domain 1 [Source:HGNC Symbol;Acc:HGNC:16962]	GO:0005488|GO:0043169|GO:0046872|GO:0005509	binding|cation binding|metal ion binding|calcium ion binding	-	-	-	-	11:72521482-72524704	19	34	27	6	15	11	0.317453	0.58315	0.476768	0.10301	0.260884	0.198135	0.459124	0.187343	1.2932	0.0419726	1	UP
ENSBTAG00000011461	ADORA1	adenosine A1 receptor [Source:HGNC Symbol;Acc:HGNC:262]	GO:0016020|GO:0045202|GO:0002376|GO:0009987|GO:0005623|GO:0005488|GO:0004871|GO:0050896|GO:0023052|GO:0040011|GO:0042995|GO:0009605|GO:0005515|GO:0005886|GO:0048870|GO:0051051|GO:0050794|GO:0051716|GO:0038023|GO:0051234|GO:0004872|GO:0040013|GO:0002682|GO:0031224|GO:0002683|GO:0006950|GO:0023057|GO:1900453|GO:0071944|GO:0023051|GO:0050900|GO:0040012|GO:0016477|GO:0006928|GO:0008217|GO:0050877|GO:…	membrane|synapse|immune system process|cellular process|cell|binding|signal transducer activity|response to stimulus|signaling|locomotion|cell projection|response to external stimulus|protein binding|plasma membrane|cell motility|negative regulation of transport|regulation of cellular process|cellular response to stimulus|signaling receptor activity|establishment of localization|receptor activity…	K04265	adenosine A1 receptor[-]	bta04080|bta04024|bta04022|bta04071|bta05032|bta04924|bta04923	Neuroactive ligand-receptor interaction - Bos taurus (cow)|cAMP signaling pathway - Bos taurus (cow)|cGMP-PKG signaling pathway - Bos taurus (cow)|Sphingolipid signaling pathway - Bos taurus (cow)|Morphine addiction - Bos taurus (cow)|Renin secretion - Bos taurus (cow)|Regulation of lipolysis in adipocytes - Bos taurus (cow)	16:718146-759737	19	153	65	31	22	34	0.16356	1.35205	0.591349	0.274214	0.197142	0.315538	0.702321	0.262298	1.42093	0.024243	1	UP
ENSBTAG00000011465	MYBPH	myosin binding protein H [Source:HGNC Symbol;Acc:HGNC:7552]	GO:0005488|GO:0005515	binding|protein binding	-	-	-	-	16:760056-768350	154	1679	13662	165	160	2445	2.07424	23.2147	194.472	2.28357	2.24327	35.5021	73.2536	13.343	2.45682	0.0265215	1	UP
ENSBTAG00000011476	-	HOXA9 protein; Uncharacterized protein [Source:UniProtKB/TrEMBL;Acc:A7Z086]	GO:0009987|GO:0005623|GO:0008152|GO:0009058|GO:0044238|GO:0044237|GO:0006807|GO:0005622|GO:0043229|GO:0043227|GO:0071704|GO:1901360|GO:0006725|GO:0006139|GO:0046483|GO:0043231|GO:0044249|GO:0010467|GO:0005634|GO:0009059|GO:0016070|GO:0034645|GO:0006351|GO:0032774	cellular process|cell|metabolic process|biosynthetic process|primary metabolic process|cellular metabolic process|nitrogen compound metabolic process|intracellular|intracellular organelle|membrane-bounded organelle|organic substance metabolic process|organic cyclic compound metabolic process|cellular aromatic compound metabolic process|nucleobase-containing compound metabolic process|heterocycle …	-	-	-	-	4:69331792-69334928	6	13	7	0	3	4	0.0470395	0.104629	0.0579958	0	0.0244848	0.0338125	0.0698881	0.0194324	1.84658	0.0467764	1	UP
ENSBTAG00000011481	IL12RB1	interleukin 12 receptor subunit beta 1 [Source:HGNC Symbol;Acc:HGNC:5971]	GO:0016020|GO:0002376|GO:0009987|GO:0005623|GO:0008152|GO:0032991|GO:0005488|GO:0004871|GO:0050896|GO:0023052|GO:0009605|GO:0006955|GO:0005515|GO:0005886|GO:0050794|GO:0044238|GO:0051716|GO:0009986|GO:0008283|GO:0038023|GO:0044237|GO:0043234|GO:0004872|GO:0009607|GO:0002682|GO:0051707|GO:0007155|GO:0031224|GO:0006950|GO:0071944|GO:0002684|GO:0071704|GO:0019955|GO:0010033|GO:0045785|GO:0008284|GO:…	membrane|immune system process|cellular process|cell|metabolic process|macromolecular complex|binding|signal transducer activity|response to stimulus|signaling|response to external stimulus|immune response|protein binding|plasma membrane|regulation of cellular process|primary metabolic process|cellular response to stimulus|cell surface|cell proliferation|signaling receptor activity|cellular metab…	K05063	interleukin 12 receptor beta-1[-]	bta04060|bta04630|bta05321	Cytokine-cytokine receptor interaction - Bos taurus (cow)|Jak-STAT signaling pathway - Bos taurus (cow)|Inflammatory bowel disease (IBD) - Bos taurus (cow)	7:5050175-5068855	3	0	6	0	0	0	0.0225493	0	0.047661	0	0	0	0.0234034	0	Inf	0.0311833	1	UP
ENSBTAG00000011873	KCNE3	potassium voltage-gated channel subfamily E regulatory subunit 3 [Source:HGNC Symbol;Acc:HGNC:6243]	GO:0016020|GO:0009987|GO:0005623|GO:0032991|GO:0005488|GO:0005215|GO:0042995|GO:0005515|GO:0005886|GO:0051051|GO:0050794|GO:0016247|GO:0051234|GO:0043234|GO:0022857|GO:0005622|GO:0044297|GO:0031224|GO:0071944|GO:0043227|GO:0071804|GO:0005737|GO:0043204|GO:0043271|GO:0032410|GO:0034763|GO:0055085|GO:0031226|GO:0032809|GO:1902495|GO:0043025|GO:0098797|GO:0016021|GO:0042391|GO:0031982|GO:0044092|GO:…	membrane|cellular process|cell|macromolecular complex|binding|transporter activity|cell projection|protein binding|plasma membrane|negative regulation of transport|regulation of cellular process|channel regulator activity|establishment of localization|protein complex|transmembrane transporter activity|intracellular|cell body|intrinsic component of membrane|cell periphery|membrane-bounded organell…	K04897	potassium voltage-gated channel Isk-related subfamily E member 3[-]	bta04974	Protein digestion and absorption - Bos taurus (cow)	15:54587990-54588289	6	8	7	2	2	2	0.491876	0.673261	0.606443	0.168479	0.170711	0.176734	0.590527	0.171975	1.77981	0.0457048	1	UP
ENSBTAG00000012060	LPIN2	lipin 2 [Source:HGNC Symbol;Acc:HGNC:14450]	GO:0000988|GO:0016020|GO:0003824|GO:0009987|GO:0005623|GO:0008152|GO:0009058|GO:0031090|GO:0005789|GO:0050794|GO:0044238|GO:0009056|GO:0044237|GO:0012505|GO:0006807|GO:0019222|GO:0000989|GO:0005622|GO:0042175|GO:0016787|GO:0009893|GO:0043229|GO:0043227|GO:0071704|GO:0003712|GO:0005737|GO:1901360|GO:0006725|GO:0006139|GO:0006082|GO:0046483|GO:0019538|GO:0044255|GO:0005783|GO:0098588|GO:0016788|GO:…	transcription factor activity, protein binding|membrane|catalytic activity|cellular process|cell|metabolic process|biosynthetic process|organelle membrane|endoplasmic reticulum membrane|regulation of cellular process|primary metabolic process|catabolic process|cellular metabolic process|endomembrane system|nitrogen compound metabolic process|regulation of metabolic process|transcription factor ac…	K15728	phosphatidate phosphatase LPIN[3.1.3.4]	bta01100|bta00564|bta00561	Metabolic pathways - Bos taurus (cow)|Glycerophospholipid metabolism - Bos taurus (cow)|Glycerolipid metabolism - Bos taurus (cow)	24:37561435-37590398	72	280	195	67	108	84	0.662478	2.64468	1.89618	0.633441	1.0344	0.833211	1.73444	0.833685	1.0569	0.0294839	1	UP
ENSBTAG00000012082	TNFRSF12A	tumor necrosis factor receptor superfamily member 12A [Source:HGNC Symbol;Acc:HGNC:18152]	GO:0016020|GO:0009987|GO:0005623|GO:0032502|GO:0005488|GO:0050896|GO:0040007|GO:0023052|GO:0040011|GO:0042995|GO:0005515|GO:0005886|GO:0048870|GO:0050794|GO:0051716|GO:0048856|GO:0009986|GO:0050793|GO:0040008|GO:0031252|GO:0009653|GO:0016049|GO:0048589|GO:0044767|GO:0045927|GO:0007155|GO:0016043|GO:0006950|GO:0048646|GO:0071944|GO:0023051|GO:0016477|GO:0006928|GO:0048638|GO:0031589|GO:0051128|GO:…	membrane|cellular process|cell|developmental process|binding|response to stimulus|growth|signaling|locomotion|cell projection|protein binding|plasma membrane|cell motility|regulation of cellular process|cellular response to stimulus|anatomical structure development|cell surface|regulation of developmental process|regulation of growth|cell leading edge|anatomical structure morphogenesis|cell growt…	K05149	tumor necrosis factor receptor superfamily member 12A[-]	bta04060	Cytokine-cytokine receptor interaction - Bos taurus (cow)	25:2439751-2441210	42	127	199	43	48	84	2.64863	8.22154	13.2627	2.78639	3.15096	5.7107	8.04429	3.88268	1.05091	0.0462517	1	UP
ENSBTAG00000012237	AEBP1	adipocyte enhancer-binding protein 1 precursor [Source:RefSeq peptide;Acc:NP_777264]	GO:0000988|GO:0003824|GO:0009987|GO:0031012|GO:0008152|GO:0001071|GO:0005576|GO:0005488|GO:0009058|GO:0050794|GO:0044238|GO:0003700|GO:0044237|GO:0006807|GO:0019222|GO:0000989|GO:0016787|GO:0097159|GO:0005615|GO:0043227|GO:1903561|GO:0071704|GO:0003712|GO:0003676|GO:0008233|GO:0000981|GO:1901360|GO:0006725|GO:0006139|GO:0031324|GO:0009890|GO:0046483|GO:0019538|GO:0070062|GO:0031982|GO:0043169|GO:…	transcription factor activity, protein binding|catalytic activity|cellular process|extracellular matrix|metabolic process|nucleic acid binding transcription factor activity|extracellular region|binding|biosynthetic process|regulation of cellular process|primary metabolic process|transcription factor activity, sequence-specific DNA binding|cellular metabolic process|nitrogen compound metabolic pro…	-	-	-	-	4:77881913-77891706	1354	251	1333	323	108	887	8.44774	1.60757	8.78935	2.07071	0.70141	5.966	6.28155	2.91271	1.10876	0.0491835	1	UP
ENSBTAG00000012246	ANO2	anoctamin 2 [Source:HGNC Symbol;Acc:HGNC:1183]	GO:0016020|GO:0005623|GO:0005488|GO:0005215|GO:0042995|GO:0005929|GO:0005515|GO:0005886|GO:0051234|GO:0022857|GO:0005622|GO:0031224|GO:0043229|GO:0071944|GO:0043227|GO:0042802|GO:0016021|GO:0043231|GO:0046983|GO:0072372|GO:0006810|GO:0022891|GO:0031513|GO:0005634|GO:0006811|GO:0005654|GO:0031981|GO:0046982|GO:0015267|GO:0015075|GO:0042803|GO:0006820|GO:0008509|GO:0005216|GO:0005253|GO:0022839|GO:…	membrane|cell|binding|transporter activity|cell projection|cilium|protein binding|plasma membrane|establishment of localization|transmembrane transporter activity|intracellular|intrinsic component of membrane|intracellular organelle|cell periphery|membrane-bounded organelle|identical protein binding|integral component of membrane|intracellular membrane-bounded organelle|protein dimerization activ…	K19497	anoctamin-2[-]	bta04740	Olfactory transduction - Bos taurus (cow)	5:104741570-105090300	1	10	17	4	0	0	0.00815986	0.0837352	0.146552	0.0335282	0	0	0.0794823	0.0111761	2.83022	0.0312397	1	UP
ENSBTAG00000012485	C9orf114	chromosome 9 open reading frame 114 [Source:HGNC Symbol;Acc:HGNC:26933]	GO:0005488|GO:0097159|GO:0003676|GO:0003723|GO:0044822	binding|organic cyclic compound binding|nucleic acid binding|RNA binding|poly(A) RNA binding	-	-	-	-	11:99318415-99327141	37	32	76	24	22	20	0.797549	0.708075	1.73131	0.531573	0.493632	0.464759	1.07898	0.496655	1.11935	0.0385886	1	UP
ENSBTAG00000012693	-	Uncharacterized protein [Source:UniProtKB/TrEMBL;Acc:F1MLH0]	GO:0016020|GO:0009987|GO:0005488|GO:0050896|GO:0005215|GO:0009605|GO:0051606|GO:0005515|GO:0051234|GO:0022857|GO:0031224|GO:0030246|GO:0055085|GO:0009612|GO:0016021|GO:0006810|GO:0043169|GO:0022891|GO:0050982|GO:0006811|GO:0034220|GO:0046872|GO:0015267|GO:0015075|GO:0005509|GO:0008324|GO:0006812|GO:0005216|GO:0098655|GO:0005261|GO:0030001|GO:0070588|GO:0005262|GO:0046873|GO:0006816	membrane|cellular process|binding|response to stimulus|transporter activity|response to external stimulus|detection of stimulus|protein binding|establishment of localization|transmembrane transporter activity|intrinsic component of membrane|carbohydrate binding|transmembrane transport|response to mechanical stimulus|integral component of membrane|transport|cation binding|substrate-specific transm…	-	-	-	-	18:7809822-7917256	0	0	13	0	0	0	0	0	0.0458243	0	0	0	0.0152748	0	Inf	0.0486662	1	UP
ENSBTAG00000013185	TIMD4	T-cell immunoglobulin and mucin domain containing 4 [Source:HGNC Symbol;Acc:HGNC:25132]	GO:0005488|GO:0005515|GO:0072341|GO:0097367|GO:0036094|GO:0008289|GO:0005543|GO:0001786|GO:0031406|GO:0016597	binding|protein binding|modified amino acid binding|carbohydrate derivative binding|small molecule binding|lipid binding|phospholipid binding|phosphatidylserine binding|carboxylic acid binding|amino acid binding	-	-	-	-	7:70297936-70348692	19	3	27	4	3	7	0.41797	0.0677426	0.627731	0.0904182	0.0687019	0.165998	0.371148	0.108373	1.77599	0.0373195	1	UP
ENSBTAG00000013298	PLA2G4A	phospholipase A2 group IVA [Source:HGNC Symbol;Acc:HGNC:9035]	GO:0003824|GO:0009987|GO:0005623|GO:0008152|GO:0005488|GO:0050896|GO:0009058|GO:0005515|GO:0050794|GO:0044238|GO:0051716|GO:0009056|GO:0008283|GO:0051234|GO:0044237|GO:0012505|GO:0005622|GO:0016787|GO:0043229|GO:0043227|GO:0071704|GO:0008289|GO:0005737|GO:0009636|GO:0019637|GO:0005543|GO:0006082|GO:0005794|GO:0044255|GO:0005783|GO:0042127|GO:0031982|GO:0016788|GO:0010876|GO:0043231|GO:0006810|GO:…	catalytic activity|cellular process|cell|metabolic process|binding|response to stimulus|biosynthetic process|protein binding|regulation of cellular process|primary metabolic process|cellular response to stimulus|catabolic process|cell proliferation|establishment of localization|cellular metabolic process|endomembrane system|intracellular|hydrolase activity|intracellular organelle|membrane-bounded…	K16342	cytosolic phospholipase A2[3.1.1.4]	bta01100|bta04010|bta04014|bta04921|bta04072|bta04270|bta04611|bta04726|bta04724|bta04750|bta05231|bta00564|bta04912|bta00590|bta04664|bta04370|bta04730|bta04913|bta00565|bta00591|bta00592	Metabolic pathways - Bos taurus (cow)|MAPK signaling pathway - Bos taurus (cow)|Ras signaling pathway - Bos taurus (cow)|Oxytocin signaling pathway - Bos taurus (cow)|Phospholipase D signaling pathway - Bos taurus (cow)|Vascular smooth muscle contraction - Bos taurus (cow)|Platelet activation - Bos taurus (cow)|Serotonergic synapse - Bos taurus (cow)|Glutamatergic synapse - Bos taurus (cow)|Infla…	16:69443238-69620712	51	39	95	32	14	40	0.43811	0.343919	0.862478	0.282466	0.125192	0.370434	0.548169	0.259364	1.07964	0.0351652	1	UP
ENSBTAG00000013537	FER1L6	fer-1 like family member 6 [Source:HGNC Symbol;Acc:HGNC:28065]	GO:0016020|GO:0003824|GO:0009987|GO:0005488|GO:0005215|GO:0005515|GO:0051234|GO:0022857|GO:0016787|GO:0097159|GO:0031224|GO:0097367|GO:0036094|GO:0000166|GO:0016817|GO:0055085|GO:0001882|GO:0016021|GO:0006810|GO:0016818|GO:0016820|GO:0032549|GO:0001883|GO:0017076|GO:0005524|GO:0016462|GO:0042626|GO:0017111|GO:0016887|GO:0042623	membrane|catalytic activity|cellular process|binding|transporter activity|protein binding|establishment of localization|transmembrane transporter activity|hydrolase activity|organic cyclic compound binding|intrinsic component of membrane|carbohydrate derivative binding|small molecule binding|nucleotide binding|hydrolase activity, acting on acid anhydrides|transmembrane transport|nucleoside bindin…	-	-	-	-	14:17453321-17627190	0	4	5	0	0	0	0	0.018503	0.023811	0	0	0	0.0141046	0	Inf	0.0303338	1	UP
ENSBTAG00000013662	COL8A1	collagen type VIII alpha 1 [Source:HGNC Symbol;Acc:HGNC:2215]	GO:0009987|GO:0031012|GO:0005623|GO:0032502|GO:0005576|GO:0032991|GO:0005488|GO:0005515|GO:0050794|GO:0048856|GO:0009653|GO:0008283|GO:0043234|GO:0005622|GO:0044767|GO:0007155|GO:0048646|GO:0043229|GO:0043227|GO:1903561|GO:0009887|GO:0048513|GO:0045785|GO:0031589|GO:0048598|GO:0048869|GO:0007423|GO:0001704|GO:0005581|GO:0070062|GO:0031982|GO:0007275|GO:0043231|GO:0050673|GO:0030155|GO:0009888|GO:…	cellular process|extracellular matrix|cell|developmental process|extracellular region|macromolecular complex|binding|protein binding|regulation of cellular process|anatomical structure development|anatomical structure morphogenesis|cell proliferation|protein complex|intracellular|single-organism developmental process|cell adhesion|anatomical structure formation involved in morphogenesis|intracell…	-	-	-	-	1:43541936-43717619	280	392	1522	359	273	418	1.34844	1.93791	7.74626	1.77648	1.36855	2.17013	3.67754	1.77172	1.05359	0.0267989	1	UP
ENSBTAG00000013761	-	Stathmin [Source:UniProtKB/Swiss-Prot;Acc:Q3T0C7]	GO:0016020|GO:0009987|GO:0005623|GO:0032502|GO:0005488|GO:0042995|GO:0005515|GO:0050794|GO:0048856|GO:0009653|GO:0005622|GO:0044767|GO:0016043|GO:0043229|GO:0005737|GO:0006928|GO:0051128|GO:0006996|GO:0048468|GO:0030030|GO:0048869|GO:0051270|GO:0008092|GO:0007017|GO:0032886|GO:0022607|GO:0007275|GO:0051272|GO:0005874|GO:0043254|GO:0043005|GO:0000902|GO:0032990|GO:0031175|GO:0005856|GO:0030154|GO:…	membrane|cellular process|cell|developmental process|binding|cell projection|protein binding|regulation of cellular process|anatomical structure development|anatomical structure morphogenesis|intracellular|single-organism developmental process|cellular component organization|intracellular organelle|cytoplasm|movement of cell or subcellular component|regulation of cellular component organization|o…	K04381	stathmin[-]	bta05206|bta04010	MicroRNAs in cancer - Bos taurus (cow)|MAPK signaling pathway - Bos taurus (cow)	2:127773927-127779431	46	171	188	84	41	74	1.15209	4.39642	4.97612	2.16172	1.0689	1.99801	3.50821	1.74288	1.00926	0.0378278	1	UP
ENSBTAG00000013825	BCAT1	branched chain amino acid transaminase 1 [Source:HGNC Symbol;Acc:HGNC:976]	GO:0003824|GO:0009987|GO:0008152|GO:0009058|GO:0044238|GO:0044237|GO:0006807|GO:0016740|GO:0071704|GO:0006082|GO:0006520|GO:0044249|GO:0008652|GO:0009081|GO:0008483|GO:0009082|GO:0019752|GO:0004084|GO:0052654|GO:0052655|GO:0052656	catalytic activity|cellular process|metabolic process|biosynthetic process|primary metabolic process|cellular metabolic process|nitrogen compound metabolic process|transferase activity|organic substance metabolic process|organic acid metabolic process|cellular amino acid metabolic process|cellular biosynthetic process|cellular amino acid biosynthetic process|branched-chain amino acid metabolic pr…	K00826	branched-chain amino acid aminotransferase[2.6.1.42]	bta01100|bta01230|bta00280|bta00270|bta01210|bta00770|bta00290	Metabolic pathways - Bos taurus (cow)|Biosynthesis of amino acids - Bos taurus (cow)|Valine, leucine and isoleucine degradation - Bos taurus (cow)|Cysteine and methionine metabolism - Bos taurus (cow)|2-Oxocarboxylic acid metabolism - Bos taurus (cow)|Pantothenate and CoA biosynthesis - Bos taurus (cow)|Valine, leucine and isoleucine biosynthesis - Bos taurus (cow)	5:85480247-85597788	1	3	47	4	1	4	0.0108955	0.0335413	0.541029	0.0447686	0.0113355	0.0469751	0.195155	0.0343597	2.50583	0.0475947	1	UP
ENSBTAG00000013849	RGS13	regulator of G-protein signaling 13 [Source:HGNC Symbol;Acc:HGNC:9995]	GO:0016020|GO:0009987|GO:0005623|GO:0008152|GO:0005488|GO:0050896|GO:0023052|GO:0005515|GO:0005886|GO:0050794|GO:0051716|GO:0019222|GO:0005622|GO:0009893|GO:0043229|GO:0023057|GO:0071944|GO:0043227|GO:0023051|GO:0030234|GO:0043085|GO:0005737|GO:0010646|GO:0050790|GO:0008047|GO:0009966|GO:0007165|GO:0009968|GO:0043231|GO:0007154|GO:0005096|GO:0005634|GO:0007186|GO:0005829|GO:0008277|GO:0030695|GO:…	membrane|cellular process|cell|metabolic process|binding|response to stimulus|signaling|protein binding|plasma membrane|regulation of cellular process|cellular response to stimulus|regulation of metabolic process|intracellular|positive regulation of metabolic process|intracellular organelle|negative regulation of signaling|cell periphery|membrane-bounded organelle|regulation of signaling|enzyme r…	-	-	-	-	16:13213115-13240290	0	8	2	0	0	0	0	0.142238	0.0366004	0	0	0	0.0596129	0	Inf	0.0330365	1	UP
ENSBTAG00000013919	BOLA-DRB3	major histocompatibility complex, class II, DRB3 precursor [Source:RefSeq peptide;Acc:NP_001012698]	GO:0016020|GO:0002376|GO:0005623|GO:0032991|GO:0005488|GO:0050896|GO:0006955|GO:0005515|GO:0005886|GO:0043234|GO:0031224|GO:0071944|GO:0019882|GO:0002504|GO:0098797|GO:0016021|GO:0042613	membrane|immune system process|cell|macromolecular complex|binding|response to stimulus|immune response|protein binding|plasma membrane|protein complex|intrinsic component of membrane|cell periphery|antigen processing and presentation|antigen processing and presentation of peptide or polysaccharide antigen via MHC class II|plasma membrane protein complex|integral component of membrane|MHC class I…	K06752	major histocompatibility complex, class II[-]	bta05166|bta05168|bta05152|bta05164|bta05322|bta04145|bta04514|bta05145|bta05323|bta05140|bta04612|bta05321|bta05416|bta05150|bta05320|bta04672|bta04940|bta05330|bta05332|bta05310	HTLV-I infection - Bos taurus (cow)|Herpes simplex infection - Bos taurus (cow)|Tuberculosis - Bos taurus (cow)|Influenza A - Bos taurus (cow)|Systemic lupus erythematosus - Bos taurus (cow)|Phagosome - Bos taurus (cow)|Cell adhesion molecules (CAMs) - Bos taurus (cow)|Toxoplasmosis - Bos taurus (cow)|Rheumatoid arthritis - Bos taurus (cow)|Leishmaniasis - Bos taurus (cow)|Antigen processing and …	23:25458594-25476944	456	1002	2842	525	856	522	8.83079	19.9195	58.1653	10.4469	17.2557	10.8979	28.9718	12.8669	1.17099	0.0256255	1	UP
ENSBTAG00000014237	CYTH4	cytohesin-4 [Source:RefSeq peptide;Acc:NP_001243598]	GO:0016020|GO:0009987|GO:0005623|GO:0008152|GO:0050896|GO:0023052|GO:0005886|GO:0050794|GO:0051716|GO:0019222|GO:0007155|GO:0009893|GO:0071944|GO:0023051|GO:0005085|GO:0043085|GO:0010646|GO:0050790|GO:0005086|GO:0009966|GO:0007165|GO:0007154|GO:0030155|GO:1902531|GO:0035556|GO:0051345|GO:0043087|GO:0051056|GO:0007264|GO:0043547|GO:0007265|GO:0046578|GO:0032012	membrane|cellular process|cell|metabolic process|response to stimulus|signaling|plasma membrane|regulation of cellular process|cellular response to stimulus|regulation of metabolic process|cell adhesion|positive regulation of metabolic process|cell periphery|regulation of signaling|guanyl-nucleotide exchange factor activity|positive regulation of catalytic activity|regulation of cell communicatio…	K18441	cytohesin[-]	bta04144|bta04072	Endocytosis - Bos taurus (cow)|Phospholipase D signaling pathway - Bos taurus (cow)	5:76080309-76111131	25	30	101	33	8	22	0.197195	0.242915	0.841957	0.26747	0.0656858	0.187079	0.427355	0.173411	1.30124	0.0478456	1	UP
ENSBTAG00000014496	CCR6	C-C motif chemokine receptor 6 [Source:HGNC Symbol;Acc:HGNC:1607]	GO:0016020|GO:0002376|GO:0009987|GO:0005623|GO:0005488|GO:0004871|GO:0050896|GO:0023052|GO:0040011|GO:0009605|GO:0006955|GO:0005515|GO:0050794|GO:0051716|GO:0009986|GO:0038023|GO:0004872|GO:0031224|GO:0010033|GO:0006935|GO:0004888|GO:0016021|GO:0007165|GO:0007154|GO:0007186|GO:0004930|GO:0004896|GO:0008528|GO:0071310|GO:0007166|GO:0034097|GO:0004950|GO:0019221|GO:0071345|GO:0070098|GO:0016493	membrane|immune system process|cellular process|cell|binding|signal transducer activity|response to stimulus|signaling|locomotion|response to external stimulus|immune response|protein binding|regulation of cellular process|cellular response to stimulus|cell surface|signaling receptor activity|receptor activity|intrinsic component of membrane|response to organic substance|chemotaxis|transmembrane …	K04181	C-C chemokine receptor type 6[-]	bta04060|bta04062	Cytokine-cytokine receptor interaction - Bos taurus (cow)|Chemokine signaling pathway - Bos taurus (cow)	9:103460841-103461953	5	8	17	2	2	4	0.110477	0.181472	0.396993	0.0454122	0.0460136	0.0953008	0.229647	0.0622422	1.88346	0.0329766	1	UP
ENSBTAG00000014529	-	GBP4 protein; Uncharacterized protein [Source:UniProtKB/TrEMBL;Acc:A6QPV3]	GO:0003824|GO:0008152|GO:0005488|GO:0016787|GO:0097159|GO:0097367|GO:0036094|GO:0000166|GO:0016817|GO:0001882|GO:0016818|GO:0032549|GO:0001883|GO:0017076|GO:0005525|GO:0032561|GO:0016462|GO:0019001|GO:0017111|GO:0003924	catalytic activity|metabolic process|binding|hydrolase activity|organic cyclic compound binding|carbohydrate derivative binding|small molecule binding|nucleotide binding|hydrolase activity, acting on acid anhydrides|nucleoside binding|hydrolase activity, acting on acid anhydrides, in phosphorus-containing anhydrides|ribonucleoside binding|purine nucleoside binding|purine nucleotide binding|GTP bi…	-	-	-	-	3:54643139-54683050	13	5	142	6	2	22	0.11266	0.0444828	1.30053	0.0534289	0.0180455	0.205536	0.485889	0.0923368	2.39565	0.0261887	1	UP
ENSBTAG00000014612	DOCK2	dedicator of cytokinesis 2 [Source:HGNC Symbol;Acc:HGNC:2988]	GO:0016020|GO:0009055|GO:0002376|GO:0009987|GO:0005623|GO:0032502|GO:0008152|GO:0005576|GO:0005488|GO:0050896|GO:0023052|GO:0040011|GO:0009605|GO:0006955|GO:0005515|GO:0050794|GO:0045058|GO:0051050|GO:0051716|GO:0048856|GO:0044877|GO:0008283|GO:0051234|GO:0002520|GO:0019222|GO:0005622|GO:0044767|GO:0007155|GO:0051641|GO:0097159|GO:0016043|GO:0009893|GO:0043227|GO:1903561|GO:0030234|GO:0005085|GO:…	membrane|electron carrier activity|immune system process|cellular process|cell|developmental process|metabolic process|extracellular region|binding|response to stimulus|signaling|locomotion|response to external stimulus|immune response|protein binding|regulation of cellular process|T cell selection|positive regulation of transport|cellular response to stimulus|anatomical structure development|mac…	-	-	-	-	20:1452376-1893741	50	43	211	51	32	47	0.204887	0.180878	0.913753	0.214735	0.136493	0.207625	0.433173	0.186285	1.21743	0.0402776	1	UP
ENSBTAG00000015144	GMIP	GEM interacting protein [Source:HGNC Symbol;Acc:HGNC:24852]	GO:0002376|GO:0009987|GO:0005623|GO:0008152|GO:0005488|GO:0050896|GO:0023052|GO:0009605|GO:0006914|GO:0005515|GO:0050794|GO:0051716|GO:0009056|GO:0019222|GO:0009607|GO:0005622|GO:0002682|GO:0051707|GO:0016043|GO:0006950|GO:0009893|GO:0030234|GO:0043085|GO:0006996|GO:0098542|GO:0050790|GO:0043086|GO:0006952|GO:0033554|GO:0008047|GO:0050688|GO:0007165|GO:0009615|GO:0051607|GO:0007154|GO:0044092|GO:…	immune system process|cellular process|cell|metabolic process|binding|response to stimulus|signaling|response to external stimulus|autophagy|protein binding|regulation of cellular process|cellular response to stimulus|catabolic process|regulation of metabolic process|response to biotic stimulus|intracellular|regulation of immune system process|response to other organism|cellular component organiz…	-	-	-	-	7:3613638-3623376	48	27	142	31	22	34	0.354406	0.204645	1.10804	0.235193	0.169089	0.270637	0.555698	0.224973	1.30455	0.0322878	1	UP
[truncated: 71 more rows]

## Sheet: Sheet1
high-marbling	low-marbling
37.4439	1.89579
1.42315	0.185047
4.17769	0.308195
33.733	2.10204
9.48371	0.63083
2.79234	0.917953
12.1407	1.34978
0.313233	0
2.63319	6.8796
0.238062	0
0.901845	0
6.72028	0.112175
1.17559	0.0928376
2.73767	1.10981
3.61413	0.230372
0.693033	0.0413968
0.121673	0
1.52688	0.190042
0.147011	0.00451332
18.0337	3.64598
1.1669	5.0786
0.493026	1.46065
3.3777	9.99138
6.65512	1.05611
5.0016	1.6934
69.4332	21.5663
1.31917	3.13551
3.23428	0.325312
19.653	3.57199
1.15337	0.441628
0.0230902	0.413531
0.712712	0.0698981
1.27435	0.433064
8.90147	1.57197
1.9856	0.212975
0.278783	0.0169883
1.69244	0.161207
0.859603	2.4156
5.49381	2.65935
0.26766	0.0230117
0.206903	0.0358459
2.3881	0.225158
2.03011	0.626438
1.61138	0.312048
[truncated: 444 more rows]
