# Supplementary material for: Identification of several lncRNA-mRNA pairs associated with marbling trait between Nanyang and Angus cattle
Source: BMC Genomics. 2024 Jul 16;25:696. doi: 10.1186/s12864-024-10590-x (PMC11250971; doi:10.1186/s12864-024-10590-x)
Supplement: Supplementary file 9 — Supplementary Material 9 [file 12864_2024_10590_MOESM9_ESM.xls]

lncRNA_id	locus	length	X13_count	X23_count	X51_count	X15_count	X25_count	X35_count	X13_FPKM	X23_FPKM	X51_FPKM	X15_FPKM	X25_FPKM	X35_FPKM	g1	g2	log2FC	Pvalue	Qvalue	updown
NONBTAT001881.2	10:15073489-15095057	592	68	54	67	11	12	10	2.77416976437443	2.32352341260741	2.79631937377172	0.482253797830515	0.503749831566949	0.425271852482793	2.63133751691785	0.470425160626752	2.48375918256238	2.09328199995294e-07	0.000784492317515695	UP
NONBTAT028436.1	16:28295007-28299778	1339	1	28	33	0	0	0	0.0180436796259493	0.532655308467175	0.608918721010204	0	0	0	0.386539236367776	0	Inf	1.78507586459781e-06	0.00433859186888636	UP
NONBTAT018252.2	3:34837534-34838238	490	21	18	50	0	6	0	1.03505459189498	0.935750563218525	2.52118697623013	0	0.304279915698604	0	1.49733071044788	0.101426638566201	3.88388438498816	5.94737343651604e-06	0.011144386591125	UP
NONBTAT024953.2	8:103336736-103337478	522	0	30	33	0	0	0	0	1.46394249332701	1.56195817515836	0	0	0	1.00863355616179	0	Inf	6.95232870081039e-06	0.0111664330833159	UP
NONBTAT022268.2	6:60276682-60276926	245	35	1	39	1	1	1	3.4502148772985	0.103928685329608	3.93306488112329	0.105934786016944	0.101391831895451	0.102786356523697	2.49573614791713	0.103370991478697	4.59356212813894	2.9429077720349e-05	0.0367634578677649	UP
NONBTAT007535.2	16:3201012-3203966	2766	512	2	0	0	0	1	4.47057066191368	0.0184210135499464	0	0	0	0.00910435912809321	1.49633055848788	0.00303478637603107	8.9456182386099	8.01058453839756e-05	0.0818754563320034	UP
NONBTAT000849.2	1:80999237-80999918	682	0	16	118	1	0	2	0	0.59760300952775	4.27491675706468	0.038055751575002	0	0.0738173544851368	1.62417325553081	0.0372910353533796	5.44473287435205	0.000137710936700342	0.119098773947842	UP
NONBTAT008699.2	17:55359978-55360398	421	1	191	1	1	1	1	0.0573883302117484	11.5563850334119	0.0587022269596468	0.0616485096773191	0.0590047477776378	0.0598162882382561	3.8908251968611	0.060156515231071	6.01521135910567	0.00027989949145143	0.209793998825895	UP
MSTRG.4828.1	14:15334089-15336029	802	0	141	0	0	0	0	0	4.47832579271962	0	0	0	0	1.49277526423987	0	Inf	0.000309054878131746	0.212332735750528	UP
NONBTAT011094.2	2:47311871-47315137	3267	18	150	234	10	10	31	0.133063811950656	1.16953242727758	1.76969154526897	0.0794429830858627	0.0760674379418001	0.238900320261859	1.02409592816574	0.131470247096507	2.96154261380159	0.000321058125745706	0.212332735750528	UP
MSTRG.4828.2	14:15334089-15336029	802	0	113	0	0	0	0	0	3.58901724155061	0	0	0	0	1.19633908051687	0	Inf	0.000386795729679228	0.22343276226	UP
NONBTAT016220.2	26:33634612-33635599	988	9	7	8	1	1	1	0.220011972831217	0.180485929497175	0.20006367073385	0.0262692536175621	0.0251427113505926	0.0254885195833055	0.200187191020747	0.0256334948504867	2.96524757321467	0.000477388631368918	0.233360016629597	UP
NONBTAT031096.1	7:90882186-90891122	1287	9	25	30	4	4	4	0.168898080153257	0.494802180771284	0.575931897156295	0.0806651828256452	0.0772456573920318	0.0782507773546814	0.413210719360279	0.0787205391907861	2.39206567309011	0.000468020291362579	0.233360016629597	UP
NONBTAT012755.2	21:6138025-6139318	1294	8	17	17	2	1	4	0.149313247401929	0.33464279783901	0.324605448933616	0.0401144089244998	0.0191970624531573	0.0778274733040765	0.269520498058185	0.0457129815605779	2.55971917485015	0.00083727149208619	0.371562597720906	UP
MSTRG.22468.1	9:101412590-101414054	835	0	119	0	0	0	1	0	3.63020590478251	0	0	0	0.0301588710758153	1.2100686349275	0.0100529570252718	6.91132514395408	0.00117772961078465	0.456593586691442	UP
NONBTAT000277.2	1:34651332-34652277	946	6	8	16	2	1	2	0.153186630836675	0.215415038318142	0.417891980306646	0.0548710836662819	0.0262589839475534	0.0532171625357963	0.262164549820488	0.0447824100498772	2.54946853918622	0.00166675458269397	0.604494250749301	UP
NONBTAT010737.2	2:19701252-19701924	673	73	1	2	1	2	1	2.61970663634772	0.0378343653874501	0.0734088829754818	0.0385646695009678	0.0738597036133321	0.0374185101757887	0.910316628236884	0.0499476277633629	4.1878803691063	0.00193663388177455	0.680424210399728	UP
NONBTAT001153.2	1:99332342-99333323	982	5	8	3	1	0	0	0.122967480399541	0.207517949337029	0.0754763908274038	0.02642975822215	0	0	0.135320606854658	0.00880991940738333	3.94110892038189	0.00216103779395579	0.701817166934243	UP
NONBTAT007518.2	16:2130791-2131429	639	1	76	1	2	1	1	0.0378098388406042	3.02961066593321	0.0386754891236484	0.0812332474934314	0.0388748025264249	0.039409479418319	1.03536533129915	0.0531725098127251	4.28331554081812	0.00230114057115088	0.718658984484705	UP
NONBTAT007953.2	16:51236781-51241698	3017	0	0	37	0	0	0	0	0	0.303007497771026	0	0	0	0.101002499257009	0	Inf	0.00270374580714582	0.769674678321185	UP
NONBTAT019608.2	4:49525974-49526210	237	1	16	13	1	0	2	0.101942983203148	1.71968460969589	1.35530800665644	0.10951064377279	0	0.21241956016398	1.05897853318516	0.107310067978923	3.30281600119971	0.00287524117135015	0.769674678321185	UP
NONBTAT007318.2	15:64564338-64564950	357	0	5	13	0	0	0	0	0.356771918386715	0.899742290133268	0	0	0	0.418838069506661	0	Inf	0.00298684010672076	0.780954495810734	UP
MSTRG.9591.1	2:17418675-17430570	2705	70	223	280	85	48	56	0.624992713447787	2.09995142479197	2.55753509922512	0.815582034305093	0.44097169513661	0.521228283318539	1.76082641248829	0.592594004253414	1.57113675641719	0.00383326163272737	0.936899142103344	UP
NONBTAT017145.2	28:28980938-28981501	564	10	30	26	8	3	7	0.428205906923223	1.35492549914308	1.13899450052771	0.36814216417236	0.132178332174039	0.312473126884121	0.974041968864671	0.270931207743507	1.8460573527451	0.00433809982957519	0.972760956769471	UP
NONBTAT020203.2	4:99577771-99578270	500	12	11	15	5	2	4	0.57965821108598	0.560395355267737	0.741224351640152	0.259540225741513	0.099415161063545	0.20141750091095	0.62709263933129	0.186790962572003	1.74725393022789	0.00432316572465668	0.972760956769471	UP
NONBTAT022020.2	6:31333429-31334921	1493	90	86	125	59	26	37	1.45589131785489	1.46726650876878	2.06861520258081	1.02566381371141	0.43276744688817	0.623952720326578	1.66392434306816	0.694127993642053	1.26131621909528	0.00458563823790643	0.972760956769471	UP
NONBTAT029110.1	2:131930160-131934674	3268	31	0	0	0	0	0	0.229103141433577	0	0	0	0	0	0.0763677138111923	0	Inf	0.00417564590503486	0.972760956769471	UP
NONBTAT002187.2	10:44843686-44844864	1179	54	47	62	31	13	20	1.10617693435121	1.01544169798166	1.29930108429205	0.68244566734088	0.274012637067022	0.427093937470208	1.14030657220831	0.461184080626037	1.30600712677518	0.00479367429323543	0.99806074220085	UP
ENSBTAT00000035106	4:63933402-63937149	966	3	6	5	0	1	2	0.0750075324904218	0.158209216117817	0.12789346883285	0	0.0257153196836289	0.0521153579284299	0.120370072480363	0.0259435592040196	2.21402841850048	0.0313914675650245	1	UP
ENSBTAT00000063329	23:29878490-29878784	295	100	323	57	73	54	57	8.18696226800694	27.8902041717723	4.7740030084332	6.42271570137444	4.54890031876897	4.86476326686425	13.6170564827375	5.27879309566922	1.36713485309399	0.026096635524188	1	UP
MSTRG.12482.1	23:14828766-14836732	592	2	97	0	3	5	5	0.0815824144706104	4.17369353923254	0	0.131523763044686	0.209892161955964	0.212654405073954	1.41842531790105	0.184690110024868	2.94111167408769	0.0279466198299373	1	UP
MSTRG.15832.1	3:9602038-9628099	780	38	132	194	25	40	75	1.17661528374856	4.31073350205951	6.14521505765192	0.831896546602551	1.27438935400057	2.42087641193041	3.87752128115333	1.50905410417784	1.36149016748779	0.0457300917288702	1	UP
MSTRG.2963.1	11:89145414-89147314	1346	8	117	82	11	8	39	0.14354483071181	2.21416746434937	1.50522529353116	0.212105682255323	0.14770040061225	0.729498400599141	1.28764586286411	0.363101494488905	1.82629109493878	0.0365218274859741	1	UP
MSTRG.3720.1	12:72923587-73269214	1137	0	160	28	1	0	16	0	3.58451854849953	0.608461014421858	0.0228267568813996	0	0.354296395621724	1.39765985430713	0.125707717501041	3.4748681694835	0.0216830930328306	1	UP
MSTRG.4828.3	14:15334089-15342863	294	0	23	0	0	0	0	0	1.99271388834521	0	0	0	0	0.664237962781737	0	Inf	0.00731366934965109	1	UP
MSTRG.6073.1	16:12987706-13007227	504	50	12	0	10	0	0	2.3960099739422	0.606468661784965	0	0.514960765360146	0	0	1.00082621190905	0.171653588453382	2.54361955712629	0.0421501308070448	1	UP
MSTRG.740.1	1:107575425-107576112	660	43	105	70	26	33	41	1.57350604102459	4.05243818405246	2.62051346222026	1.02247474079415	1.24255384638446	1.56404569985311	2.7488192290991	1.27635809567724	1.10677888470898	0.0384956940169909	1	UP
MSTRG.781.2	1:113246455-113276056	2277	94	463	722	132	162	147	0.997030881111354	5.17951909904621	7.83438915322519	1.50461888703408	1.76802914581183	1.6254023317981	4.67031304446092	1.63268345488134	1.51627414708014	0.0180470169236928	1	UP
NONBTAT000068.2	1:8864623-8865147	525	47	54	103	47	18	22	2.16215571520214	2.62004925764493	4.84739248094863	2.32355771996442	0.852032493295142	1.05502321530712	3.2098658179319	1.41020447618889	1.18660862457362	0.0176204923667316	1	UP
NONBTAT000129.2	1:18750759-18751438	680	23	16	27	10	11	5	0.816908417745343	0.599360665438126	0.981039023305355	0.381676802561049	0.40199017436801	0.185134423240854	0.799102702162941	0.322933800056638	1.30714248353261	0.0180427221299107	1	UP
NONBTAT000239.2	1:28760215-28760538	324	4	6	3	0	1	1	0.298202973471894	0.471697848054973	0.228758690717625	0	0.0766697494271158	0.0777242510750179	0.332886504081497	0.0514646668340446	2.69337618956596	0.0173680893365286	1	UP
NONBTAT000417.2	1:52818579-52818962	384	8	13	5	3	1	2	0.503154536817959	0.862370315398489	0.321732007532638	0.202765801360557	0.064690101079129	0.131102697288707	0.562418953249695	0.132852866576131	2.08181585606055	0.0101909095524895	1	UP
NONBTAT000476.2	1:57841548-57842095	548	12	12	10	6	5	2	0.528885229093047	0.55777409770004	0.45085234475829	0.28416813037392	0.226744817295494	0.0918675835015754	0.512503890517126	0.200926843723663	1.35089263617156	0.0296402510649713	1	UP
NONBTAT000733.2	1:72608846-72609988	686	8	68	49	10	18	16	0.281649186790228	2.52498336630082	1.76482212945007	0.378338521489087	0.652065683644241	0.587223034725801	1.52381822751371	0.539209079953043	1.49877412164748	0.037999663093313	1	UP
NONBTAT000912.2	1:84214145-84215014	870	0	30	14	2	1	4	0	0.878365495996206	0.397584526747201	0.0596644197106928	0.0285528722004431	0.11575718443158	0.425316674247802	0.0679914921142386	2.64511127994215	0.0126623561785527	1	UP
NONBTAT001295.2	1:116879959-116881069	1111	21	16	17	12	6	3	0.456504725498237	0.366845411789312	0.378073313159405	0.280331476948529	0.134200862909375	0.0679802818246347	0.400474483482318	0.160837540560846	1.3161061426966	0.017693388084446	1	UP
NONBTAT001729.2	10:6430935-6431266	332	12	54	13	14	5	5	0.872979233563222	4.14315018151683	0.967493968607159	1.09444673505457	0.374265541800996	0.379190987360785	1.99454112789574	0.615967754738784	1.69513013798629	0.017604023625463	1	UP
NONBTAT001798.2	10:10887224-10887883	353	0	0	17	0	0	0	0	0	1.18991345869716	0	0	0	0.39663781956572	0	Inf	0.0195237997085999	1	UP
NONBTAT001821.2	10:11493612-11494006	395	0	4	7	1	0	0	0	0.257917922254834	0.437846250974765	0.0657063862636743	0	0	0.231921391076533	0.0219021287545581	3.40449288890411	0.0452484813762814	1	UP
NONBTAT001877.2	10:14989448-14990463	1016	8	18	4	5	2	1	0.190168643836709	0.451297023599485	0.0972750525024821	0.12772648904602	0.048924783987965	0.0247860800672301	0.246246906646225	0.0671457843670717	1.87473687107253	0.0266463067186533	1	UP
NONBTAT002601.2	10:72621645-72622560	916	4	14	13	4	2	1	0.105477907647264	0.389315206352373	0.350663752813948	0.113336343118565	0.0542659176111053	0.0274919840047007	0.281818955604528	0.065031414911457	2.11555993448481	0.00830064800047433	1	UP
NONBTAT002664.2	10:76930584-76930885	302	1	3	7	0	0	1	0.0800016126461791	0.253029971473197	0.572679699122624	0	0	0.0833862826102841	0.301903761080667	0.0277954275367614	3.44116925162872	0.0284455599981024	1	UP
NONBTAT002706.2	10:80110966-80111386	421	2	37	3	2	2	4	0.114719214647509	2.23864753489849	0.176051818984586	0.123297019354638	0.118070262545778	0.23921318397975	0.843139522843528	0.160193488626722	2.39595588047911	0.0351540156072424	1	UP
NONBTAT003224.2	11:20927788-20928201	414	15	17	9	10	3	3	0.875029461973542	1.04596082223111	0.537141411195785	0.626908757829743	0.180069032237097	0.182430176587365	0.819377231800146	0.329802655551402	1.3129247896011	0.0355371124901123	1	UP
NONBTAT003592.2	11:63428718-63429378	661	13	16	9	5	4	4	0.474985488487814	0.616588884263125	0.33642442395621	0.196323922648649	0.150401151382065	0.152358170129312	0.475999598902383	0.166361081386675	1.51664238986823	0.0199985787970981	1	UP
NONBTAT004142.2	12:12418977-12419253	277	37	7	4	4	4	4	3.22599073756222	0.643754867665014	0.356792250334014	0.374787329590633	0.35889949842435	0.363569496229151	1.40884595185375	0.365752108081378	1.94557578620146	0.0302478254362787	1	UP
NONBTAT004228.2	12:18162869-18165391	1248	9	87	34	17	6	14	0.174176145158047	1.77573629260031	0.673121638607912	0.353540371603023	0.119468877157305	0.282427633914494	0.87434469212209	0.251812294224941	1.79585342279591	0.0138033237570994	1	UP
NONBTAT004233.2	12:18351649-18351964	316	5	8	5	1	1	1	0.382133119469458	0.644881728635958	0.390965477508016	0.0821329828295929	0.0786107557417264	0.0796919536338792	0.472660108537811	0.0801452307350662	2.56011453311631	0.00552775202705622	1	UP
NONBTAT004709.2	12:68275819-68276179	361	1	7	6	1	0	0	0.0669265568397399	0.493961491255426	0.410625018241056	0.0718947993743805	0	0	0.323837688778741	0.0239649331247935	3.75627407953342	0.00946847741107547	1	UP
NONBTAT004879.2	12:89326735-89327425	394	0	0	12	0	0	0	0	0	0.752523756415141	0	0	0	0.25084125213838	0	Inf	0.0489754872727594	1	UP
NONBTAT005261.2	13:31390140-31390642	503	6	11	16	7	4	1	0.288100502527823	0.557053037045464	0.785936010676118	0.361189180952404	0.197644455394722	0.0500649251457372	0.543696516749802	0.202966187164288	1.42156218148915	0.0467823327470666	1	UP
NONBTAT005277.2	13:32353183-32353762	580	25	23	27	11	9	11	1.04102502316109	1.01009979857498	1.15018368249593	0.492231462613215	0.385596100066335	0.477488955203653	1.067102834744	0.451772172627734	1.24003189844472	0.0143204125959515	1	UP
NONBTAT005331.2	13:35333121-35333422	302	17	13	6	6	4	2	1.359546924819	1.0965238447451	0.490846462202057	0.515642832599033	0.329189275044851	0.166700118406832	0.982305743922052	0.337177408683572	1.54266425800733	0.0225132410385087	1	UP
NONBTAT005584.2	13:60352595-60352916	322	4	5	4	2	1	0	0.300055165853707	0.395551474733097	0.306929979324602	0.16120510915622	0.0771459590508867	0	0.334178873303802	0.0794503560690356	2.07249493913799	0.0378414182088066	1	UP
NONBTAT005602.2	13:62152507-62152795	289	3	6	0	0	0	0	0.250717219327846	0.528823885016647	0	0	0	0	0.259847034781498	0	Inf	0.0262880657325991	1	UP
NONBTAT005804.2	13:78966110-78970942	628	9	6	10	4	1	4	0.346133485919176	0.243360036257661	0.393418925043858	0.165312245695232	0.0395557305961553	0.160364252317635	0.327637482406898	0.121744076203007	1.42824883805128	0.0451210131978172	1	UP
NONBTAT006223.2	14:38463486-38464305	820	0	0	12	0	0	0	0	0	0.361578487838495	0	0	0	0.120526162612832	0	Inf	0.0489660616620071	1	UP
NONBTAT006413.2	14:61491704-61492189	486	8	4	9	2	2	2	0.397554201930239	0.209624648746213	0.457564905833447	0.106806677259882	0.102278972287598	0.103587316376262	0.3549145855033	0.104224321974581	1.7677798775362	0.0268021613548928	1	UP
NONBTAT006430.2	14:64349401-64350118	718	19	0	0	0	0	0	0.639108580309109	0	0	0	0	0	0.21303619343637	0	Inf	0.0141726392814987	1	UP
NONBTAT007016.2	15:38465063-38465665	603	1	8	18	1	2	1	0.0400671426519836	0.337947970562127	0.737529007649397	0.0430414968062211	0.0824337985601534	0.0417622841597111	0.371848040287836	0.0557458598420285	2.7377766014637	0.010580112076865	1	UP
NONBTAT007310.2	15:64481309-64481540	232	3	8	5	1	1	1	0.312315846490291	0.87837338900415	0.532521943502298	0.111870786957549	0.107073270751662	0.108545936846146	0.574403726332246	0.109163331518452	2.39557677888022	0.0161938647614498	1	UP
NONBTAT007315.2	15:64513874-64514131	258	7	6	2	1	1	1	0.65523587255407	0.592364739417872	0.191489062955423	0.100596986721517	0.0962829411410292	0.0976071990244411	0.479696558309122	0.0981623756289958	2.28888001941802	0.0243420058832049	1	UP
NONBTAT007494.2	16:857574-878455	1635	0	11	4	0	0	0	0	0.171374726381571	0.0604473720749369	0	0	0	0.077274032818836	0	Inf	0.00553848512189304	1	UP
NONBTAT007699.2	16:28036971-28037738	768	2	7	4	1	0	0	0.0628864444877622	0.232187628051053	0.128686788206409	0.0337943002267596	0	0	0.141253620248408	0.0112647667422532	3.64839849810251	0.00916551351157006	1	UP
NONBTAT007783.2	16:34410062-34415363	1120	0	6	9	0	2	0	0	0.136455448901617	0.198550485924156	0	0.0443817683319397	0	0.111668644941924	0.0147939227773132	2.91614759794333	0.0452176403516392	1	UP
NONBTAT008066.2	16:61319039-61319500	462	12	11	3	4	1	1	0.627335726283528	0.606488479726988	0.160428172711062	0.224710152157155	0.0537683957021332	0.0545079163383243	0.464750792907193	0.110995488065871	2.06595629388022	0.0164196390070895	1	UP
NONBTAT008071.2	16:61720297-61721717	1421	27	72	28	20	20	9	0.458896061083769	1.29065177239481	0.486854449963162	0.36529236557567	0.349771034139143	0.159465276748245	0.745467427813914	0.291509558821019	1.35460212601341	0.0178389389993917	1	UP
NONBTAT008280.2	16:79478122-79478535	414	1	3	2	0	0	0	0.0583586642974543	0.18457741880412	0.119333763870771	0	0	0	0.120756615657448	0	Inf	0.0436394265447907	1	UP
NONBTAT008326.2	17:5018275-5018979	705	6	9	0	0	1	1	0.205552557122688	0.32517043142513	0	0	0.0352354593111852	0.0357200813451146	0.176907662849273	0.0236518468854333	2.90297179267569	0.0358163459730935	1	UP
NONBTAT008643.2	17:47712171-47713160	990	2	14	1	0	1	0	0.0487846357238397	0.360214877796741	0.0249632702525367	0	0.0250919179943288	0	0.144654261257706	0.00836397266477627	4.11227666599861	0.0131555529366354	1	UP
NONBTAT009209.2	18:32928043-32928367	325	1	1	5	0	0	0	0.0743399600589111	0.0783462397100121	0.380138741207794	0	0	0	0.177608313658906	0	Inf	0.0381147760768056	1	UP
NONBTAT009271.2	18:36622634-36623193	560	4	2	5	1	1	0	0.172531720365881	0.0909866490699136	0.220616233736666	0.0463464688824131	0.0443589264542599	0	0.161378201057487	0.030235131778891	2.41614794069525	0.0383841253338326	1	UP
NONBTAT009334.2	18:43160587-43161273	687	14	20	2	2	2	4	0.492177430727207	0.741547062283239	0.0719129232059669	0.0755575620790432	0.0723545568148071	0.146592067620779	0.435212472072138	0.0981680621715431	2.14839425905223	0.0224891935167264	1	UP
NONBTAT009519.2	18:56796917-56797887	820	0	0	29	0	0	0	0	0	0.873793553768464	0	0	0	0.291264517922821	0	Inf	0.00494797565695837	1	UP
NONBTAT010205.2	19:40656414-40656682	269	1	4	8	1	0	0	0.089815936874149	0.378727060560072	0.734806344554066	0.0964833552942429	0	0	0.401116447329429	0.0321611184314143	3.64063163995382	0.0145538011804472	1	UP
NONBTAT010206.2	19:40776705-40777361	657	2	5	2	0	0	1	0.0735110949263339	0.193862366611959	0.075196618329527	0	0	0.0383297676534335	0.114190026622607	0.0127765892178112	3.15986199370118	0.044089174813882	1	UP
NONBTAT010570.2	2:967579-968597	768	22	15	0	0	0	4	0.691845360739176	0.497493824120479	0	0	0	0.1311311854889	0.396446394953218	0.0437103951629667	3.18107748080179	0.0205941687355537	1	UP
NONBTAT010831.2	2:25476521-25477431	911	25	37	34	22	5	17	0.662782122319907	1.03454512864134	0.922124923142342	0.626771126927914	0.13639534563988	0.469832776257086	0.873150724701196	0.410999749608293	1.0870932007414	0.0469723324911253	1	UP
NONBTAT011050.2	2:44167691-44168332	354	0	0	20	0	0	0	0	0	1.39592448223901	0	0	0	0.465308160746337	0	Inf	0.0125101342646163	1	UP
NONBTAT011897.2	2:125127082-125127770	689	9	8	6	2	4	1	0.315488866701368	0.295765785557275	0.215146054550103	0.0753382367899894	0.14428905814738	0.0365495752515324	0.275466902269582	0.0853922900629673	1.68970126525135	0.0283432640013715	1	UP
NONBTAT011953.2	2:127560095-127560757	663	42	49	48	16	21	26	1.52998142493028	1.88259168235223	1.78876974849584	0.626341419587363	0.787127659617055	0.987324190786897	1.73378095192612	0.800264423330438	1.11537295905302	0.0260750967401124	1	UP
NONBTAT012167.2	20:10392014-10392700	687	8	8	6	2	1	3	0.281239217086021	0.29662682132309	0.215772389497847	0.0755575620790432	0.0361586591184651	0.109936088947844	0.264546142635653	0.0738841033817841	1.8401834836881	0.0180035604999836	1	UP
NONBTAT012630.2	20:62648980-62649496	517	19	9	9	2	8	2	0.887582128939922	0.443414224670632	0.430128712253491	0.100402408410644	0.384535278963421	0.0973760846399677	0.587041688621348	0.194104590671344	1.59662872068785	0.0429826731005906	1	UP
NONBTAT012846.2	21:21730466-21730909	444	4	11	10	5	2	1	0.217607575236247	0.63107585052673	0.556457398485457	0.292275028988191	0.111954010206695	0.0567176967304185	0.468380274749478	0.153648911975101	1.60804276892144	0.0440380192397725	1	UP
NONBTAT012941.2	21:33744314-33745010	697	14	11	15	7	6	3	0.485116061563258	0.402005276375708	0.531724785968545	0.260657328578278	0.213912709745073	0.108358813640128	0.47294870796917	0.19430961732116	1.28332642086947	0.041385899910967	1	UP
NONBTAT013177.2	21:57345183-57346126	944	35	59	30	28	18	8	0.895447717095479	1.59201903332627	0.785195287754398	0.76985315050047	0.473852816716048	0.213365996727701	1.09088734605872	0.485690654648073	1.1673924925579	0.0288901091363288	1	UP
NONBTAT013280.2	21:67466858-67467570	508	20	32	8	9	8	1	0.950867022994264	1.60458760825955	0.389100210009929	0.459815360565673	0.391347911858442	0.0495721601344603	0.981518280421248	0.300245144186192	1.70887422395516	0.0147069793727626	1	UP
NONBTAT013283.2	21:67471765-67472545	781	41	123	25	29	27	18	1.2678837358638	4.01168627074482	0.790882536168526	0.96375851043098	0.859107294517828	0.580254081409428	2.02348418092572	0.801039962119412	1.33689544801593	0.0291506687337044	1	UP
NONBTAT013309.2	21:67513238-67514454	1217	32	282	43	42	30	21	0.635041387471146	5.90241131595914	0.872992891715472	0.895725300008679	0.612581245985688	0.434450624178866	2.47014853171525	0.647585723391078	1.93145470905889	0.00883022030447667	1	UP
NONBTAT013318.2	21:67520780-67521419	640	15	55	7	10	6	5	0.566034683214135	2.1890443565146	0.270233233023488	0.405531602721115	0.232964310456744	0.196705324693407	1.00843742425074	0.278400412623755	1.85688830979061	0.012108006572139	1	UP
NONBTAT013322.2	21:67525741-67526470	730	6	43	1	4	1	5	0.198513085988349	1.50044956524619	0.0338542980137141	0.142213822324117	0.0340287654991583	0.17245398329285	0.577605649749418	0.116232190372042	2.31307517694502	0.0285713025385111	1	UP
NONBTAT013325.2	21:67529444-67530006	563	11	52	11	9	2	7	0.471880317093861	2.35270574917307	0.482736629622654	0.41489556512853	0.0882905515662034	0.313028141319084	1.10244089862986	0.272071419337939	2.01864399872945	0.00745576756494256	1	UP
NONBTAT013677.2	22:22598389-22598856	468	11	9	8	7	2	1	0.567667988298811	0.489840072980164	0.422356638215905	0.388201192348418	0.106212778914044	0.0538090968980893	0.49328823316496	0.182741022720184	1.43263033935666	0.042223896350433	1	UP
NONBTAT013712.2	22:28842380-28844053	1674	32	78	35	24	19	18	0.461675847402858	1.18688546675199	0.51658867534808	0.372100682066686	0.282053797965553	0.270715912533311	0.721716663167643	0.308290130855183	1.22714385856119	0.0212456905061607	1	UP
NONBTAT014177.2	23:2972426-2972751	326	11	4	3	1	1	2	0.814934412649827	0.312507911934538	0.22735526316721	0.0796135661783784	0.0761993828662133	0.154427717051728	0.451599195917192	0.10341355536544	2.12661761201088	0.0341303912295259	1	UP
NONBTAT014257.2	23:10403029-10403558	530	7	7	16	3	4	2	0.318963877582925	0.336453015741903	0.745897761075637	0.146909561740479	0.187575775591594	0.0949876146393647	0.467104884800155	0.143157650657146	1.70614175918961	0.0191656298912886	1	UP
NONBTAT014511.2	23:31390566-31392201	685	3	5	0	0	0	0	0.105777045818609	0.185938065494974	0	0	0	0	0.097238370437861	0	Inf	0.0327599358237111	1	UP
NONBTAT014546.2	23:32513266-32513541	276	2	6	6	0	1	1	0.174988367270295	0.553732256412359	0.537085621684859	0	0.0900036188927012	0.0912415121315428	0.421935415122504	0.060415043674748	2.8040424468417	0.0158053443258411	1	UP
NONBTAT014615.2	23:37871735-37872528	794	13	30	16	11	5	9	0.395422428073608	0.962440782766624	0.497891452607163	0.359564544478167	0.156493904128376	0.285390627530549	0.618584887815798	0.267149692045697	1.21132323434697	0.043020897986835	1	UP
NONBTAT014685.2	23:44525224-44525838	615	1	2	12	1	0	1	0.039285344746579	0.0828496316734173	0.482104650451326	0.0422016627221973	0	0.0409474103224485	0.201413208957107	0.0277163576815486	2.8613487157208	0.0472501258323528	1	UP
NONBTAT014854.2	24:7275873-7276229	357	5	5	5	2	1	0	0.338246682779689	0.356771918386715	0.346064680371241	0.145400686689924	0.0695826297321724	0	0.347027760512548	0.0716611054740321	2.27578887147427	0.0155177428648199	1	UP
NONBTAT014863.2	24:7689078-7689969	892	0	24	42	4	7	5	0	0.685367577070502	1.16336178438085	0.116385751453593	0.195026614809084	0.141133865250875	0.616243120483784	0.150848743837851	2.03039695306678	0.037859157353004	1	UP
NONBTAT014898.2	24:20506063-20506687	625	5	12	8	3	3	0	0.193206505203758	0.489056328863396	0.31626065069607	0.124579308355926	0.119277726953853	0	0.332841161587741	0.081285678436593	2.03376076459092	0.0158681548876569	1	UP
NONBTAT014900.2	24:20818447-20819081	635	16	12	6	5	3	2	0.608539660277469	0.481354654393106	0.23344193950397	0.204362382473633	0.117399337553005	0.0792810011950603	0.441112084724848	0.133680907073899	1.72235185734531	0.012754939198449	1	UP
NONBTAT015080.2	24:37558581-37559305	709	15	26	52	8	14	9	0.510948092040968	0.934094406993506	1.81210972721475	0.292852158805657	0.490693791137383	0.319605300788795	1.08571740874974	0.367717083577278	1.56198053774459	0.0132302973647328	1	UP
NONBTAT015084.2	24:37832931-37833223	293	214	1252	1346	393	370	290	17.6397052321969	108.84489849527	113.503239403838	34.8128355208571	31.3814033028766	24.9193633739012	79.995947710435	30.371200732545	1.39722297350363	0.0215296646801094	1	UP
NONBTAT015132.2	24:43209408-43210075	668	22	318	223	42	28	105	0.79541502552049	12.1261117601928	8.24820592203019	1.63188276962659	1.0416607466105	3.95750025327942	7.05657756924783	2.21034792317217	1.67469517084476	0.0412546261859375	1	UP
NONBTAT015699.2	25:30931690-30932130	241	5	7	8	3	1	1	0.501054214740036	0.73991742051124	0.820178036037526	0.323079119180307	0.103074683877118	0.104492354142348	0.687049890429601	0.176882052399924	1.95762719452129	0.0188120255590879	1	UP
NONBTAT015894.2	26:7725843-7726227	385	7	4	9	2	3	1	0.439093130179091	0.264617089066648	0.577601413597545	0.134826091294293	0.193632673626384	0.0654094996059891	0.427103877614428	0.131289421508889	1.70183631860619	0.0391500793903991	1	UP
NONBTAT015899.2	26:7928964-7929385	422	12	13	30	13	6	3	0.686798828300924	0.784716116381564	1.75645580957382	0.799531501099449	0.353310802588427	0.178971784614145	1.07599025141877	0.443938029434007	1.27723480113076	0.0405542017457207	1	UP
NONBTAT015971.2	26:12575560-12576046	487	55	106	351	50	28	103	2.72760388628176	5.54429513219791	17.8077245773343	2.66474306099337	1.42880775921111	5.32493809957709	8.69320786527132	3.13949630659386	1.46935552655293	0.0427255992344239	1	UP
NONBTAT016135.2	26:23569822-23570242	421	2	3	5	0	0	1	0.114719214647509	0.1815084355936	0.293456272903879	0	0	0.0598162882382561	0.196561307714996	0.0199387627460854	3.30133156652617	0.022600156550501	1	UP
NONBTAT016249.2	26:35218596-35219063	468	26	190	158	56	38	51	1.34173251235233	10.3414007930783	8.34146957637463	3.10567095330915	2.01776947775357	2.74365619353177	6.67486762726842	2.6223655415315	1.34787042391709	0.0338394905980118	1	UP
NONBTAT016262.2	26:36316097-36316478	382	4	1	2	0	0	0	0.252926082211763	0.0666558322140156	0.129330309535338	0	0	0	0.149637407987039	0	Inf	0.0259416101471019	1	UP
NONBTAT016435.2	27:6672117-6672575	459	3	1	5	0	0	1	0.157858989947162	0.0554739170059999	0.269161418066521	0	0	0.0548641772294244	0.160831441673228	0.0182880590764748	3.13657559896594	0.0459620136399586	1	UP
NONBTAT016535.2	27:18257311-18257907	597	8	13	10	4	1	3	0.323637089008536	0.554690454125661	0.413847713446471	0.17389629865428	0.0416097132569272	0.126509368688726	0.430725085526889	0.114005126866644	1.91766864435909	0.00653861393803296	1	UP
NONBTAT016721.2	27:34693578-34693931	354	2	71	9	8	6	3	0.13643160838023	5.10890858945556	0.628182328347613	0.586531583596641	0.421178414385074	0.213350545500478	1.95784084206113	0.407020181160731	2.26609125520497	0.0187510815751678	1	UP
NONBTAT016967.2	28:13320212-13320976	765	13	6	16	6	5	2	0.410412297896007	0.1997779121174	0.516765769111225	0.203560961365893	0.162426352781609	0.0658084127566841	0.375651993041544	0.143931908968062	1.38401029093213	0.042200030032352	1	UP
NONBTAT017877.2	3:13085079-13085564	486	72	88	247	79	62	35	3.57798781737215	4.61230745076327	12.557181637801	4.21898203158512	3.17027966288876	1.81316069290323	6.91582563531214	3.0674741291257	1.17285031926331	0.0346924125908747	1	UP
NONBTAT018111.2	3:27730892-27731213	322	1	9	9	1	0	1	0.0750325683824413	0.711941472530176	0.690610385823152	0.0806025545781098	0	0.0782070103984653	0.492528142245256	0.0529365216588584	3.21787085336127	0.00719626358276503	1	UP
NONBTAT018320.2	3:43688643-43689179	537	15	33	25	11	10	6	0.674603719286865	1.56535015437915	1.15024070902722	0.531646644908128	0.462778993958773	0.281288987363758	1.13006486089775	0.425238208743553	1.41006244189712	0.0128107302336883	1	UP
NONBTAT018321.2	3:43691409-43692257	849	16	70	38	24	6	10	0.45515039372932	2.10019275040503	1.1058742736457	0.733682616937141	0.175615027906144	0.29653820573594	1.22040580592668	0.401945283526408	1.60228992146545	0.0105314304547492	1	UP
NONBTAT018366.2	3:48789923-48790483	561	47	34	22	24	12	11	2.02340775486831	1.54377105313255	0.968915231649035	1.11033251654123	0.53158627502252	0.493660595397717	1.51203134654996	0.711859795653822	1.08682302069863	0.0352436019131901	1	UP
NONBTAT018516.2	3:59650608-59651549	942	14	16	14	6	5	5	0.358944686740543	0.432659503713297	0.367195900499007	0.165312245695232	0.131906751462771	0.133642683443504	0.386266696984282	0.143620560200502	1.42733500216745	0.0145689849056768	1	UP
NONBTAT018631.2	3:74528168-74529682	1186	0	4	22	3	0	0	0	0.0859001511725628	0.458314877702452	0.0656509845889157	0	0	0.181405009625005	0.0218836615296386	3.05128824520642	0.0293108135758488	1	UP
NONBTAT018730.2	3:81669212-81669804	593	0	5	3	0	0	0	0	0.214785117814599	0.124987884978939	0	0	0	0.113257667597846	0	Inf	0.0326382629252336	1	UP
NONBTAT018732.2	3:81670390-81671515	1126	18	19	20	9	9	6	0.386074132897685	0.429822649984752	0.438860805250985	0.207447782564265	0.198619660780172	0.134149366087334	0.418252529377807	0.18007226981059	1.21579823412858	0.0228200689316391	1	UP
NONBTAT018886.2	3:95592420-95592908	489	2	5	2	1	0	0	0.0987664404224976	0.260465388270056	0.101031039350714	0.0530757107855856	0	0	0.153420956014423	0.0176919035951952	3.11633436522402	0.0438485078497583	1	UP
NONBTAT019198.2	4:10531503-10531999	497	16	1	6	2	2	1	0.77751043113922	0.0512324505145954	0.298260828138875	0.104442746777269	0.100015252579019	0.0506693306806958	0.37566790326423	0.0850424433456613	2.14320290614828	0.0349125142826996	1	UP
NONBTAT019522.2	4:44241579-44242102	524	42	27	36	26	5	15	1.93583527619995	1.31252467582403	1.69748679405095	1.28784986435905	0.237130076102921	0.720710581056477	1.64861558202498	0.748563507172816	1.13905841279627	0.0329590709585094	1	UP
NONBTAT020380.2	4:113696773-113697646	874	11	52	14	12	8	7	0.303968671079913	1.51553013362064	0.395764917929136	0.356348136029538	0.2274653766866	0.201641697440096	0.738421240876563	0.261818403385411	1.49587754425618	0.0328449786389816	1	UP
NONBTAT020496.2	5:5981921-5982591	364	5	7	4	3	0	0	0.331741938880079	0.48989038006376	0.271514981710225	0.213906779457291	0	0	0.364382433551355	0.071302259819097	2.35343370360453	0.0186547160117067	1	UP
NONBTAT020797.2	5:35126488-35126814	327	11	30	15	10	3	8	0.812442258482702	2.33693572329266	1.13337056825711	0.793700996151417	0.227977306868985	0.615955660278134	1.42758285001082	0.545877987766179	1.38692404759238	0.0333010487523872	1	UP
NONBTAT021004.2	5:53986210-53986453	244	1	13	33	2	3	3	0.0990183894227299	1.35717295538123	3.34156625996993	0.21273788995206	0.305526964533435	0.309533168472005	1.59925253492463	0.275932674319167	2.53500956268209	0.0129137126754507	1	UP
NONBTAT021005.2	5:53986690-53987260	571	0	23	37	3	5	5	0	1.02602081116198	1.60100458979892	0.13636088918118	0.21761148840268	0.220475320146726	0.875675133653633	0.191482565910195	2.19318270051861	0.0280449999694639	1	UP
NONBTAT021305.2	5:82971189-82971981	793	6	17	9	5	2	4	0.182742185083852	0.546062774783959	0.280424393739035	0.163644530732354	0.0626829514902554	0.126997163247762	0.336409784535615	0.117774881823457	1.5141877828418	0.0374183253380549	1	UP
NONBTAT021385.2	5:89632042-89632711	670	7	3	10	3	1	1	0.252314709132761	0.114052315499859	0.368756843175437	0.116212041376797	0.0370761176334112	0.03758605574374	0.245041289269352	0.0636247382513161	1.94536514157392	0.0276227928926463	1	UP
NONBTAT022025.2	6:31567793-31568204	412	6	12	17	5	1	5	0.351734351387124	0.741893702766073	1.01951323038859	0.314976002113487	0.0602936864426833	0.305561669426652	0.704380428180596	0.226943785994274	1.63401983718107	0.0226508160241804	1	UP
NONBTAT022091.2	6:37994223-37994576	354	9	8	9	4	2	1	0.614044715133453	0.575657136296505	0.628182328347613	0.29326579179832	0.140416894157549	0.0711374501364571	0.60596139325919	0.168273378697442	1.84841892381441	0.00948804062231599	1	UP
NONBTAT022658.2	6:99491551-99492343	793	16	6	22	6	3	6	0.487292161760646	0.192723963139737	0.685449489224601	0.196373436878825	0.0940082967795183	0.190481949828926	0.455155204708328	0.160287894495756	1.50569310580493	0.0303985050727621	1	UP
NONBTAT022681.2	6:101271827-101272574	748	8	58	16	14	7	0	0.258303933339701	1.97513828817413	0.528510445681935	0.48577047598679	0.232571845467517	0	0.920650889065255	0.239447440484769	1.94294517555286	0.0256362142144908	1	UP
NONBTAT022954.2	7:17810936-17811172	237	7	8	8	3	1	3	0.713294747337343	0.859842304847944	0.834020703312421	0.328531931318371	0.104814340988968	0.318675498342486	0.802385918499236	0.250673923549942	1.67848436046543	0.0239087053985769	1	UP
NONBTAT023011.2	7:22985858-22986376	519	45	29	28	17	7	15	2.09404773881085	1.42334384125423	1.33298684662361	0.850131760617674	0.335190251271104	0.727653842916366	1.61679280889623	0.637658618268381	1.34227864641322	0.00829117628645901	1	UP
NONBTAT023536.2	7:68051181-68051725	545	18	14	14	6	2	9	0.79765041035375	0.654335282603255	0.634676217009293	0.28573235861451	0.0912065697830688	0.415780106897717	0.695553969988766	0.264239678431765	1.39631534283668	0.0297681482973848	1	UP
NONBTAT023726.2	7:90630724-90631006	283	29	20	15	12	9	7	2.47486958362769	1.80015134907627	1.30958366014161	1.10052392540571	0.790267625577647	0.622737963118884	1.86153486428186	0.837843171367414	1.15174050769055	0.0373037590989236	1	UP
NONBTAT023768.2	7:96422694-96423281	588	13	5	4	2	1	2	0.533954775323886	0.216611521877648	0.168080702963473	0.0882789883474536	0.0422465966231046	0.0856180880252777	0.306215666721669	0.072047890998612	2.0875199911842	0.0186158654870577	1	UP
NONBTAT023845.2	7:103687921-103688448	528	1	3	2	0	0	0	0.0457584981423221	0.144725476107776	0.0935685193986728	0	0	0	0.0946841645495903	0	Inf	0.0435974245524148	1	UP
NONBTAT023853.2	7:104631218-104632080	585	9	15	14	8	0	3	0.371575776337166	0.653120097306885	0.591279552598401	0.354926804432839	0	0.129104432661828	0.538658475414151	0.161343745698222	1.73923319917794	0.0150083544407518	1	UP
NONBTAT023879.2	7:109224373-109224999	627	2	3	5	0	0	1	0.0770283721955364	0.12187408514339	0.197041612268793	0	0	0.0401637278282389	0.131981356535906	0.0133879092760796	3.30133156652617	0.0226138748234111	1	UP
NONBTAT024204.2	8:30133207-30133590	384	26	25	42	18	14	13	1.6352364994294	1.65836043399126	2.70239247830135	1.21659480816334	0.90599452582397	0.852366949777944	1.99866313724067	0.991652094588418	1.01112936710702	0.0464315546870079	1	UP
NONBTAT024372.2	8:46823226-46823921	696	8	1	14	2	0	2	0.277602503071977	0.036584091818612	0.496980658434001	0.0745805246383659	0	0.072332522642045	0.27038908444153	0.048971015760137	2.46503688550935	0.0201929247097769	1	UP
NONBTAT024707.2	8:79505202-79505855	440	32	28	50	17	13	20	1.75646674670997	1.62096695008534	2.80768549625628	1.0027690540013	0.734229316140952	1.14441761881222	2.06170639768386	0.960471996318157	1.10202344067657	0.0301982567735098	1	UP
NONBTAT024714.2	8:79574388-79574992	605	6	1	3	0	0	0	0.239528186399165	0.0420868229847173	0.122508786433902	0	0	0	0.134707931939261	0	Inf	0.00757407382424606	1	UP
NONBTAT024777.2	8:84512918-84513662	745	76	48	100	34	29	45	2.46378502368827	1.64116548969951	3.3164607204101	1.1845174624394	0.967342788657982	1.5207770635685	2.47380374459929	1.22421243822196	1.01487711949372	0.0414923727031867	1	UP
NONBTAT024842.2	8:91671006-91671355	350	6	15	6	3	4	0	0.414041579347128	1.09164359121294	0.423530375957203	0.222463050635583	0.284043317324414	0	0.64307184883909	0.168835455986666	1.92936202889138	0.0258263601860428	1	UP
NONBTAT024843.2	8:91691241-91691637	397	3	9	6	0	2	2	0.182512031198356	0.577443713236062	0.373389500214159	0	0.125208011415044	0.126809661861117	0.377781748216192	0.0840058910920537	2.16899059381572	0.0238620922048198	1	UP
NONBTAT024978.2	8:104336056-104338858	1746	0	6	2	0	0	0	0	0.0875315594328815	0.0282956347322447	0	0	0	0.0386090647217087	0	Inf	0.0407399163344968	1	UP
NONBTAT025069.2	9:10729105-10729661	324	0	0	13	0	0	0	0	0	0.991382708572768	0	0	0	0.330460902857589	0	Inf	0.0398896404438058	1	UP
NONBTAT025094.2	9:13231841-13232652	812	534	1151	784	515	388	271	15.8829257240159	36.106959488421	23.8556404929484	16.4613765857712	11.8744682595108	8.4027245980591	25.2818419017951	12.246189814447	1.04576862452861	0.0216667681022251	1	UP
NONBTAT025188.2	9:24391289-24391718	430	4	20	12	3	1	6	0.224692473034636	1.18475077160136	0.689521767505966	0.18107457609873	0.0577697646846175	0.351284153986833	0.699655004047321	0.196709498256727	1.83057709172364	0.0377424933196166	1	UP
NONBTAT025558.2	9:61907921-61908794	874	86	51	271	48	22	82	2.37646221298908	1.48639680649735	7.66104793955252	1.42542542969733	0.625522468124134	2.36214925042147	3.84130231967965	1.47103238274764	1.38476650600496	0.044429951226331	1	UP
NONBTAT025776.2	9:80958078-80958881	804	7	13	19	6	3	5	0.210262257610634	0.411878359593308	0.583885110898754	0.193686735627995	0.0927221136146244	0.156581352989777	0.402008576034232	0.147663400744132	1.44491398886645	0.0349511430756994	1	UP
NONBTAT025877.2	9:89565766-89566437	481	27	66	33	22	13	18	1.35569917422045	3.4951893259942	1.69509806119057	1.18708627158281	0.671644280877378	0.94215891388932	2.18199552046841	0.933629822116503	1.22472559024812	0.0235723028184866	1	UP
NONBTAT025985.2	9:97998851-97999129	279	1	0	11	0	0	0	0.0865967276671903	0	0.974124453324567	0	0	0	0.353573726997252	0	Inf	0.0288184067206687	1	UP
NONBTAT026253.2	X:16104214-16105539	1326	7	18	39	1	2	9	0.127489332668892	0.345790177961597	0.726697508201514	0.0195731693621051	0.0374868631461331	0.170890013770178	0.399992339610668	0.0759833487594721	2.3962171693437	0.0051270540582951	1	UP
NONBTAT026282.2	X:18413248-18413788	541	3	3	1	0	0	0	0.133932119012472	0.141247784445297	0.0456814002772852	0	0	0	0.106953767911685	0	Inf	0.0235451994809412	1	UP
NONBTAT026336.2	X:28705445-28705968	524	6	3	2	1	0	1	0.276554490021937	0.145830250734553	0.0942827829055329	0.0495305774315865	0	0.0480585063898966	0.172222507887341	0.032529694607161	2.40444451858795	0.0455829029390491	1	UP
NONBTAT026506.2	X:60964016-60964498	483	69	36	48	25	11	29	3.45024635099132	1.89856746229091	2.45539201501602	1.34343541687368	0.565948899731359	1.51168511498267	2.60140194276608	1.1403564771959	1.18980444380625	0.023996643581834	1	UP
NONBTAT026716.2	X:90178161-90179045	885	7	17	7	6	2	3	0.191017915388644	0.489296927009807	0.195422902977438	0.175959475078992	0.0561667576630198	0.0853402182001911	0.291912581791963	0.105822150314068	1.46389475528652	0.0474529012533718	1	UP
NONBTAT026752.2	X:92962843-92963528	686	12	14	10	8	2	4	0.42249140749707	0.519843628307251	0.360156100477468	0.302670817191269	0.0724600299296975	0.14680575868145	0.43416371209393	0.173978868600805	1.3193270612787	0.0335637964962933	1	UP
NONBTAT026846.2	X:109948600-109949279	680	22	26	126	21	13	25	0.781378289776011	0.973930786115288	4.57817078676934	0.801521285378203	0.475089557502969	0.925639941295817	2.11115995422021	0.734083594725663	1.52401962379661	0.0296979794164114	1	UP
NONBTAT029339.1	21:46533750-46537342	1347	10	9	10	4	2	4	0.179293341874312	0.170189424019834	0.18342025607093	0.0770720789135897	0.0369024354356143	0.074765219343337	0.177634340655025	0.0629132445641803	1.49747484166811	0.0221328983883217	1	UP
NONBTAT029342.1	21:67605475-67610413	1156	2	24	0	2	0	0	0.0417792295558835	0.528847645974817	0	0.0449031532424764	0	0	0.190208958510234	0.0149677177474921	3.66765903266185	0.0195697209929117	1	UP
NONBTAT029718.1	24:42142403-42145025	2623	5	4	3	1	0	0	0.0460366243813758	0.0388400988527104	0.0282568874542549	0.00989478557916559	0	0	0.0377112035627804	0.00329826185972186	3.51521534651806	0.00673559197123943	1	UP
NONBTAT030409.1	3:56934294-56936247	1954	22	21	54	12	8	19	0.271922843934333	0.273762961802448	0.682811193293389	0.159390107927234	0.101742445866985	0.244811205183761	0.409498999676723	0.168647919659327	1.27984540542247	0.0340939423870272	1	UP
NONBTAT030939.1	6:69460618-69462287	1149	12	8	27	11	2	0	0.252244652343768	0.177356506744093	0.580597507265136	0.248471930648969	0.0432616018553285	0	0.336732888784332	0.0972445108347658	1.79191591478934	0.0201722859681393	1	UP
NONBTAT030943.1	6:60408076-60419939	3470	35	31	17	20	10	8	0.243603067705514	0.227562106461802	0.121048833118184	0.149590908208365	0.0716173832149455	0.0580453893115129	0.197404669095167	0.0930845602449411	1.08454231768672	0.0462160291673082	1	UP
NONBTAT031089.1	7:36298989-36300840	1852	33	16	20	3	8	9	0.430348734109898	0.220067630938405	0.266823578138558	0.0420421531978694	0.107345971503288	0.122354297116229	0.305746647728954	0.0905808072724621	1.75505937870928	0.00546275923657675	1	UP
NONBTAT031107.1	7:56168280-56172269	3990	9	24	20	8	3	7	0.0544791551772537	0.153220019736062	0.123848939025717	0.0520381404995516	0.0186838544727213	0.0441691337249734	0.110516037979678	0.0382970428990821	1.52895084324352	0.0174886721225744	1	UP
NONBTAT031685.1	X:96011365-96012585	1221	11	5	10	2	2	4	0.217582816153844	0.104314148127811	0.202348144903803	0.0425127314891914	0.0407105491660708	0.0824805491035831	0.174748369728486	0.0552346099196151	1.66163455050322	0.0384294340916334	1	UP
NONBTAT031701.1	X:143084213-143084908	367	10	8	14	2	4	4	0.658060303827514	0.555266011577555	0.942502829073746	0.141438815117991	0.270885997448351	0.274410764183855	0.718609714826272	0.228911858916732	1.65041623463359	0.0217177969884408	1	UP
