# Supplementary material for: Identification of several lncRNA-mRNA pairs associated with marbling trait between Nanyang and Angus cattle
Source: BMC Genomics. 2024 Jul 16;25:696. doi: 10.1186/s12864-024-10590-x (PMC11250971; doi:10.1186/s12864-024-10590-x)
Supplement: Supplementary file 10 — Supplementary Material 10 [file 12864_2024_10590_MOESM10_ESM.xls]

lncRNA_id	locus	length	X13_count	X23_count	X51_count	X15_count	X25_count	X35_count	X13_FPKM	X23_FPKM	X51_FPKM	X15_FPKM	X25_FPKM	X35_FPKM	g1	g2	log2FC	Pvalue	Qvalue	updown
NONBTAT018859.2	3:94126425-94127591	900	0	0	0	405	497	465	0	0	0	11.6795656427788	13.7231239771299	13.0081953680507	0	12.8036283293198	-Inf	4.46433953860137e-40	5.01925694324952e-36	DOWN
NONBTAT001884.2	10:15094517-15096556	2040	12	29	17	384	341	271	0.142073090952446	0.362115418436738	0.205901691627499	4.88557578649204	4.15396117166306	3.34461390863921	0.236696733672228	4.12805028893144	-4.1243488434745	7.96954031146428e-17	4.48007708608965e-13	DOWN
MSTRG.22188.3	9:71922188-71929784	3694	0	0	0	533	15	0	0	0	0	3.74494049647562	0.100911878623116	0	0	1.28195079169958	-Inf	1.92946360797223e-06	0.00433859186888636	DOWN
NONBTAT003886.2	11:90918824-90920207	1384	2	5	5	12	33	43	0.034896524108816	0.0920285945549546	0.0892666841709055	0.225034877810561	0.592547354489697	0.782235258426242	0.0720639342782254	0.533272496908833	-2.88752360221057	1.55764172239885e-05	0.0218907073561628	DOWN
MSTRG.22188.5	9:71922219-71929823	4003	20	0	0	85	758	39	0.120669609712987	0	0	0.551124007693049	4.70568198285502	0.245292242619646	0.0402232032376623	1.83403274438924	-5.51084760898263	4.62125873692998e-05	0.0519568119793038	DOWN
NONBTAT000579.2	1:65240442-65241776	954	0	0	0	228	0	0	0	0	0	6.20299880176891	0	0	0	2.0676662672563	-Inf	0.00012058585871834	0.112978900797525	DOWN
NONBTAT001139.2	1:98401427-98401868	442	0	0	0	16	13	0	0	0	0	0.939512129381044	0.73090701154303	0	0	0.556806380308025	-Inf	0.000166496340161985	0.133708453745799	DOWN
NONBTAT002779.2	10:85508106-85509030	925	5	5	5	39	46	4	0.130544935948485	0.13769467552871	0.13356226042436	1.09430878096012	1.23580632952731	0.10887432481673	0.133933957300518	0.81299647843472	-2.60172731860755	0.000389394027253058	0.22343276226	DOWN
NONBTAT003185.2	11:19042954-19043376	231	0	0	0	0	82	0	0	0	0	0	8.82145009858293	0	0	2.94048336619431	-Inf	0.000397461108707641	0.22343276226	DOWN
NONBTAT009282.2	18:36906380-36906985	386	0	0	0	0	0	81	0	0	0	0	0	5.28331001673006	0	1.76110333891002	-Inf	0.000418762863364869	0.224197660610058	DOWN
MSTRG.22188.4	9:71922199-71929823	3974	5	0	0	0	5	544	0.0303860256045166	0	0	0	0.031267277271749	3.44649425843152	0.0101286752015055	1.15925384523442	-6.8386072153445	0.000627849373620642	0.294121271150703	DOWN
NONBTAT016460.2	27:12234807-12235805	999	0	1	0	4	10	4	0	0.0254880159216756	0	0.103920010306912	0.248761080836698	0.10080956001549	0.0084960053072252	0.151163550386367	-4.15318183118351	0.000925353796689974	0.371562597720906	DOWN
NONBTAT016963.2	28:13250436-13251663	751	0	0	0	0	51	0	0	0	0	0	1.68758590504752	0	0	0.56252863501584	-Inf	0.000896530712979816	0.371562597720906	DOWN
NONBTAT028448.1	16:81345950-81349115	3166	0	0	1	3	6	9	0	0	0.00780594995262518	0.0245931989015963	0.0470932276349703	0.0715730127161262	0.00260198331754173	0.0477531464175643	-4.19791217688472	0.000909325385070454	0.371562597720906	DOWN
NONBTAT014956.2	24:25450412-25451094	335	0	0	0	10	9	0	0	0	0	0.774746942511981	0.667599218025296	0	0	0.480782053512426	-Inf	0.00122486701758205	0.459039329289166	DOWN
NONBTAT008155.2	16:67766374-67766661	288	2	2	1	19	19	1	0.167697185300699	0.17691848430261	0.0858112414930948	1.71224454482248	1.63943770067477	0.0874397824593952	0.143475637032135	1.14637400931888	-2.99820012108768	0.00212720365970566	0.701817166934243	DOWN
NONBTAT017655.2	29:44280915-44281572	658	912	871	740	1878	1609	1663	33.4745260057342	33.7181483113786	27.7866779536571	74.0771661582193	60.767170586748	63.6316318757656	31.6597840902566	66.158656206911	-1.06327851447131	0.00218479061128689	0.701817166934243	DOWN
MSTRG.22190.1	9:71929983-71931868	1798	102	58	84	176	269	121	1.37010603917055	0.82169268050848	1.15430335001971	2.54061342660482	3.71792999842928	1.6943521529547	1.11536735656625	2.65096519266293	-1.24899877427173	0.00286146864325287	0.769674678321185	DOWN
NONBTAT011308.2	2:72430226-72430779	554	1	1	1	1	1	48	0.0436109873991807	0.0459612417071371	0.0446094540613923	0.0468484161988291	0.0448393480404071	2.18141697737491	0.04472722772257	0.757701580538049	-4.08240451202099	0.00259460865605837	0.769674678321185	DOWN
NONBTAT012257.2	20:19525677-19526077	401	34	24	31	77	60	55	2.04773605466081	1.52455830111443	1.91006979847921	4.9838334718256	3.71832502651413	3.45321658111806	1.82745471808482	4.0517916931526	-1.14872434704284	0.00281204188660442	0.769674678321185	DOWN
NONBTAT019378.2	4:29176227-29176910	684	9	5	7	30	15	15	0.317795071867313	0.186209904772013	0.252849808676948	1.13837634388998	0.544983157359344	0.552123310633909	0.252284928438758	0.745160937294411	-1.56249802559088	0.00275867362642346	0.769674678321185	DOWN
NONBTAT026383.2	X:38360644-38361343	517	0	6	0	14	9	9	0	0.295609483113755	0	0.702816858874505	0.432583632569582	0.438298178451171	0.0985364943712517	0.524566223298419	-2.41239486480861	0.00325896519259763	0.829618269653943	DOWN
NONBTAT029576.1	23:50503677-50505435	1759	15	2	7	19	27	24	0.205947809697013	0.0289667558153221	0.0983224952444755	0.280344757765137	0.381445592392509	0.343520467727601	0.11107902025227	0.335103605961749	-1.59302085373212	0.00332053919189073	0.829618269653943	DOWN
NONBTAT002954.2	11:171379-171752	374	2	1	7	7	10	23	0.129135800445458	0.0680816254164544	0.462431200895808	0.48577047598679	0.664471443197489	1.54831509461108	0.219882875585907	0.899519004598453	-2.03241851045573	0.00452446325978514	0.972760956769471	DOWN
NONBTAT012985.2	21:41687129-41688113	750	0	0	0	28	0	0	0	0	0	0.968988498763258	0	0	0	0.322996166254419	-Inf	0.00443560731667028	0.972760956769471	DOWN
NONBTAT017997.2	3:20145846-20147314	1224	0	1	0	1	0	32	0	0.0208027188772499	0	0.0212042668089472	0	0.658227127159967	0.00693423962574997	0.226477131322971	-5.02948387786694	0.00423263142604771	0.972760956769471	DOWN
MSTRG.12405.1	23:7813563-7816914	1185	25	9	7	14	35	71	0.509531234964924	0.1934558262909	0.145948750324922	0.306629802563813	0.733981043242626	1.50850198383987	0.282978603860249	0.84970427654877	-1.58626785160961	0.00976953205622262	1	DOWN
MSTRG.9643.2	2:20769516-20773455	3040	0	88	35	175	242	134	0	0.737362309562811	0.284463632412068	1.4941016179149	1.97824846715705	1.10978032920708	0.34060864732496	1.52737680475968	-2.16486905222751	0.0131773710192211	1	DOWN
NONBTAT000344.2	1:43891036-43891550	259	10	3	11	17	11	22	0.932463828203466	0.295038808435929	1.04934641883226	1.70354588324546	1.05541821841794	2.13856057156849	0.758949685157218	1.63250822441063	-1.10501411000494	0.0433005930199917	1	DOWN
NONBTAT000850.2	1:81005164-81005886	373	15	1	1	36	1	31	0.971212325085915	0.0682641498813779	0.0662564009383681	2.50502293476047	0.066597852049291	2.09245937344636	0.368577625301887	1.55469338675204	-2.07658968405101	0.0402098980312031	1	DOWN
NONBTAT001813.2	10:11348917-11349731	815	0	0	0	9	1	2	0	0	0	0.286608838242162	0.0304797531464853	0.0617710868206912	0	0.126286559403113	-Inf	0.00591325848836121	1	DOWN
NONBTAT002071.2	10:36408865-36409124	255	2	3	2	5	5	12	0.189399173986672	0.2996668681761	0.193741875460781	0.508902403414732	0.487279058344826	1.18480882888794	0.227602639207851	0.726996763549166	-1.67543165478164	0.0338093533943582	1	DOWN
NONBTAT002425.2	10:59198555-59198884	330	0	0	0	1	8	0	0	0	0	0.0786485532550041	0.602438603709359	0	0	0.227029052321454	-Inf	0.034126603134447	1	DOWN
NONBTAT002586.2	10:70945037-70945563	527	6	3	17	31	11	21	0.274980176036992	0.145000097504565	0.797038806299997	1.52676174913643	0.518696999184529	1.00327591959332	0.405673026613851	1.01624488930476	-1.32485881161678	0.0309172485913886	1	DOWN
NONBTAT002718.2	10:81202649-81203298	650	7	12	13	27	17	23	0.260078238644539	0.470246470060957	0.494166150119349	1.07813438692045	0.649923811173173	0.89087668520699	0.408163619608282	0.872978294433538	-1.09679818542885	0.0211638050641651	1	DOWN
NONBTAT003173.2	11:16172372-16172628	257	3	3	0	4	10	8	0.281934927571002	0.297334830291461	0	0.403953658741655	0.966974006832144	0.783725684478404	0.193089919287488	0.718217783350734	-1.89514852816001	0.022318002764611	1	DOWN
NONBTAT003357.2	11:32949181-32949849	669	0	0	0	4	3	0	0	0	0	0.155181001938125	0.111432854030132	0	0	0.0888712853227523	-Inf	0.041328859363209	1	DOWN
NONBTAT003773.2	11:75606358-75607104	747	5	4	1	7	12	8	0.16165202911961	0.136382301593922	0.0330838521419161	0.243210385567683	0.399223427426551	0.269635208716131	0.110372727618483	0.304023007236788	-1.46179676954001	0.035414693761304	1	DOWN
NONBTAT004315.2	12:24008343-24008712	370	1	0	0	8	0	4	0.0652986135652597	0	0	0.561168055657327	0	0.272185812041824	0.0217662045217532	0.277784622566384	-3.6738049728225	0.0335520427897751	1	DOWN
NONBTAT004457.2	12:34148681-34149105	425	1	1	1	1	19	1	0.056848204750932	0.0599118303664799	0.0581497354117913	0.0610682884097679	1.11096013598667	0.0592533114077784	0.0583032568430677	0.410427245268072	-2.81547812380678	0.0276957452091536	1	DOWN
NONBTAT004771.2	12:79207769-79208537	769	4	2	4	15	10	4	0.12564078466176	0.0662581579702882	0.128519445178832	0.506255316790988	0.323162964571991	0.130960663791255	0.106806129270293	0.320126315051411	-1.58364683313704	0.0197644641848907	1	DOWN
NONBTAT005093.2	13:20186207-20186738	527	0	0	0	3	7	0	0	0	0	0.14774585905589	0.33010197421196	0	0	0.159282611089283	-Inf	0.0197495270861915	1	DOWN
NONBTAT007286.2	15:63283917-63284430	514	2	2	5	10	6	7	0.0939626252268509	0.0991294231111899	0.24036009901271	0.504942073427069	0.290072293175712	0.342869345452615	0.144484049116917	0.379294570685132	-1.39240849115015	0.0424518638374098	1	DOWN
NONBTAT007425.2	15:76579387-76579640	254	7	4	5	11	12	11	0.665554547712402	0.40109283185299	0.486397995639894	1.12399310360498	1.1740940956206	1.09032911030756	0.517681791735095	1.12947210317771	-1.12551115732993	0.0358413990456381	1	DOWN
NONBTAT007687.2	16:26852590-26852946	357	1	0	1	10	2	3	0.0676764342273	0	0.0692258754902277	0.727003433449617	0.139236920257066	0.211557683773583	0.0456341032391759	0.359266012493422	-2.97686817286724	0.0158046565003103	1	DOWN
NONBTAT008158.2	16:67788872-67789486	615	0	0	0	2	1	4	0	0	0	0.0844033254443946	0.0403918679908708	0.16375406578126	0	0.0961830864055085	-Inf	0.0287604625750431	1	DOWN
NONBTAT009077.2	18:15088403-15088855	453	160	3	18	243	342	48	8.53035546894838	0.168686647648798	0.981743910844562	13.9226737207501	18.7614732271745	2.6677814690192	3.22692867581391	11.7839761389813	-1.86859281854168	0.0423091091270493	1	DOWN
NONBTAT009080.2	18:15442717-15443225	509	0	0	0	5	3	0	0	0	0	0.254951105836457	0.146460863155517	0	0	0.133803989663991	-Inf	0.0294398128081033	1	DOWN
NONBTAT009484.2	18:54563412-54563908	497	10	5	7	15	18	13	0.4859318541342	0.256272786446795	0.347986457012138	0.783320600829517	0.900034323903319	0.65856923282642	0.363397032531044	0.780641385853085	-1.10311331086286	0.0272664567724813	1	DOWN
NONBTAT009867.2	19:21153008-21154035	656	5	4	4	10	2	27	0.184076319744434	0.155301187943079	0.150657703266039	0.3956405880206	0.0757737508106288	1.03624785951222	0.163345070317851	0.502554066114483	-1.62135589811025	0.0347007554070601	1	DOWN
NONBTAT010185.2	19:39677110-39677421	312	29	17	34	58	60	38	2.24483362873922	1.3879095525759	2.69248655443165	4.82487836954162	4.77900107574412	3.06641727518634	2.10840991191559	4.22343224015736	-1.00226052542542	0.0158403313832845	1	DOWN
NONBTAT010481.2	19:55822803-55826073	378	1	2	1	3	4	9	0.0639166323257833	0.134795035659131	0.0653799935185484	0.205984306144058	0.26300307159668	0.599471318146179	0.0880305538344876	0.356152898628972	-2.01642048254047	0.0332104683559016	1	DOWN
NONBTAT011614.2	2:99652879-99653197	215	0	0	0	0	14	0	0	0	0	0	1.61814836240188	0	0	0.539382787467293	-Inf	0.0228797461124652	1	DOWN
NONBTAT011756.2	2:116291871-116292901	1031	30	12	16	53	41	22	0.702762928405222	0.296469646498179	0.383439198225109	1.33423078411855	0.988254391695276	0.537232966087525	0.460890591042837	0.953239380633784	-1.04841423825025	0.0264146264826461	1	DOWN
NONBTAT012019.2	2:132121937-132122387	451	1	5	4	12	8	6	0.0535709246544259	0.282411474199683	0.219138477477875	0.690572662726865	0.440808734421482	0.334927242160395	0.185040292110661	0.488769546436247	-1.40131494997427	0.039791091861407	1	DOWN
NONBTAT012099.2	20:4048454-4049005	552	3	4	1	7	9	6	0.131263181858238	0.184560832048296	0.0447710825181364	0.329127097860615	0.405155322533468	0.273645264881048	0.12019836547489	0.33597589509171	-1.48294045159476	0.0370805209260855	1	DOWN
NONBTAT012844.2	21:21703991-21704546	556	6	4	5	16	10	7	0.260637684840818	0.183233056278165	0.222203400885851	0.746878347457593	0.446964603877448	0.316969143098281	0.222024714001611	0.503604031477774	-1.18156955754481	0.0360794725879984	1	DOWN
NONBTAT013120.2	21:55177859-55178415	557	7	5	9	29	4	27	0.3035024328886	0.228667100294537	0.399239756256831	1.35133823455403	0.178483233507262	1.22042835877921	0.310469763146656	0.916749942280167	-1.56207549982949	0.0178866344838694	1	DOWN
NONBTAT013784.2	22:32608230-32608665	436	2	2	2	1	1	55	0.110772452675691	0.116863585961357	0.113312335418576	0.0595275747113563	0.0569747679229026	3.17600882804666	0.113649458018541	1.09750372356031	-3.27156312524379	0.00801863474347669	1	DOWN
NONBTAT014556.2	23:32770871-32771341	471	0	1	0	3	2	6	0	0.0540605688020254	0	0.165312245695232	0.105536264398668	0.320705278586705	0.0180201896006751	0.197184596226868	-3.45186075912479	0.0189797789153029	1	DOWN
NONBTAT014779.2	23:50828698-50829122	425	14	37	23	17	13	199	0.795590340963744	2.21757791104062	1.33711784118852	1.03816090296605	0.760143292004751	11.7888349774716	1.45009536439763	4.52904639081413	-1.64305953584152	0.0374725414572554	1	DOWN
NONBTAT016014.2	26:15242339-15243314	976	6	11	8	15	27	11	0.14847802538063	0.287087784460931	0.202523469964184	0.398883543660113	0.687461882191008	0.283753682395614	0.212696426601915	0.456699702748912	-1.10245005515298	0.0390034237034689	1	DOWN
NONBTAT016893.2	28:5246116-5246592	477	0	0	0	7	0	2	0	0	0	0.380876641549391	0	0.105541794043739	0	0.162139478531043	-Inf	0.0277045209423566	1	DOWN
NONBTAT017275.2	28:44416396-44416941	546	9	5	5	8	23	11	0.398116903218393	0.233273946637467	0.226273060242735	0.380278719035185	1.0468373971756	0.507222699666885	0.285887970032865	0.644779605292557	-1.17335619776699	0.0453585335453022	1	DOWN
NONBTAT017502.2	29:28470418-28471106	689	12	7	11	24	20	21	0.42065182226849	0.258810012109156	0.394456781534912	0.904058841479873	0.721371029770279	0.767382307149028	0.357972871970853	0.797604059466393	-1.15582249166403	0.0096404702437451	1	DOWN
NONBTAT018244.2	3:34503685-34504050	366	1	2	2	2	6	12	0.0660122596151533	0.139214545025004	0.134984093558741	0.14182525996804	0.407369286044579	0.82548156111045	0.113403632732966	0.458225369041023	-2.0145904779379	0.0315025793795621	1	DOWN
NONBTAT018407.2	3:51060677-51061075	399	2	1	3	6	3	11	0.1210445848787	0.0638158594129171	0.185758936823335	0.390286053746637	0.186838544727213	0.694094220596789	0.123539793704984	0.42373960635688	-1.77820215502364	0.0367535109288861	1	DOWN
NONBTAT019024.2	3:107705243-107705517	275	1	0	2	4	4	5	0.0878563164332585	0	0.179651557245452	0.37751305562402	0.361509676594709	0.457786937468294	0.0891692912262368	0.398936556562341	-2.16154047597738	0.0385569047060035	1	DOWN
NONBTAT019026.2	3:107713717-107714597	881	12	20	10	33	39	20	0.328977418323484	0.578255200668087	0.280439369951808	0.972203730923043	1.10009386754377	0.571559310189983	0.395890662981126	0.881285636218932	-1.15450764926603	0.0162673850581788	1	DOWN
NONBTAT019200.2	4:10564464-10564700	237	0	0	0	5	0	3	0	0	0	0.547553218863952	0	0.318675498342486	0	0.288742905735479	-Inf	0.0295118895254939	1	DOWN
NONBTAT021071.2	5:60830319-60831200	882	0	1	0	1	4	4	0	0.0288690792582244	0	0.0294263294491512	0.112715602112863	0.114182256752239	0.00962302641940813	0.0854413961047511	-3.15037262602313	0.0319145783565887	1	DOWN
NONBTAT022739.2	6:107423803-107424629	539	6	5	4	12	12	8	0.268858168407226	0.23630347841198	0.183360766869243	0.577826105546969	0.553283674003031	0.373687385734601	0.229507471229483	0.501599055094867	-1.12799351150157	0.0399792196914139	1	DOWN
NONBTAT023321.2	7:52097497-52098112	616	3	3	2	10	10	3	0.117625448678161	0.124050408092379	0.0802015880560053	0.421331535294665	0.403429090512761	0.122607294005145	0.107292481608848	0.31578930660419	-1.55741333433132	0.0473536065090025	1	DOWN
NONBTAT023799.2	7:97649276-97649572	297	14	5	15	17	18	47	1.13847102663162	0.428847053414334	1.24785244383864	1.48558378370563	1.50611804370353	3.98425033036159	0.938390174628198	2.32531738592358	-1.30916783230224	0.0166009260594484	1	DOWN
NONBTAT024575.2	8:65374165-65374656	341	33	6	42	56	57	95	2.33726057352355	0.448182119559563	3.04316337732469	4.26232846377913	4.15395822957773	7.01415646212051	1.94286869013593	5.14348105182579	-1.40455669136188	0.0077644247215026	1	DOWN
NONBTAT025629.2	9:67439875-67440310	436	4	1	5	4	8	13	0.221600374781866	0.058400293361821	0.283360300212232	0.238110298845425	0.455974172532313	0.750708506226446	0.187786989451973	0.481597659201395	-1.35873126848611	0.0442853527421256	1	DOWN
NONBTAT025720.2	9:74547621-74548057	437	0	1	1	4	5	4	0	0.0582666542465765	0.0565529463386986	0.237565424019692	0.284339038622267	0.230454806534268	0.0382732001950917	0.250786423058742	-2.71205280499201	0.0142177478639115	1	DOWN
NONBTAT026039.2	9:102886268-102892043	399	11	7	7	25	22	15	0.665836136651237	0.44691753970729	0.433456814874768	1.6262639256892	1.37019207303382	0.946497103943844	0.515403497077765	1.31431770088895	-1.35053981925579	0.00524168900200866	1	DOWN
NONBTAT026040.2	9:102891631-102892043	413	38	13	14	66	57	23	2.22217898625637	0.801816467586005	0.837526727046161	4.14768579150168	3.42978149221793	1.4021061631587	1.28717406029618	2.99319114895944	-1.21747725646649	0.0178186924961569	1	DOWN
NONBTAT026047.2	9:103806428-103807142	339	0	0	0	4	9	0	0	0	0	0.306242154267273	0.659721941116443	0	0	0.321988031794572	-Inf	0.00805152703861325	1	DOWN
NONBTAT026060.2	9:105522620-105523259	640	0	0	0	0	6	1	0	0	0	0	0.232964310456744	0.0393479021067278	0	0.0907707375211573	-Inf	0.0491736984382995	1	DOWN
NONBTAT026191.2	X:5048514-5049058	545	9	1	6	14	13	10	0.398847392949068	0.0467202346894568	0.271991984559672	0.666708836767191	0.59277229193031	0.461946672788648	0.239186537399399	0.57380926716205	-1.26243507836448	0.0346674926829647	1	DOWN
NONBTAT026595.2	X:74401282-74401717	436	1	1	2	17	1	4	0.0554139610530874	0.058400293361821	0.113312335418576	1.01196877009306	0.0569747679229026	0.2309833726043	0.0757088632778281	0.433308970206754	-2.5168619907693	0.0282745224288132	1	DOWN
NONBTAT027374.1	10:20725240-20726701	1462	0	1	1	1	5	7	0	0.0174162297576976	0.0169039928522649	0.0177524094214441	0.084990533432237	0.120543668647499	0.0114400742033208	0.0744288705003934	-2.70176593257107	0.027345412974378	1	DOWN
NONBTAT027384.1	10:92903947-92905100	1154	0	0	2	2	5	4	0	0	0.0428112463106579	0.0449809749985292	0.107674315318831	0.0872692811572573	0.014270415436886	0.0799748571582058	-2.48651917575461	0.0362355264528277	1	DOWN
NONBTAT027922.1	13:12460173-12460864	571	0	0	1	5	2	3	0	0	0.0432813267075504	0.227268148635301	0.0870535560976751	0.132269865336548	0.0144271089025168	0.148863856689841	-3.3671393908318	0.0197172996197289	1	DOWN
NONBTAT028266.1	15:39366129-39366945	510	8	5	3	16	15	7	0.378845768898228	0.2497403428707	0.14532905057355	0.814243845463572	0.730918587517238	0.345558516789498	0.257971720780826	0.630240316590103	-1.28868912269982	0.0261282510681039	1	DOWN
NONBTAT028437.1	16:28297389-28299905	2517	37	13	10	47	25	49	0.355025599644312	0.131565435483917	0.0981593503883762	0.484651491053365	0.246823685533036	0.490142098853399	0.194916795172202	0.407205758479933	-1.06289955635517	0.0375334644849234	1	DOWN
NONBTAT029091.1	2:70163249-70165042	1023	18	7	16	29	36	22	0.424945722035967	0.174310946572052	0.386437745229802	0.735772626243006	0.874520154408504	0.541434201403947	0.328564804612607	0.717242327351819	-1.12628268079509	0.0156464362160365	1	DOWN
NONBTAT029111.1	2:131930160-131934726	4567	5	19	19	44	9	95	0.0264405661818149	0.105973353160243	0.102790372052244	0.250055996334326	0.0489699448299702	0.523719586946156	0.0784014304647673	0.274248509370151	-1.80653189690437	0.0104079872725489	1	DOWN
NONBTAT029568.1	23:24501728-24502330	603	6	2	3	9	8	12	0.240322641412098	0.0844983805624405	0.122915117400515	0.38737347125599	0.329692768199152	0.501038559479975	0.149245379791685	0.406034932978372	-1.44391758368914	0.0188533100434074	1	DOWN
NONBTAT030507.1	4:18981233-18983178	1741	0	0	0	0	0	15	0	0	0	0	0	0.216916912391496	0	0.072305637463832	-Inf	0.0181752502781555	1	DOWN
