# Supplementary material for: Identification of several lncRNA-mRNA pairs associated with marbling trait between Nanyang and Angus cattle
Source: BMC Genomics. 2024 Jul 16;25:696. doi: 10.1186/s12864-024-10590-x (PMC11250971; doi:10.1186/s12864-024-10590-x)
Supplement: Supplementary file 11 — Supplementary Material 11 [file 12864_2024_10590_MOESM11_ESM.xls]

## Sheet: g1_vs_g2_diff_lncRNA_to_target_
lncRNA_id	locus	length	X51_FPKM	X13_FPKM	X23_FPKM	X35_FPKM	X15_FPKM	X25_FPKM	g1	g2	log2FC	Pvalue	updown	type	gene_id	gene name	description	locus	X51_FPKM	X13_FPKM	X23_FPKM	X35_FPKM	X15_FPKM	X25_FPKM	g1	g2	log2FC	Pvalue	updown
NONBTAT016249.2	26:35218596-35219063	468	8.34147	1.34173	10.3414	2.74366	3.10567	2.01777	6.67487	2.62237	1.34787	0.0338395	UP	cis	ENSBTAG00000004899	ABLIM1	actin binding LIM protein 1 [Source:HGNC Symbol;Acc:HGNC:78]	26:35198881-35385824	89.2395	17.1587	101.901	19.5734	26.0944	19.0312	69.4332	21.5663	1.68685	0.000249611	UP
NONBTAT000850.2	1:81005164-81005886	373	0.0662564	0.971212	0.0682641	2.09246	2.50502	0.0665979	0.368578	1.55469	-2.07659	0.0402099	DOWN	cis	ENSBTAG00000019813	ADIPOQ	adiponectin, C1Q and collagen domain containing [Source:HGNC Symbol;Acc:HGNC:13633]	1:81005168-81018328	76.4534	1.11929	23.6264	2.25804	2.76566	1.28241	33.733	2.10204	4.0043	9.54747e-06	UP
NONBTAT000849.2	1:80999237-80999918	682	4.27492	0	0.597603	0.0738174	0.0380558	0	1.62417	0.037291	5.44473	0.000137711	UP	cis	ENSBTAG00000019813	ADIPOQ	adiponectin, C1Q and collagen domain containing [Source:HGNC Symbol;Acc:HGNC:13633]	1:81005168-81018328	76.4534	1.11929	23.6264	2.25804	2.76566	1.28241	33.733	2.10204	4.0043	9.54747e-06	UP
NONBTAT014685.2	23:44525224-44525838	615	0.482105	0.0392853	0.0828496	0.0409474	0.0422017	0	0.201413	0.0277164	2.86135	0.0472501	UP	cis	ENSBTAG00000019533	ADTRP	androgen dependent TFPI regulating protein [Source:HGNC Symbol;Acc:HGNC:21214]	23:44468892-44536868	0.104944	0.0584225	0.0771736	0	0	0	0.08018	0	Inf	0.000927643	UP
NONBTAT029339.1	21:46533750-46537342	1347	0.18342	0.179293	0.170189	0.0747652	0.0770721	0.0369024	0.177634	0.0629132	1.49747	0.0221329	UP	trans	ENSBTAG00000021933	ALOX12	arachidonate 12-lipoxygenase, 12S type [Source:HGNC Symbol;Acc:HGNC:429]	19:27421125-27434258	0.0107277	0	0.0110392	0	0	0	0.00725564	0	Inf	0.537514	-
MSTRG.9591.1	2:17418675-17430570	2705	2.55754	0.624993	2.09995	0.521228	0.815582	0.440972	1.76083	0.592594	1.57114	0.00383326	UP	trans	ENSBTAG00000021933	ALOX12	arachidonate 12-lipoxygenase, 12S type [Source:HGNC Symbol;Acc:HGNC:429]	19:27421125-27434258	0.0107277	0	0.0110392	0	0	0	0.00725564	0	Inf	0.537514	-
NONBTAT029718.1	24:42142403-42145025	2623	0.0282569	0.0460366	0.0388401	0	0.00989479	0	0.0377112	0.00329826	3.51522	0.00673559	UP	trans	ENSBTAG00000021933	ALOX12	arachidonate 12-lipoxygenase, 12S type [Source:HGNC Symbol;Acc:HGNC:429]	19:27421125-27434258	0.0107277	0	0.0110392	0	0	0	0.00725564	0	Inf	0.537514	-
NONBTAT029718.1	24:42142403-42145025	2623	0.0282569	0.0460366	0.0388401	0	0.00989479	0	0.0377112	0.00329826	3.51522	0.00673559	UP	trans	ENSBTAG00000011990	ALOX15	arachidonate 15-lipoxygenase [Source:HGNC Symbol;Acc:HGNC:433]	19:27331075-27339653	0.0437582	0	0	0.0798627	0	0.0262792	0.0145861	0.0353807	-1.27837	0.43078	-
NONBTAT015971.2	26:12575560-12576046	487	17.8077	2.7276	5.5443	5.32494	2.66474	1.42881	8.69321	3.1395	1.46936	0.0427256	UP	cis	ENSBTAG00000011734	ANKRD1	ankyrin repeat domain 1 [Source:HGNC Symbol;Acc:HGNC:15819]	26:12571209-12580580	75.6984	29.9039	68.4615	37.6345	31.935	15.6161	58.0213	28.3952	1.03093	0.011438	UP
NONBTAT025069.2	9:10729105-10729661	324	0.991383	0	0	0	0	0	0.330461	0	Inf	0.0398896	UP	cis	ENSBTAG00000029836	bta-mir-30f	bta-mir-30f [Source:miRBase;Acc:MI0009795]	9:10730929-10731012	0.901621	0.58547	0.618722	0	0.631194	0.300856	0.701938	0.310683	1.1759	0.448714	-
MSTRG.781.2	1:113246455-113276056	2277	7.83439	0.997031	5.17952	1.6254	1.50462	1.76803	4.67031	1.63268	1.51627	0.018047	UP	trans	ENSBTAG00000002192	C8orf46	chromosome 8 open reading frame 46 [Source:HGNC Symbol;Acc:HGNC:28498]	14:32760708-32786980	0.0316085	0	0	0.0320514	0.0165948	0.087008	0.0105362	0.0452181	-2.10155	0.113356	-
MSTRG.9591.1	2:17418675-17430570	2705	2.55754	0.624993	2.09995	0.521228	0.815582	0.440972	1.76083	0.592594	1.57114	0.00383326	UP	trans	ENSBTAG00000002192	C8orf46	chromosome 8 open reading frame 46 [Source:HGNC Symbol;Acc:HGNC:28498]	14:32760708-32786980	0.0316085	0	0	0.0320514	0.0165948	0.087008	0.0105362	0.0452181	-2.10155	0.113356	-
MSTRG.2963.1	11:89145414-89147314	1346	1.50523	0.143545	2.21417	0.729498	0.212106	0.1477	1.28765	0.363101	1.82629	0.0365218	UP	trans	ENSBTAG00000002192	C8orf46	chromosome 8 open reading frame 46 [Source:HGNC Symbol;Acc:HGNC:28498]	14:32760708-32786980	0.0316085	0	0	0.0320514	0.0165948	0.087008	0.0105362	0.0452181	-2.10155	0.113356	-
NONBTAT018111.2	3:27730892-27731213	322	0.69061	0.0750326	0.711941	0.078207	0.0806026	0	0.492528	0.0529365	3.21787	0.00719626	UP	cis	ENSBTAG00000011500	CASQ2	calsequestrin 2 [Source:HGNC Symbol;Acc:HGNC:1513]	3:27658862-27729416	67.4184	9.32896	134.137	32.4504	20.737	13.3875	70.2948	22.1917	1.6634	0.0113048	UP
MSTRG.22188.4	9:71922199-71929823	3974	0	0.030386	0	3.44649	0	0.0312673	0.0101287	1.15925	-6.83861	0.000627849	DOWN	trans	ENSBTAG00000011887	CD22	CD22 molecule [Source:HGNC Symbol;Acc:HGNC:1643]	18:46228132-46239044	0.0429542	0	0.0884385	0	0.0180402	0.0257964	0.0437975	0.0146122	1.58367	0.242544	-
NONBTAT030943.1	6:60408076-60419939	3470	0.121049	0.243603	0.227562	0.0580454	0.149591	0.0716174	0.197405	0.0930846	1.08454	0.046216	UP	trans	ENSBTAG00000011887	CD22	CD22 molecule [Source:HGNC Symbol;Acc:HGNC:1643]	18:46228132-46239044	0.0429542	0	0.0884385	0	0.0180402	0.0257964	0.0437975	0.0146122	1.58367	0.242544	-
NONBTAT004228.2	12:18162869-18165391	1248	0.673122	0.174176	1.77574	0.282428	0.35354	0.119469	0.874345	0.251812	1.79585	0.0138033	UP	trans	ENSBTAG00000011887	CD22	CD22 molecule [Source:HGNC Symbol;Acc:HGNC:1643]	18:46228132-46239044	0.0429542	0	0.0884385	0	0.0180402	0.0257964	0.0437975	0.0146122	1.58367	0.242544	-
NONBTAT007494.2	16:857574-878455	1635	0.0604474	0	0.171375	0	0	0	0.077274	0	Inf	0.00553849	UP	trans	ENSBTAG00000011887	CD22	CD22 molecule [Source:HGNC Symbol;Acc:HGNC:1643]	18:46228132-46239044	0.0429542	0	0.0884385	0	0.0180402	0.0257964	0.0437975	0.0146122	1.58367	0.242544	-
NONBTAT022681.2	6:101271827-101272574	748	0.52851	0.258304	1.97514	0	0.48577	0.232572	0.920651	0.239447	1.94295	0.0256362	UP	cis	ENSBTAG00000045787	CDS1	CDP-diacylglycerol synthase 1 [Source:HGNC Symbol;Acc:HGNC:1800]	6:101195831-101270493	0.438131	0.711342	2.02976	0.129583	0.383435	0.201006	1.05974	0.238008	2.15463	0.00098066	UP
MSTRG.9591.1	2:17418675-17430570	2705	2.55754	0.624993	2.09995	0.521228	0.815582	0.440972	1.76083	0.592594	1.57114	0.00383326	UP	trans	ENSBTAG00000014890	CYP19A1	cytochrome P450 family 19 subfamily A member 1 [Source:HGNC Symbol;Acc:HGNC:2594]	10:59227895-59282939	0.0243805	0.0902454	0.0150614	0.0593304	0.148493	0.141538	0.0432291	0.116454	-1.42968	0.0687475	-
MSTRG.2963.1	11:89145414-89147314	1346	1.50523	0.143545	2.21417	0.729498	0.212106	0.1477	1.28765	0.363101	1.82629	0.0365218	UP	trans	ENSBTAG00000014890	CYP19A1	cytochrome P450 family 19 subfamily A member 1 [Source:HGNC Symbol;Acc:HGNC:2594]	10:59227895-59282939	0.0243805	0.0902454	0.0150614	0.0593304	0.148493	0.141538	0.0432291	0.116454	-1.42968	0.0687475	-
MSTRG.9591.1	2:17418675-17430570	2705	2.55754	0.624993	2.09995	0.521228	0.815582	0.440972	1.76083	0.592594	1.57114	0.00383326	UP	trans	ENSBTAG00000021263	CYP4V2	cytochrome P450 family 4 subfamily V member 2 [Source:HGNC Symbol;Acc:HGNC:23198]	27:15306993-15323391	2.07552	0.798257	1.44093	0.509479	0.841717	0.604699	1.43824	0.651965	1.14144	0.00237241	UP
NONBTAT031089.1	7:36298989-36300840	1852	0.266824	0.430349	0.220068	0.122354	0.0420422	0.107346	0.305747	0.0905808	1.75506	0.00546276	UP	trans	ENSBTAG00000021263	CYP4V2	cytochrome P450 family 4 subfamily V member 2 [Source:HGNC Symbol;Acc:HGNC:23198]	27:15306993-15323391	2.07552	0.798257	1.44093	0.509479	0.841717	0.604699	1.43824	0.651965	1.14144	0.00237241	UP
MSTRG.3720.1	12:72923587-73269214	1137	0.608461	0	3.58452	0.354296	0.0228268	0	1.39766	0.125708	3.47487	0.0216831	UP	trans	ENSBTAG00000021263	CYP4V2	cytochrome P450 family 4 subfamily V member 2 [Source:HGNC Symbol;Acc:HGNC:23198]	27:15306993-15323391	2.07552	0.798257	1.44093	0.509479	0.841717	0.604699	1.43824	0.651965	1.14144	0.00237241	UP
NONBTAT029718.1	24:42142403-42145025	2623	0.0282569	0.0460366	0.0388401	0	0.00989479	0	0.0377112	0.00329826	3.51522	0.00673559	UP	trans	ENSBTAG00000021263	CYP4V2	cytochrome P450 family 4 subfamily V member 2 [Source:HGNC Symbol;Acc:HGNC:23198]	27:15306993-15323391	2.07552	0.798257	1.44093	0.509479	0.841717	0.604699	1.43824	0.651965	1.14144	0.00237241	UP
NONBTAT004228.2	12:18162869-18165391	1248	0.673122	0.174176	1.77574	0.282428	0.35354	0.119469	0.874345	0.251812	1.79585	0.0138033	UP	trans	ENSBTAG00000015326	DFNA5	DFNA5, deafness associated tumor suppressor [Source:HGNC Symbol;Acc:HGNC:2810]	4:71540350-71614456	0	0.205158	0.267825	0.0251291	0.0130151	0.0248007	0.157661	0.0209816	2.90963	0.0166062	UP
MSTRG.2963.1	11:89145414-89147314	1346	1.50523	0.143545	2.21417	0.729498	0.212106	0.1477	1.28765	0.363101	1.82629	0.0365218	UP	trans	ENSBTAG00000015326	DFNA5	DFNA5, deafness associated tumor suppressor [Source:HGNC Symbol;Acc:HGNC:2810]	4:71540350-71614456	0	0.205158	0.267825	0.0251291	0.0130151	0.0248007	0.157661	0.0209816	2.90963	0.0166062	UP
NONBTAT007494.2	16:857574-878455	1635	0.0604474	0	0.171375	0	0	0	0.077274	0	Inf	0.00553849	UP	trans	ENSBTAG00000015326	DFNA5	DFNA5, deafness associated tumor suppressor [Source:HGNC Symbol;Acc:HGNC:2810]	4:71540350-71614456	0	0.205158	0.267825	0.0251291	0.0130151	0.0248007	0.157661	0.0209816	2.90963	0.0166062	UP
NONBTAT030943.1	6:60408076-60419939	3470	0.121049	0.243603	0.227562	0.0580454	0.149591	0.0716174	0.197405	0.0930846	1.08454	0.046216	UP	trans	ENSBTAG00000010445	DNASE2B	deoxyribonuclease II beta [Source:HGNC Symbol;Acc:HGNC:28875]	3:59874336-59892332	0.0381581	0	0	0	0	0	0.0127194	0	Inf	0.560791	-
NONBTAT004228.2	12:18162869-18165391	1248	0.673122	0.174176	1.77574	0.282428	0.35354	0.119469	0.874345	0.251812	1.79585	0.0138033	UP	trans	ENSBTAG00000010445	DNASE2B	deoxyribonuclease II beta [Source:HGNC Symbol;Acc:HGNC:28875]	3:59874336-59892332	0.0381581	0	0	0	0	0	0.0127194	0	Inf	0.560791	-
MSTRG.2963.1	11:89145414-89147314	1346	1.50523	0.143545	2.21417	0.729498	0.212106	0.1477	1.28765	0.363101	1.82629	0.0365218	UP	trans	ENSBTAG00000010445	DNASE2B	deoxyribonuclease II beta [Source:HGNC Symbol;Acc:HGNC:28875]	3:59874336-59892332	0.0381581	0	0	0	0	0	0.0127194	0	Inf	0.560791	-
NONBTAT007494.2	16:857574-878455	1635	0.0604474	0	0.171375	0	0	0	0.077274	0	Inf	0.00553849	UP	trans	ENSBTAG00000010445	DNASE2B	deoxyribonuclease II beta [Source:HGNC Symbol;Acc:HGNC:28875]	3:59874336-59892332	0.0381581	0	0	0	0	0	0.0127194	0	Inf	0.560791	-
NONBTAT014863.2	24:7689078-7689969	892	1.16336	0	0.685368	0.141134	0.116386	0.195027	0.616243	0.150849	2.0304	0.0378592	UP	cis	ENSBTAG00000046957	DOK6	docking protein 6 [Source:HGNC Symbol;Acc:HGNC:28301]	24:7692283-8100346	1.30895	0.129669	0.9593	0.0899861	0.186389	0.222073	0.799306	0.166149	2.26627	0.00452061	UP
NONBTAT023879.2	7:109224373-109224999	627	0.197042	0.0770284	0.121874	0.0401637	0	0	0.131981	0.0133879	3.30133	0.0226139	UP	cis	ENSBTAG00000016515	EFNA5	ephrin A5 [Source:HGNC Symbol;Acc:HGNC:3225]	7:109049590-109217439	0.480232	0.467839	0.459115	0.10436	0.0720384	0.171684	0.469062	0.116027	2.01531	0.0056215	UP
NONBTAT029718.1	24:42142403-42145025	2623	0.0282569	0.0460366	0.0388401	0	0.00989479	0	0.0377112	0.00329826	3.51522	0.00673559	UP	trans	ENSBTAG00000002974	FMO2	flavin containing monooxygenase 2 [Source:HGNC Symbol;Acc:HGNC:3770]	16:39612586-39656811	0	0	0.0158673	0	0	0	0.00528909	0	Inf	0.356113	-
NONBTAT001729.2	10:6430935-6431266	332	0.967494	0.872979	4.14315	0.379191	1.09445	0.374266	1.99454	0.615968	1.69513	0.017604	UP	cis	ENSBTAG00000002781	GCNT4	glucosaminyl (N-acetyl) transferase 4, core 2 [Source:HGNC Symbol;Acc:HGNC:17973]	10:6432188-6433552	3.03336	1.17116	6.81702	0.431377	2.36975	1.57369	3.67385	1.45827	1.33303	0.0180435	UP
MSTRG.22190.1	9:71929983-71931868	1798	1.1543	1.37011	0.821693	1.69435	2.54061	3.71793	1.11537	2.65097	-1.249	0.00286147	DOWN	trans	ENSBTAG00000002908	GNG4	G protein subunit gamma 4 [Source:HGNC Symbol;Acc:HGNC:4407]	28:8340143-8408741	0	0	0	0.0123733	0.00640849	0.00610579	0	0.00829587	#NAME?	0.171905	-
NONBTAT030943.1	6:60408076-60419939	3470	0.121049	0.243603	0.227562	0.0580454	0.149591	0.0716174	0.197405	0.0930846	1.08454	0.046216	UP	trans	ENSBTAG00000004775	GRIA2	glutamate ionotropic receptor AMPA type subunit 2 [Source:HGNC Symbol;Acc:HGNC:4572]	17:42761044-42947091	0	0.0142234	0	0	0.0498302	0.00365359	0.00474114	0.0178279	-1.91083	0.349618	-
NONBTAT004228.2	12:18162869-18165391	1248	0.673122	0.174176	1.77574	0.282428	0.35354	0.119469	0.874345	0.251812	1.79585	0.0138033	UP	trans	ENSBTAG00000004775	GRIA2	glutamate ionotropic receptor AMPA type subunit 2 [Source:HGNC Symbol;Acc:HGNC:4572]	17:42761044-42947091	0	0.0142234	0	0	0.0498302	0.00365359	0.00474114	0.0178279	-1.91083	0.349618	-
NONBTAT004228.2	12:18162869-18165391	1248	0.673122	0.174176	1.77574	0.282428	0.35354	0.119469	0.874345	0.251812	1.79585	0.0138033	UP	trans	ENSBTAG00000017741	HACD4	3-hydroxyacyl-CoA dehydratase 4 [Source:HGNC Symbol;Acc:HGNC:20920]	8:23339675-23369117	0.463831	0.256452	1.13571	0.177967	0.421272	0.188222	0.618663	0.262487	1.23691	0.04996	UP
NONBTAT007494.2	16:857574-878455	1635	0.0604474	0	0.171375	0	0	0	0.077274	0	Inf	0.00553849	UP	trans	ENSBTAG00000017741	HACD4	3-hydroxyacyl-CoA dehydratase 4 [Source:HGNC Symbol;Acc:HGNC:20920]	8:23339675-23369117	0.463831	0.256452	1.13571	0.177967	0.421272	0.188222	0.618663	0.262487	1.23691	0.04996	UP
NONBTAT031089.1	7:36298989-36300840	1852	0.266824	0.430349	0.220068	0.122354	0.0420422	0.107346	0.305747	0.0905808	1.75506	0.00546276	UP	trans	ENSBTAG00000001009	HCLS1	hematopoietic cell-specific Lyn substrate 1 [Source:HGNC Symbol;Acc:HGNC:4844]	1:66720537-66754184	0.186775	0.181947	1.0952	0.0823485	0.272899	0.121929	0.487975	0.159059	1.61725	0.028588	UP
MSTRG.3720.1	12:72923587-73269214	1137	0.608461	0	3.58452	0.354296	0.0228268	0	1.39766	0.125708	3.47487	0.0216831	UP	trans	ENSBTAG00000001009	HCLS1	hematopoietic cell-specific Lyn substrate 1 [Source:HGNC Symbol;Acc:HGNC:4844]	1:66720537-66754184	0.186775	0.181947	1.0952	0.0823485	0.272899	0.121929	0.487975	0.159059	1.61725	0.028588	UP
NONBTAT029718.1	24:42142403-42145025	2623	0.0282569	0.0460366	0.0388401	0	0.00989479	0	0.0377112	0.00329826	3.51522	0.00673559	UP	trans	ENSBTAG00000001009	HCLS1	hematopoietic cell-specific Lyn substrate 1 [Source:HGNC Symbol;Acc:HGNC:4844]	1:66720537-66754184	0.186775	0.181947	1.0952	0.0823485	0.272899	0.121929	0.487975	0.159059	1.61725	0.028588	UP
NONBTAT016721.2	27:34693578-34693931	354	0.628182	0.136432	5.10891	0.213351	0.586532	0.421178	1.95784	0.40702	2.26609	0.0187511	UP	cis	ENSBTAG00000020602	IDO1	indoleamine 2,3-dioxygenase 1 [Source:HGNC Symbol;Acc:HGNC:6059]	27:34686577-34699480	2.72171	1.58202	22.4007	1.4638	1.62653	1.62557	8.90147	1.57197	2.50147	0.000351741	UP
NONBTAT010206.2	19:40776705-40777361	657	0.0751966	0.0735111	0.193862	0.0383298	0	0	0.11419	0.0127766	3.15986	0.0440892	UP	cis	ENSBTAG00000011003	IKZF3	zinc finger protein Aiolos [Source:RefSeq peptide;Acc:NP_001075082]	19:40779127-40864311	0	0.0299145	0.252961	0.0155691	0.0645193	0.0307444	0.0942917	0.0369443	1.35178	0.342682	-
NONBTAT006223.2	14:38463486-38464305	820	0.361578	0	0	0	0	0	0.120526	0	Inf	0.0489661	UP	cis	ENSBTAG00000040496	KCNB2	potassium voltage-gated channel subfamily B member 2 [Source:HGNC Symbol;Acc:HGNC:6232]	14:38021172-38454345	0.562899	0.0629258	0.161496	0.0280734	0.058147	0.092368	0.26244	0.0595294	2.14031	0.0117262	UP
NONBTAT011094.2	2:47311871-47315137	3267	1.76969	0.133064	1.16953	0.2389	0.079443	0.0760674	1.0241	0.13147	2.96154	0.000321058	UP	cis	ENSBTAG00000018125	KIF5C	kinesin family member 5C [Source:HGNC Symbol;Acc:HGNC:6325]	2:47315201-47472004	2.76514	0.132693	1.6828	0.290061	0.157354	0.122712	1.52688	0.190042	3.00619	0.000127739	UP
NONBTAT000912.2	1:84214145-84215014	870	0.397585	0	0.878365	0.115757	0.0596644	0.0285529	0.425317	0.0679915	2.64511	0.0126624	UP	cis	ENSBTAG00000037951	KLHL6	kelch like family member 6 [Source:HGNC Symbol;Acc:HGNC:18653]	1:84158816-84211374	1.17712	0.224068	2.3262	0.30184	0.440486	0.474017	1.24246	0.405448	1.61562	0.0143416	UP
NONBTAT015080.2	24:37558581-37559305	709	1.81211	0.510948	0.934094	0.319605	0.292852	0.490694	1.08572	0.367717	1.56198	0.0132303	UP	cis	ENSBTAG00000012060	LPIN2	lipin 2 [Source:HGNC Symbol;Acc:HGNC:14450]	24:37561435-37590398	2.64468	0.662478	1.89618	1.0344	0.833211	0.633441	1.73444	0.833685	1.0569	0.0294839	UP
MSTRG.9591.1	2:17418675-17430570	2705	2.55754	0.624993	2.09995	0.521228	0.815582	0.440972	1.76083	0.592594	1.57114	0.00383326	UP	trans	ENSBTAG00000026779	LYZ	Lysozyme C, non-stomach isozyme [Source:UniProtKB/Swiss-Prot;Acc:P80189]	5:44712169-44720976	0.237135	0.1848	2.21349	0.36871	0.298836	0.079123	0.878475	0.24889	1.81949	0.0587332	-
MSTRG.3720.1	12:72923587-73269214	1137	0.608461	0	3.58452	0.354296	0.0228268	0	1.39766	0.125708	3.47487	0.0216831	UP	trans	ENSBTAG00000026779	LYZ	Lysozyme C, non-stomach isozyme [Source:UniProtKB/Swiss-Prot;Acc:P80189]	5:44712169-44720976	0.237135	0.1848	2.21349	0.36871	0.298836	0.079123	0.878475	0.24889	1.81949	0.0587332	-
NONBTAT026253.2	X:16104214-16105539	1326	0.726698	0.127489	0.34579	0.17089	0.0195732	0.0374869	0.399992	0.0759833	2.39622	0.00512705	UP	cis	ENSBTAG00000014088	MBNL3	muscleblind like splicing regulator 3 [Source:HGNC Symbol;Acc:HGNC:20564]	X:16113422-16173828	0.272269	0	0.203871	0	0	0	0.158713	0	Inf	0.00381265	UP
NONBTAT009077.2	18:15088403-15088855	453	0.981744	8.53036	0.168687	2.66778	13.9227	18.7615	3.22693	11.784	-1.86859	0.0423091	DOWN	cis	ENSBTAG00000014818	MYLK3	myosin light chain kinase 3 [Source:HGNC Symbol;Acc:HGNC:29826]	18:15089441-15131888	0.609237	7.74552	0.435856	3.00515	11.5491	17.3749	2.9302	10.643	-1.86084	0.0281601	DOWN
MSTRG.9643.2	2:20769516-20773455	3040	0.284464	0	0.737362	1.10978	1.4941	1.97825	0.340609	1.52738	-2.16487	0.0131774	DOWN	trans	ENSBTAG00000008004	NCF2	neutrophil cytosolic factor 2 [Source:HGNC Symbol;Acc:HGNC:7661]	16:66081122-66128113	0.0974566	0.0580202	0.211819	0.082355	0.0568584	0.0108393	0.122432	0.0500176	1.29147	0.138737	-
NONBTAT029718.1	24:42142403-42145025	2623	0.0282569	0.0460366	0.0388401	0	0.00989479	0	0.0377112	0.00329826	3.51522	0.00673559	UP	trans	ENSBTAG00000008004	NCF2	neutrophil cytosolic factor 2 [Source:HGNC Symbol;Acc:HGNC:7661]	16:66081122-66128113	0.0974566	0.0580202	0.211819	0.082355	0.0568584	0.0108393	0.122432	0.0500176	1.29147	0.138737	-
NONBTAT024575.2	8:65374165-65374656	341	3.04316	2.33726	0.448182	7.01416	4.26233	4.15396	1.94287	5.14348	-1.40456	0.00776442	DOWN	cis	ENSBTAG00000001864	NR4A3	nuclear receptor subfamily 4 group A member 3 [Source:HGNC Symbol;Acc:HGNC:7982]	8:65341202-65373695	2.42174	3.85839	1.61942	6.11633	6.29872	8.22374	2.63319	6.8796	-1.38551	3.25319e-05	DOWN
NONBTAT019608.2	4:49525974-49526210	237	1.35531	0.101943	1.71968	0.21242	0.109511	0	1.05898	0.10731	3.30282	0.00287524	UP	cis	ENSBTAG00000006732	NRCAM	neuronal cell adhesion molecule [Source:HGNC Symbol;Acc:HGNC:7994]	4:49526574-49615802	1.21785	0.02409	2.28482	0.106571	0.103874	0.0680682	1.17559	0.0928376	3.66253	0.000133395	UP
NONBTAT018320.2	3:43688643-43689179	537	1.15024	0.674604	1.56535	0.281289	0.531647	0.462779	1.13006	0.425238	1.41006	0.0128107	UP	cis	ENSBTAG00000017655	PALMD	palmdelphin [Source:HGNC Symbol;Acc:HGNC:15846]	3:43688103-43748131	117.513	22.543	136.736	28.113	33.086	35.6198	92.2642	32.2729	1.51545	0.000920699	UP
NONBTAT018321.2	3:43691409-43692257	849	1.10587	0.45515	2.10019	0.296538	0.733683	0.175615	1.22041	0.401945	1.60229	0.0105314	UP	cis	ENSBTAG00000017655	PALMD	palmdelphin [Source:HGNC Symbol;Acc:HGNC:15846]	3:43688103-43748131	117.513	22.543	136.736	28.113	33.086	35.6198	92.2642	32.2729	1.51545	0.000920699	UP
NONBTAT007016.2	15:38465063-38465665	603	0.737529	0.0400671	0.337948	0.0417623	0.0430415	0.0824338	0.371848	0.0557459	2.73778	0.0105801	UP	cis	ENSBTAG00000005218	PDE3B	phosphodiesterase 3B [Source:HGNC Symbol;Acc:HGNC:8779]	15:38466100-38626862	1.89774	0.120876	0.608667	0.133226	0.20696	0.146122	0.875761	0.162103	2.43362	0.000911118	UP
NONBTAT030943.1	6:60408076-60419939	3470	0.121049	0.243603	0.227562	0.0580454	0.149591	0.0716174	0.197405	0.0930846	1.08454	0.046216	UP	trans	ENSBTAG00000015350	PLIN1	perilipin 1 [Source:HGNC Symbol;Acc:HGNC:9076]	21:21502826-21516686	27.521	1.03878	7.86224	1.12105	1.86092	1.06738	12.1407	1.34978	3.16905	1.64868e-05	UP
NONBTAT004228.2	12:18162869-18165391	1248	0.673122	0.174176	1.77574	0.282428	0.35354	0.119469	0.874345	0.251812	1.79585	0.0138033	UP	trans	ENSBTAG00000015350	PLIN1	perilipin 1 [Source:HGNC Symbol;Acc:HGNC:9076]	21:21502826-21516686	27.521	1.03878	7.86224	1.12105	1.86092	1.06738	12.1407	1.34978	3.16905	1.64868e-05	UP
NONBTAT007494.2	16:857574-878455	1635	0.0604474	0	0.171375	0	0	0	0.077274	0	Inf	0.00553849	UP	trans	ENSBTAG00000015350	PLIN1	perilipin 1 [Source:HGNC Symbol;Acc:HGNC:9076]	21:21502826-21516686	27.521	1.03878	7.86224	1.12105	1.86092	1.06738	12.1407	1.34978	3.16905	1.64868e-05	UP
MSTRG.22188.4	9:71922199-71929823	3974	0	0.030386	0	3.44649	0	0.0312673	0.0101287	1.15925	-6.83861	0.000627849	DOWN	trans	ENSBTAG00000026708	PRSS35	protease, serine 35 [Source:HGNC Symbol;Acc:HGNC:21387]	9:23710554-23729764	0	0.390143	0.346346	0	0.243939	0.00801773	0.245497	0.0839857	1.54749	0.241318	-
MSTRG.22188.5	9:71922219-71929823	4003	0	0.12067	0	0.245292	0.551124	4.70568	0.0402232	1.83403	-5.51085	4.62126e-05	DOWN	trans	ENSBTAG00000026708	PRSS35	protease, serine 35 [Source:HGNC Symbol;Acc:HGNC:21387]	9:23710554-23729764	0	0.390143	0.346346	0	0.243939	0.00801773	0.245497	0.0839857	1.54749	0.241318	-
NONBTAT004228.2	12:18162869-18165391	1248	0.673122	0.174176	1.77574	0.282428	0.35354	0.119469	0.874345	0.251812	1.79585	0.0138033	UP	trans	ENSBTAG00000026708	PRSS35	protease, serine 35 [Source:HGNC Symbol;Acc:HGNC:21387]	9:23710554-23729764	0	0.390143	0.346346	0	0.243939	0.00801773	0.245497	0.0839857	1.54749	0.241318	-
MSTRG.22188.3	9:71922188-71929784	3694	0	0	0	0	3.74494	0.100912	0	1.28195	#NAME?	1.92946e-06	DOWN	trans	ENSBTAG00000026708	PRSS35	protease, serine 35 [Source:HGNC Symbol;Acc:HGNC:21387]	9:23710554-23729764	0	0.390143	0.346346	0	0.243939	0.00801773	0.245497	0.0839857	1.54749	0.241318	-
NONBTAT018631.2	3:74528168-74529682	1186	0.458315	0	0.0859002	0	0.065651	0	0.181405	0.0218837	3.05129	0.0293108	UP	cis	ENSBTAG00000019230	PTGER3	prostaglandin E receptor 3 [Source:HGNC Symbol;Acc:HGNC:9595]	3:74488314-74530201	1.53353	0.0546529	0.365818	0.0379357	0.157119	0.205919	0.651334	0.133658	2.28485	0.0157708	UP
MSTRG.22188.4	9:71922199-71929823	3974	0	0.030386	0	3.44649	0	0.0312673	0.0101287	1.15925	-6.83861	0.000627849	DOWN	trans	ENSBTAG00000017537	PTGIS	prostaglandin I2 (prostacyclin) synthase [Source:HGNC Symbol;Acc:HGNC:9603]	13:78319020-78368752	3.94845	5.13966	35.3593	1.85685	7.49989	5.37279	14.8158	4.90984	1.59339	0.0110147	UP
MSTRG.22188.5	9:71922219-71929823	4003	0	0.12067	0	0.245292	0.551124	4.70568	0.0402232	1.83403	-5.51085	4.62126e-05	DOWN	trans	ENSBTAG00000017537	PTGIS	prostaglandin I2 (prostacyclin) synthase [Source:HGNC Symbol;Acc:HGNC:9603]	13:78319020-78368752	3.94845	5.13966	35.3593	1.85685	7.49989	5.37279	14.8158	4.90984	1.59339	0.0110147	UP
NONBTAT030943.1	6:60408076-60419939	3470	0.121049	0.243603	0.227562	0.0580454	0.149591	0.0716174	0.197405	0.0930846	1.08454	0.046216	UP	trans	ENSBTAG00000017537	PTGIS	prostaglandin I2 (prostacyclin) synthase [Source:HGNC Symbol;Acc:HGNC:9603]	13:78319020-78368752	3.94845	5.13966	35.3593	1.85685	7.49989	5.37279	14.8158	4.90984	1.59339	0.0110147	UP
NONBTAT004228.2	12:18162869-18165391	1248	0.673122	0.174176	1.77574	0.282428	0.35354	0.119469	0.874345	0.251812	1.79585	0.0138033	UP	trans	ENSBTAG00000017537	PTGIS	prostaglandin I2 (prostacyclin) synthase [Source:HGNC Symbol;Acc:HGNC:9603]	13:78319020-78368752	3.94845	5.13966	35.3593	1.85685	7.49989	5.37279	14.8158	4.90984	1.59339	0.0110147	UP
MSTRG.22188.3	9:71922188-71929784	3694	0	0	0	0	3.74494	0.100912	0	1.28195	#NAME?	1.92946e-06	DOWN	trans	ENSBTAG00000017537	PTGIS	prostaglandin I2 (prostacyclin) synthase [Source:HGNC Symbol;Acc:HGNC:9603]	13:78319020-78368752	3.94845	5.13966	35.3593	1.85685	7.49989	5.37279	14.8158	4.90984	1.59339	0.0110147	UP
NONBTAT008643.2	17:47712171-47713160	990	0.0249633	0.0487846	0.360215	0	0	0.0250919	0.144654	0.00836397	4.11228	0.0131556	UP	cis	ENSBTAG00000009797	RIMBP2	RIMS binding protein 2 [Source:HGNC Symbol;Acc:HGNC:30339]	17:47630080-47712174	0.420264	0.287193	1.42069	0.311669	0.289844	0.301372	0.709383	0.300962	1.23698	0.0295448	UP
NONBTAT025188.2	9:24391289-24391718	430	0.689522	0.224692	1.18475	0.351284	0.181075	0.0577698	0.699655	0.196709	1.83058	0.0377425	UP	cis	ENSBTAG00000008121	RSPO3	R-spondin 3 [Source:HGNC Symbol;Acc:HGNC:20866]	9:24365333-24508267	14.7233	1.65115	24.69	4.30966	3.61313	2.02577	13.6882	3.31619	2.04533	0.00167714	UP
NONBTAT005584.2	13:60352595-60352916	322	0.30693	0.300055	0.395551	0	0.161205	0.077146	0.334179	0.0794504	2.07249	0.0378414	UP	cis	ENSBTAG00000021321	SDCBP2	syndecan binding protein 2 [Source:HGNC Symbol;Acc:HGNC:15756]	13:60343084-60351717	0	0	0.0793089	0.0195237	0	0	0.0264363	0.00650789	2.02226	0.524742	-
NONBTAT030943.1	6:60408076-60419939	3470	0.121049	0.243603	0.227562	0.0580454	0.149591	0.0716174	0.197405	0.0930846	1.08454	0.046216	UP	trans	ENSBTAG00000007828	SLA	Src-like-adaptor [Source:HGNC Symbol;Acc:HGNC:10902]	14:9334778-9371281	0.0876907	0.16231	0.659059	0.115599	0.0920912	0.13167	0.30302	0.11312	1.42156	0.0711283	-
NONBTAT004228.2	12:18162869-18165391	1248	0.673122	0.174176	1.77574	0.282428	0.35354	0.119469	0.874345	0.251812	1.79585	0.0138033	UP	trans	ENSBTAG00000007828	SLA	Src-like-adaptor [Source:HGNC Symbol;Acc:HGNC:10902]	14:9334778-9371281	0.0876907	0.16231	0.659059	0.115599	0.0920912	0.13167	0.30302	0.11312	1.42156	0.0711283	-
NONBTAT007494.2	16:857574-878455	1635	0.0604474	0	0.171375	0	0	0	0.077274	0	Inf	0.00553849	UP	trans	ENSBTAG00000007828	SLA	Src-like-adaptor [Source:HGNC Symbol;Acc:HGNC:10902]	14:9334778-9371281	0.0876907	0.16231	0.659059	0.115599	0.0920912	0.13167	0.30302	0.11312	1.42156	0.0711283	-
NONBTAT021005.2	5:53986690-53987260	571	1.601	0	1.02602	0.220475	0.136361	0.217611	0.875675	0.191483	2.19318	0.028045	UP	cis	ENSBTAG00000021287	SLC16A7	solute carrier family 16 member 7 [Source:HGNC Symbol;Acc:HGNC:10928]	5:53987909-54214799	9.11272	0.354677	6.71493	2.15191	0.688252	3.47783	5.39411	2.106	1.35688	0.0737613	-
NONBTAT021004.2	5:53986210-53986453	244	3.34157	0.0990184	1.35717	0.309533	0.212738	0.305527	1.59925	0.275933	2.53501	0.0129137	UP	cis	ENSBTAG00000021287	SLC16A7	solute carrier family 16 member 7 [Source:HGNC Symbol;Acc:HGNC:10928]	5:53987909-54214799	9.11272	0.354677	6.71493	2.15191	0.688252	3.47783	5.39411	2.106	1.35688	0.0737613	-
NONBTAT025985.2	9:97998851-97999129	279	0.974124	0.0865967	0	0	0	0	0.353574	0	Inf	0.0288184	UP	cis	ENSBTAG00000039080	SLC22A3	solute carrier family 22 member 3 [Source:HGNC Symbol;Acc:HGNC:10967]	9:97917373-98014739	1.28442	0.0758288	1.04183	0.460453	0.190751	0.181812	0.800691	0.277672	1.52786	0.0735182	-
NONBTAT023845.2	7:103687921-103688448	528	0.0935685	0.0457585	0.144725	0	0	0	0.0946842	0	Inf	0.0435974	UP	cis	ENSBTAG00000016359	SLCO4C1	solute carrier organic anion transporter family member 4C1 [Source:HGNC Symbol;Acc:HGNC:23612]	7:103689265-103774169	0.258219	0.034301	0.0724996	0	0	0	0.121673	0	Inf	0.000149962	UP
NONBTAT030943.1	6:60408076-60419939	3470	0.121049	0.243603	0.227562	0.0580454	0.149591	0.0716174	0.197405	0.0930846	1.08454	0.046216	UP	trans	ENSBTAG00000009355	SNAP91	synaptosome associated protein 91 [Source:HGNC Symbol;Acc:HGNC:14986]	9:23746500-23855786	0.100767	0.33019	0.282932	0.046444	0.202027	0.0366791	0.237963	0.09505	1.32398	0.062843	-
NONBTAT004228.2	12:18162869-18165391	1248	0.673122	0.174176	1.77574	0.282428	0.35354	0.119469	0.874345	0.251812	1.79585	0.0138033	UP	trans	ENSBTAG00000009355	SNAP91	synaptosome associated protein 91 [Source:HGNC Symbol;Acc:HGNC:14986]	9:23746500-23855786	0.100767	0.33019	0.282932	0.046444	0.202027	0.0366791	0.237963	0.09505	1.32398	0.062843	-
MSTRG.2963.1	11:89145414-89147314	1346	1.50523	0.143545	2.21417	0.729498	0.212106	0.1477	1.28765	0.363101	1.82629	0.0365218	UP	trans	ENSBTAG00000009355	SNAP91	synaptosome associated protein 91 [Source:HGNC Symbol;Acc:HGNC:14986]	9:23746500-23855786	0.100767	0.33019	0.282932	0.046444	0.202027	0.0366791	0.237963	0.09505	1.32398	0.062843	-
NONBTAT007494.2	16:857574-878455	1635	0.0604474	0	0.171375	0	0	0	0.077274	0	Inf	0.00553849	UP	trans	ENSBTAG00000009355	SNAP91	synaptosome associated protein 91 [Source:HGNC Symbol;Acc:HGNC:14986]	9:23746500-23855786	0.100767	0.33019	0.282932	0.046444	0.202027	0.0366791	0.237963	0.09505	1.32398	0.062843	-
NONBTAT013280.2	21:67466858-67467570	508	0.3891	0.950867	1.60459	0.0495722	0.459815	0.391348	0.981518	0.300245	1.70887	0.014707	UP	cis	ENSBTAG00000044326	SNORD112	Small nucleolar RNA SNORD112 [Source:RFAM;Acc:RF01169]	21:67459124-67459195	0.350737	0.341694	1.805	0	0	0.701997	0.832478	0.233999	1.83091	0.32034	-
NONBTAT013283.2	21:67471765-67472545	781	0.790883	1.26788	4.01169	0.580254	0.963759	0.859107	2.02348	0.80104	1.3369	0.0291507	UP	cis	ENSBTAG00000045326	SNORD113	Small nucleolar RNA SNORD113/SNORD114 family [Source:RFAM;Acc:RF00181]	21:67468483-67468554	0.701155	1.36644	3.24909	0.355493	0.368399	0.701997	1.77223	0.475296	1.89866	0.116627	-
NONBTAT025558.2	9:61907921-61908794	874	7.66105	2.37646	1.4864	2.36215	1.42543	0.625522	3.8413	1.47103	1.38477	0.04443	UP	cis	ENSBTAG00000046235	SRSF12	serine and arginine rich splicing factor 12 [Source:HGNC Symbol;Acc:HGNC:21220]	9:61890330-61907177	0	0.176511	0.466365	0	0.158571	0.0906885	0.214292	0.0830865	1.36689	0.30399	-
NONBTAT031089.1	7:36298989-36300840	1852	0.266824	0.430349	0.220068	0.122354	0.0420422	0.107346	0.305747	0.0905808	1.75506	0.00546276	UP	trans	ENSBTAG00000001703	SYT13	synaptotagmin 13 [Source:HGNC Symbol;Acc:HGNC:14962]	15:76161411-76203527	0	0.0149355	0	0	0	0	0.00497851	0	Inf	0.354411	-
NONBTAT029718.1	24:42142403-42145025	2623	0.0282569	0.0460366	0.0388401	0	0.00989479	0	0.0377112	0.00329826	3.51522	0.00673559	UP	trans	ENSBTAG00000001703	SYT13	synaptotagmin 13 [Source:HGNC Symbol;Acc:HGNC:14962]	15:76161411-76203527	0	0.0149355	0	0	0	0	0.00497851	0	Inf	0.354411	-
MSTRG.22190.1	9:71929983-71931868	1798	1.1543	1.37011	0.821693	1.69435	2.54061	3.71793	1.11537	2.65097	-1.249	0.00286147	DOWN	trans	ENSBTAG00000002214	TAT	tyrosine aminotransferase [Source:HGNC Symbol;Acc:HGNC:11573]	18:39571695-39629597	0.0171595	0	0	0	0.0360536	0.0171801	0.00571982	0.0177446	-1.63334	0.443281	-
NONBTAT030943.1	6:60408076-60419939	3470	0.121049	0.243603	0.227562	0.0580454	0.149591	0.0716174	0.197405	0.0930846	1.08454	0.046216	UP	trans	ENSBTAG00000015615	THEMIS	Bos taurus thymocyte selection associated (THEMIS), mRNA. [Source:RefSeq mRNA;Acc:NM_001098116]	9:66683790-66885925	0	0.0183719	0.0258899	0	0	0	0.0147539	0	Inf	0.0552666	-
NONBTAT030943.1	6:60408076-60419939	3470	0.121049	0.243603	0.227562	0.0580454	0.149591	0.0716174	0.197405	0.0930846	1.08454	0.046216	UP	trans	ENSBTAG00000047412	TNFSF18	tumor necrosis factor superfamily member 18 [Source:HGNC Symbol;Acc:HGNC:11932]	16:41541499-41552708	0.131379	0.120876	0.45086	0.0518106	0.168636	0.0949796	0.234372	0.105142	1.15646	0.0821296	-
NONBTAT004228.2	12:18162869-18165391	1248	0.673122	0.174176	1.77574	0.282428	0.35354	0.119469	0.874345	0.251812	1.79585	0.0138033	UP	trans	ENSBTAG00000047412	TNFSF18	tumor necrosis factor superfamily member 18 [Source:HGNC Symbol;Acc:HGNC:11932]	16:41541499-41552708	0.131379	0.120876	0.45086	0.0518106	0.168636	0.0949796	0.234372	0.105142	1.15646	0.0821296	-
NONBTAT007494.2	16:857574-878455	1635	0.0604474	0	0.171375	0	0	0	0.077274	0	Inf	0.00553849	UP	trans	ENSBTAG00000047412	TNFSF18	tumor necrosis factor superfamily member 18 [Source:HGNC Symbol;Acc:HGNC:11932]	16:41541499-41552708	0.131379	0.120876	0.45086	0.0518106	0.168636	0.0949796	0.234372	0.105142	1.15646	0.0821296	-
NONBTAT029718.1	24:42142403-42145025	2623	0.0282569	0.0460366	0.0388401	0	0.00989479	0	0.0377112	0.00329826	3.51522	0.00673559	UP	trans	ENSBTAG00000039160	VAV1	vav guanine nucleotide exchange factor 1 [Source:HGNC Symbol;Acc:HGNC:12657]	7:18866561-18937070	0.0635352	0.139262	0.425167	0.120799	0.116766	0.0476978	0.209321	0.0950879	1.13839	0.166636	-
MSTRG.22188.4	9:71922199-71929823	3974	0	0.030386	0	3.44649	0	0.0312673	0.0101287	1.15925	-6.83861	0.000627849	DOWN	trans	ENSBTAG00000002596	VSTM1	V-set and transmembrane domain containing 1 [Source:HGNC Symbol;Acc:HGNC:29455]	18:62145373-62165477	0.156088	0.139386	0.17409	0	0.054647	0.0260401	0.156521	0.0268957	2.54091	0.00252782	UP
MSTRG.22188.5	9:71922219-71929823	4003	0	0.12067	0	0.245292	0.551124	4.70568	0.0402232	1.83403	-5.51085	4.62126e-05	DOWN	trans	ENSBTAG00000002596	VSTM1	V-set and transmembrane domain containing 1 [Source:HGNC Symbol;Acc:HGNC:29455]	18:62145373-62165477	0.156088	0.139386	0.17409	0	0.054647	0.0260401	0.156521	0.0268957	2.54091	0.00252782	UP
NONBTAT004228.2	12:18162869-18165391	1248	0.673122	0.174176	1.77574	0.282428	0.35354	0.119469	0.874345	0.251812	1.79585	0.0138033	UP	trans	ENSBTAG00000002596	VSTM1	V-set and transmembrane domain containing 1 [Source:HGNC Symbol;Acc:HGNC:29455]	18:62145373-62165477	0.156088	0.139386	0.17409	0	0.054647	0.0260401	0.156521	0.0268957	2.54091	0.00252782	UP
NONBTAT007494.2	16:857574-878455	1635	0.0604474	0	0.171375	0	0	0	0.077274	0	Inf	0.00553849	UP	trans	ENSBTAG00000002596	VSTM1	V-set and transmembrane domain containing 1 [Source:HGNC Symbol;Acc:HGNC:29455]	18:62145373-62165477	0.156088	0.139386	0.17409	0	0.054647	0.0260401	0.156521	0.0268957	2.54091	0.00252782	UP
MSTRG.22188.3	9:71922188-71929784	3694	0	0	0	0	3.74494	0.100912	0	1.28195	#NAME?	1.92946e-06	DOWN	trans	ENSBTAG00000002596	VSTM1	V-set and transmembrane domain containing 1 [Source:HGNC Symbol;Acc:HGNC:29455]	18:62145373-62165477	0.156088	0.139386	0.17409	0	0.054647	0.0260401	0.156521	0.0268957	2.54091	0.00252782	UP
